# Supplementary material for: Reducing maternal and neonatal mortality through integrated and sustainability-focused programming in Zambia
Source: PLOS Glob Public Health. 2022 Dec 14;2(12):e0001162. doi: 10.1371/journal.pgph.0001162 (PMC10021549; doi:10.1371/journal.pgph.0001162)
Supplement: S1 Data — (XLSX) [file pgph.0001162.s001.xlsx]

## Sheet: Data_ANC PNC Del
organisationunitname	organisationunitid	facilitytype	district	Baseline_PNC_2to6days	Midline_PNC_2to6days	Endline_PNC_2to6days	Baseline_firstANC_ever	Midline_firstANC_ever	Endline_firstANC_ever	Baseline_TotalCYP	Midline_TotalCYP	Endline_TotalCYP	Baseline_institutionaldeliveries	Midline_institutionaldeliveries	Endline_institutionaldeliveries	Baseline_firstANC_trimester1	Midline_firstANC_trimester1	Endline_firstANC_trimester1
no Chaba Rural Health Centre	hbMd5G5xeox	Rural Health Center	Chilubi District	401	381	226	862	601	609	220.95	1384.28	275.967	434	46	124	450	488	326
no Chalabesa Health Post	oHExTc6zxg9	Health Post	Mporokoso District	32	224	52	0	326	249	48.0833	86.3333	557.267	81	252	169	0	209	155
no Chandamukulu Health Post	pvS1vkQZCc4	Health Post	Kasama District	128	185	121	247	257	350	197.817	1354.58	144.383	139	183	191	68	151	195
no Chewe Health Post	DONNVIGWmgp	Health Post	Lunte District	0	98	87	0	164	160	0	1072.38	316.05	0	108	91	0	141	131
no Chibote Health Post	Q4E8ymcy1ni	Health Post	Mpulungu District	43	151	171	196	499	265	39.4333	151.783	73.3167	94	241	185	2	297	126
no Chifulo Health Post	wNcKvBDqA0S	Health Post	Mungwi District	190	244	174	395	386	181	719.633	2984.22	659.9	222	277	160	152	279	73
no Chifwenge Rural Health Centre	RjnexMNgqpi	Rural Health Center	Chilubi District	154	237	139	349	298	167	129.217	310.167	96.85	179	240	136	81	188	79
no Chikunta Health Post	UYxWDQiVZEM	Health Post	Senga Hill District	74	187	85	189	284	206	484.867	287.867	753.767	144	193	85	21	213	99
no Chilubi Rural Health Centre	MfpYE8QNstw	Rural Health Center	Chilubi District	303	345	263	774	467	511	583.3	525.783	443.567	320	435	192	97	311	166
no Chilubula Mission Hospital	dP2B3BbFzqd	First Level Hospital	Kasama District	0	0	0	0	0	0	0	0	0	0	166	578	0	0	0
no Chimba Rural Health Centre	p8gzxnRsBCm	Rural Health Center	Mungwi District	253	385	318	509	426	424	329.6	1456.08	135.8	235	339	315	130	304	302
no Chinakila Rural Health Centre	sIyxXl3ZxxC	Rural Health Center	Mpulungu District	297	593	229	461	1350	353	1108.42	3294.95	147.35	361	739	269	351	1303	242
no Chindo Health Post	KMOy3NyTmiO	Health Post	Senga Hill District	65	179	43	217	272	174	119.717	2034.82	664.833	87	213	145	21	192	83
no Chiombo Rural Health Centre	eQZzBLergfe	Rural Health Center	Kasama District	90	215	109	255	322	216	167.15	2733.97	109.867	115	277	147	73	191	86
no Chisanza Rural Health Centre	QVn5tLhyP9Z	Rural Health Center	Mpulungu District	121	237	102	527	313	197	197.617	148.2	46.6833	178	349	135	7	174	27
no Chishamwamba Rural Health Centre	je8Dil6HHMU	Rural Health Center	Mporokoso District	148	277	86	365	352	373	134.45	488.817	596.033	106	345	269	120	286	255
no Chishela Rural Health Centre	XJzgWQ6lDvh	Rural Health Center	Nsama District	54	167	19	283	215	243	146.083	1609.17	1402.43	143	185	139	31	90	66
no Chitimbwa Rural Health Centre	s6bwP0KAZNt	Rural Health Center	Mpulungu District	33	162	133	313	702	444	92.2167	2224.4	133.083	117	216	227	33	530	200
no Chitimukulu Rural Health Centre	Mcg9Jg9CxBI	Rural Health Center	Mungwi District	251	202	264	419	361	380	495.983	1274.7	2046.18	276	350	277	53	197	137
no Chitoshi Rural Health Centre	ldLfgqgERC6	Rural Health Center	Lunte District	382	325	154	586	520	539	725.817	1759.6	240	325	455	312	147	325	177
no Chitunkubwe Health Post	GdqN0M7n0VT	Health Post	Chilubi District	169	182	75	234	268	233	116.133	255.383	281.467	150	212	133	127	183	112
no Chiwala Rural Health Centre	sHW7VaE7vFR	Rural Health Center	Mporokoso District	77	75	82	95	131	92	117.45	287.433	79.2	77	85	83	42	98	56
no Chozi TZR Rural Health Centre	OsgKzv3WE4B	Rural Health Center	Senga Hill District	109	184	34	218	462	359	185.717	760.217	838.333	95	181	168	69	316	159
no Chungu Rural Health Centre	yu99yP1nh0n	Rural Health Center	Lupososhi District	113	180	44	297	377	322	402.767	2084.1	443.2	136	186	153	34	150	130
no Fikonkonta Health Post	YR1tlxZijfx	Health Post	Luwingu District	10	124	108	165	269	195	130.683	238.283	866.383	39	134	102	4	131	108
no Fube Health Post	vKtUQiVGak0	Health Post	Chilubi District	67	111	68	263	295	245	21.3333	90.6667	19.2167	74	161	123	50	115	141
no Ipusukilo Rural Health Centre	sYEWWLNXcQ3	Rural Health Center	Luwingu District	87	141	71	235	179	170	167.783	194.6	209.183	114	149	61	32	105	73
no Isofu Rural Health Centre	yqiI8f8Yc8O	Rural Health Center	Mbala District	240	350	125	510	508	630	150.3	1557.55	45	283	393	245	172	300	262
no Isoko Rural Health Centre	k7gm1IG2H04	Rural Health Center	Mpulungu District	211	491	114	391	329	178	705.75	1985.52	1707.57	184	241	126	160	185	59
no Iyanda Health Post	jJ7NqAuwvWP	Health Post	Senga Hill District	36	21	7	80	108	50	61.5667	44.1	41.1333	41	25	27	4	71	31
no Kafwimbi Health Post	pDvNFY9XBVJ	Health Post	Kaputa District	45	90	48	101	79	81	29.1833	302.217	60.8667	71	101	71	25	63	46
no Kaka Rural Health Centre	aRCZdkK5sLF	Rural Health Center	Mbala District	137	118	146	463	410	440	399.25	1546.45	117.2	284	278	203	32	260	179
no Kakoma Health Post	cpOzZLH5rbd	Health Post	Nsama District	119	179	39	351	484	437	169.833	383.1	252.35	166	295	159	46	380	209
no Kalaba Health Post	sCwSCsAcmAM	Health Post	Lupososhi District	128	254	119	260	304	219	145.6	250.65	108.15	140	235	131	44	267	160
no Kalaba Rural Health Centre	jsYdPhERFCI	Rural Health Center	Kaputa District	96	314	181	354	686	406	162.05	186.15	137.45	181	330	307	32	333	194
no Kalabwe Rural Health Centre	uOkbuXnOAGQ	Rural Health Center	Mporokoso District	151	184	78	259	180	166	182.65	374.667	157.817	133	211	117	154	145	110
no Kalongola Health Post	vaNEryZyzoL	Health Post	Mpulungu District	40	487	158	259	757	276	84.7667	314.3	68.95	38	451	215	35	705	159
no Kambobe Health Post	yYlJNXAjPQh	Health Post	Mporokoso District	14	127	40	39	164	138	47.5167	95.55	91.9833	18	98	59	11	97	88
no Kampinda Rural Health Centre	Y8CFSLGPkty	Rural Health Center	Nsama District	95	267	84	348	434	406	288.917	858.867	316.283	235	312	274	38	198	124
no Kamuzwazi Health Post	Q4xLI8xdY6k	Health Post	Mbala District	101	268	125	254	389	452	623.283	1577.87	358.6	166	260	271	21	342	278
no Kapala Health Post	R9UyHMbTRk5	Health Post	Kaputa District	53	206	108	149	321	206	119.933	173.617	61.6833	101	252	166	46	264	80
no Kapamba Health Post	dtHdDeRlfJz	Health Post	Mungwi District	84	340	224	342	483	474	157.55	324.867	526.55	168	392	293	63	320	178
no Kapatu Rural Health Centre	z7q9NkQTIWk	Rural Health Center	Lunte District	267	212	320	401	279	291	98.5333	120.8	82.4167	278	219	226	215	190	147
no Kapepula Health Post	DWCziNThfzc	Health Post	Kaputa District	117	244	36	329	439	263	93.2667	393.3	235.05	191	372	202	64	401	118
no Kapisha Health Post	sDIHaXQhSiw	Health Post	Nsama District	47	138	216	282	347	263	35.55	57.3833	361.2	154	225	175	33	120	58
no Kapolyo Rural Health Centre	XCwDf1XmmkO	Rural Health Center	Mungwi District	271	444	217	426	495	304	262.083	404.183	1257.83	251	450	197	176	422	232
no Kapufi Health Post	wthqfcMF4jg	Health Post	Senga Hill District	83	183	104	227	342	140	283.583	194.55	279.517	157	180	125	14	255	137
no Kaputa Rural Health Centre	zYzRTvE8hjZ	Rural Health Center	Kaputa District	157	941	205	1776	1986	2169	959.3	4498.05	846	0	1409	0	153	1149	206
no Kasakalawe Health Post	tQKCb7dFtzi	Health Post	Mpulungu District	75	353	186	345	889	546	416.333	711.333	108.3	138	391	236	25	747	264
no Kasakula Rural Health Centre	mOuWAqdPbMq	Rural Health Center	Kasama District	55	201	76	338	382	357	100.617	217	149.783	65	193	181	77	220	138
no Kasama General Hospital	FCzC8Aj6WOk	Second Level Hospital	Kasama District	0	0	0	0	0	0	0	0	150.183	3081	2659	3029	0	0	0
no Kaseke Health Post	C5ga1yEGeu5	Health Post	Mungwi District	32	150	176	93	201	302	284.55	231.483	536.483	35	139	170	27	140	185
no Kaseshya Health Post	hXTAtoDoPkR	Health Post	Mbala District	128	159	53	224	241	268	122.117	316.3	134.367	145	268	108	40	157	146
no Kashikishi Health Post	Ee83G9BSQjt	Health Post	Nsama District	18	90	41	152	144	168	97.6833	417.717	1575.8	84	178	76	16	131	62
no Kasonde Kombo-Kombo Health Post	Y5FbyAdSZwk	Health Post	Luwingu District	57	82	66	100	165	170	88.7333	84.5	121.783	63	98	74	30	138	115
no Kasonde Mutokwa Health Post	OFe1jQQDB5T	Health Post	Kasama District	101	90	101	133	222	127	138.033	22.8333	117.1	126	100	111	17	114	112
no Kasongole Rural Health Centre	X5HdpT17FfK	Rural Health Center	Kaputa District	104	295	107	204	443	352	209.367	449.8	1081.17	176	365	284	59	350	115
no Kateshi Rural Health Centre	Qtj6QkvyDpK	Rural Health Center	Kasama District	168	80	98	231	217	260	353.317	506.817	448.45	106	96	110	16	69	70
no Katuta Rural Health Centre	N7rhfdgCOag	Rural Health Center	Lupososhi District	86	227	77	484	482	592	558.35	1454.25	414.55	200	307	271	167	353	382
no Kavumbo Health Post	CtV2Kg7nyu1	Health Post	Senga Hill District	218	384	229	409	460	486	300.033	267.917	610.1	293	404	332	50	284	237
no Kawena Health Post	ugG860Hbvbt	Health Post	Chilubi District	179	301	215	315	303	299	156.567	192.083	387.2	196	333	235	5	205	149
no Kayambi Rural Health Centre	YJ1Z3e4nSll	Rural Health Center	Mungwi District	911	795	543	562	1599	617	0	0	0	947	1433	893	373	1172	203
no Laurent Chita Health Post	tkpp4ukw5eB	Health Post	Luwingu District	66	127	99	192	187	179	285.383	226.033	245.5	63	127	101	10	81	98
no Location Urban Health Centre	SlolrJEgl0a	Urban Health Center	Kasama District	953	730	1148	1217	1401	1653	1645.82	7601.37	4718.52	1218	1259	859	53	268	836
no Lubushi Rural Health Centre	HHMYNultyEP	Rural Health Center	Kasama District	203	326	294	506	544	491	279.383	2773.82	609.983	376	363	390	68	156	163
no Luena Rural Health Centre	iLr0hORXj71	Rural Health Center	Luwingu District	46	102	84	402	488	196	434.133	3409.4	234.25	101	210	71	24	300	77
no Lufubu Health Post	qRI1pVbLSvj	Health Post	Lupososhi District	84	78	12	222	164	133	379.767	175.867	214.317	84	95	70	7	71	29
no Luka Health Post	dFWGhoXwMos	Health Post	Mbala District	93	112	85	291	179	323	120.35	183.9	57.2833	102	121	135	7	118	136
no Lukashi Health Post	jayOVZvJh3N	Health Post	Kasama District	139	172	170	257	252	255	203.6	406.05	839.65	186	204	188	59	110	181
no Lukolongo Health Post	hQhE9fC7Ap7	Health Post	Lupososhi District	162	138	16	318	252	281	155.417	237.617	454.367	162	137	152	50	110	152
no Lundu Health Post	NNjZEjAF8DP	Health Post	Lupososhi District	45	92	15	160	170	182	134.967	147	269.983	44	116	81	24	81	95
no Luntomfwe Health Post	VwAueohxpnH	Health Post	Kaputa District	0	109	36	0	197	95	0	163.067	56.9167	0	164	80	0	142	26
no Luwingu District Hospital	TuxDE0ZnxMJ	First Level Hospital	Luwingu District	0	0	48	0	0	0	0	16.5	0	1060	1256	2168	0	0	0
no Makasa Rural Health Centre	ZfAQFHCDSNi	Rural Health Center	Mungwi District	183	536	469	471	755	759	1556.15	1400.32	4256.37	229	735	744	73	634	549
no Malole Rural Health Centre	Ff2irFlNM6d	Rural Health Center	Mungwi District	230	516	298	413	545	466	629.2	2494.52	1456.05	290	463	403	179	469	237
no Mambwe Mission Rural Health Centre	umzquHpm0kg	Zonal Level Health Facility	Senga Hill District	263	335	169	354	844	531	0	50.8833	0	273	431	655	4	371	215
no Masamba Rural Health Centre	zvdAaDU7yC6	Rural Health Center	Mbala District	166	268	214	488	575	545	930.433	327.283	448.133	213	245	327	35	268	191
no Matipa Rural Health Centre	BEr4Ltf5AOa	Rural Health Center	Chilubi District	311	293	308	519	471	455	551.833	838.617	474.4	334	351	304	175	348	281
no Maule Health Post	H4Oc88KfaMV	Health Post	Senga Hill District	62	154	104	167	240	182	76.6333	139.317	279.85	79	147	125	16	177	66
no Mayuka Rural Health Centre	QwekBrtGSKk	Rural Health Center	Chilubi District	115	370	70	272	601	288	24.1667	208.717	126.183	119	408	83	31	393	186
no Mbala General Hospital	EiK3mHteX1z	Second Level Hospital	Mbala District	0	0	0	0	0	0	0	0	0	1108	1477	1784	0	0	0
no Mbala Urban Clinic	XoQdawXkZBJ	Urban Health Center	Mbala District	181	189	114	632	343	325	624.167	482.35	244.35	0	68	99	58	134	123
no Mbusa Rural Health Centre	akC2W2pwmYx	Rural Health Center	Kasama District	33	137	104	190	335	207	65.6833	1486.63	1077.38	41	127	124	49	98	38
no Menga Health Post	SnhDHhvZxSf	Health Post	Luwingu District	53	78	91	101	157	222	149.633	264.05	124.517	46	111	70	7	75	94
no Misambo Health Post	AeJqEJMVqnN	Health Post	Kasama District	24	152	129	53	188	130	73.6	99.7167	128.05	16	140	120	0	136	76
no Misengo Rural Health Centre	TM4bzQrBfOo	Rural Health Center	Kasama District	176	215	177	317	323	297	251.933	363.383	274.383	176	223	201	114	240	224
no Mofu Rural Health Centre	R956pSL5FBl	Rural Health Center	Chilubi District	483	594	411	975	1011	998	211.95	2205.15	1069.22	458	686	507	627	647	412
no Moseni Health Post	h8SZvKdKRta	Health Post	Lunte District	76	264	105	142	296	171	119.067	260.933	108.7	90	253	134	29	286	73
no Mpande Rural Health Centre	IHAOSIJmUtG	Rural Health Center	Senga Hill District	180	582	302	383	976	551	1306.5	619.267	2167.05	220	594	415	107	732	365
no Mporokoso District Hospital	dXMqlOoc6en	First Level Hospital	Mporokoso District	0	0	121	0	0	138	36.3333	0	0	1075	529	1133	0	0	0
no Mpulungu District Hospital	Rs92HSHciE9	First Level Hospital	Mpulungu District	0	0	0	0	0	0	0	0	0	258	125	1162	0	0	0
no Mpulungu Urban Health Centre	qdVVlf93NBv	Urban Health Center	Mpulungu District	530	1267	903	1565	1966	2155	2259.2	1589.25	1354.15	842	1352	1432	78	825	402
no Mubili Health Post	y0cG14lZw5k	Health Post	Chilubi District	37	183	98	199	338	248	102.217	186.05	91.9167	90	125	121	18	314	142
no Mukolwe Rural Health Centre	QlNGsApLFj0	Rural Health Center	Lunte District	352	308	155	460	368	283	185.85	562.733	191.833	358	324	207	318	315	198
no Mukupa Kaoma Rural Health Centre	cxRXYjF5WXv	Rural Health Center	Lunte District	451	608	264	612	600	469	346.133	2366.12	2069.43	464	764	323	298	466	213
no Mukupa Katandula Rural Health Centre	DMtUrglZTCS	Rural Health Center	Kaputa District	130	264	109	224	385	211	92.8333	2160.35	105.283	158	278	132	42	296	122
no Mulanshi Rural Health Centre	TqK9kfQC0fg	Rural Health Center	Kasama District	100	220	109	284	314	361	1839.25	1384.85	111.367	164	266	233	30	158	173
no Mulefu Health Post	vNOQ1wqpOZW	Health Post	Mbala District	104	243	119	174	217	311	121.667	219.283	111.233	128	232	133	47	200	212
no Mulenga Mapesa Health Post	L81ZzaEQA65	Health Post	Lunte District	126	127	96	236	191	153	103.233	461.25	323.467	144	119	108	42	137	72
no Mulobola Rural Health Centre	ri2Uo6gFRNm	Rural Health Center	Kasama District	76	143	50	223	265	227	51.5667	188.2	115.35	112	163	120	23	83	72
no Mumba Health Post	oshsVOZGLUx	Health Post	Lupososhi District	37	59	47	94	149	104	65.5833	179.633	272.717	39	62	42	9	105	40
no Mumba Rural Health Centre	dLM5n5VY0bS	Rural Health Center	Mungwi District	215	329	167	359	433	353	175.783	258.95	438.467	193	334	244	196	329	255
no Mumbimfumu Health Post	dR3uLB9bdT8	Health Post	Kasama District	147	160	105	199	201	163	3919.3	111.517	122.783	154	184	140	61	129	83
no Mungwi Rural Health Centre	JQsA2mdYFpD	Rural Health Center	Mungwi District	537	514	422	821	695	924	1332.4	1738.98	5378.22	764	483	409	200	341	276
no Musipazi Rural Health Centre	L91f0OLz1Fk	Rural Health Center	Mbala District	165	149	72	367	338	406	293.533	1002.72	94.4667	246	277	198	19	202	209
no Mutondo Health Post	MrbVAAMoOmm	Health Post	Lupososhi District	108	124	111	325	245	261	180.783	160.6	46.35	135	134	125	91	103	104
no Mwamba Rural Health Centre (Kasama)	YmN30bOmtP9	Rural Health Center	Kasama District	102	186	119	149	372	258	253.4	563.183	439.583	87	359	128	82	280	104
no Mwamba Rural Health Centre (Mbala)	AyvJHiapexJ	Rural Health Center	Mbala District	138	238	37	325	422	410	323.95	1419.63	156.317	203	244	112	14	201	146
no Mwando Health Post	M9TeHohvMwx	Health Post	Lupososhi District	57	114	40	244	156	163	44.1333	280.983	102.617	61	107	103	49	135	118
no Mwenda Health Post	CdAwynRfrYG	Health Post	Mbala District	52	107	75	80	134	176	95.85	374.867	500.25	55	110	120	8	83	103
no Mwewe Rural Health Centre	qINPcAvhiBZ	Rural Health Center	Nsama District	61	187	50	324	383	196	136.667	1251.25	109.05	177	238	90	25	192	94
no Ndoki Rural Health Centre	VmY51GpyuZG	Rural Health Center	Luwingu District	91	104	113	286	356	279	185.45	159.367	221.017	106	157	124	36	114	104
no Ngoli Rural Health Centre	AfdD3W5tqnJ	Rural Health Center	Mungwi District	268	327	283	365	393	568	408.667	750.85	172.967	304	364	335	209	287	135
no Njoko Health Post	dqRfUInqlmH	Health Post	Luwingu District	100	161	71	110	206	314	118.017	119.133	153.75	102	182	146	10	154	99
no Nkolemfumu Rural Health Centre	mZ8aFa1q1sg	Rural Health Center	Kasama District	138	363	235	297	426	360	251.083	736.667	711.133	187	329	216	81	320	160
no Nkosha Health Post	DzunPv8cwSo	Health Post	Kaputa District	32	152	46	275	202	229	141.9	83.9833	91.7	159	152	146	38	105	85
no Nondo Rural Health Centre	n9Du4tQmCmD	Rural Health Center	Senga Hill District	154	181	67	354	338	181	300.533	561.833	471.467	321	259	165	35	196	83
no Nsama Rural Health Centre	rJUCDhW6snn	Rural Health Center	Nsama District	68	331	146	454	386	404	282.9	304.117	293.983	265	424	334	16	301	133
no Nsanja Health Post	Pw5q3FNZeyG	Health Post	Luwingu District	32	65	15	177	186	178	175.083	135.817	140.7	62	87	43	15	67	64
no Nseluka Rural Health Centre	kNnX7VenNZI	Rural Health Center	Mungwi District	456	474	402	787	991	929	4241	1881.12	3380.3	589	746	661	179	678	235
no Nsokolo Rural Health Centre	tPs4BLQYuUJ	Rural Health Center	Senga Hill District	270	275	199	614	477	330	320.567	566.7	1188.07	250	339	188	102	239	115
no Nsombo Rural Health Centre	Iyze9DB5Yzs	Rural Health Center	Lupososhi District	213	185	38	441	385	304	653.55	421.2	1458.25	235	340	230	65	268	125
no Nsumbu Rural Health Centre (Chilubi)	RBJMZ11FhW4	Rural Health Center	Chilubi District	139	440	232	587	615	486	50.9667	600.867	669.883	253	438	290	305	443	268
no Nsumbu Rural Health Centre (Nsama)	D1rV5goZK1Q	Rural Health Center	Nsama District	166	302	625	543	790	830	252.75	1966.13	3216.23	431	536	536	48	311	137
no Peleti Rural Health Centre	I5KDwt3lBK2	Rural Health Center	Mungwi District	189	496	234	607	528	405	119.85	235.1	569.367	267	448	257	158	434	300
no Rosa Rural Health Centre	Q6Axo5Tk2Xc	Rural Health Center	Mungwi District	119	204	163	204	222	258	157.2	296.133	126.783	174	220	176	76	180	94
no Sampa Health Post	cawBzlNEyU8	Health Post	Mungwi District	101	138	131	309	176	210	715.933	245.5	173.317	139	171	156	42	152	142
no Santa Maria Mission Rural Health Centre	FDu4VtXk7nK	Zonal Level Health Facility	Chilubi District	206	262	165	374	399	292	0	0	0	282	340	222	241	132	108
no Senga Rural Health Centre	vgt7GXJX5hh	Rural Health Center	Senga Hill District	313	634	310	862	854	910	2729.1	897.133	921.95	567	638	131	146	466	269
no Senka Rural Health Centre	TDbtkUkKTrt	Rural Health Center	Senga Hill District	123	277	72	346	338	315	141.867	144.85	513.567	154	300	171	94	234	131
no Shibwalya Kapila Rural Health Centre	t3ZN7n05wOY	Rural Health Center	Lunte District	267	362	132	340	350	195	159.517	979.067	328.417	263	310	182	126	297	123
no Shikulu Musonda Health Post	cFapWdbmT27	Health Post	Senga Hill District	59	189	69	370	396	122	105.6	76.2833	343.133	58	205	78	114	316	78
no Shimumbi Rural Health Centre	dLyeKt8kc3R	Rural Health Center	Luwingu District	61	206	203	398	395	486	221.267	304.633	486.233	274	273	185	25	142	220
no Sumbi Health Post	kqFg5a0gtqc	Health Post	Senga Hill District	86	273	198	211	253	177	72.8333	1047.65	817.767	109	265	199	59	244	84
no Sunkutu Rural Health Centre	u2aBoW5B0Xf	Rural Health Center	Mporokoso District	112	138	48	126	214	109	27.65	88.7333	37.8	114	162	74	65	198	69
no Tanzuka Health Post	DGlLpmvZLnK	Health Post	Senga Hill District	117	263	62	246	840	180	182.283	1718.55	350.683	157	246	121	48	594	76
no Township Rural Health Centre	RqjWZjDhSR8	Rural Health Center	Mporokoso District	895	886	439	1080	1060	1106	1788.82	4248.88	3502.85	424	766	662	327	526	422
no Tulemane Urban Clinic	yyxVB11odDr	Urban Health Center	Mbala District	250	588	452	1173	1386	1126	3069.23	2683.38	3234.13	614	586	488	171	549	206
no Tungati Rural Health Centre	QMDPxafgAyJ	Rural Health Center	Luwingu District	154	134	172	497	450	450	732.05	1710.07	713.167	196	262	264	29	229	267
no Vyamba Rural Health Centre	Ldsrw0UXmfm	Rural Health Center	Mpulungu District	196	813	407	630	1137	757	203.233	1619.83	137.817	345	837	441	64	756	262
no kaputa district Hospital	BwfogFi4fzD	First Level Hospital	Kaputa District	0	0	0	0	0	0	0	0	0	853	850	1950	0	0	0

## Sheet: Data_LARCs
facilityname	organisationunitid	facilitytype	district	iud_Baseline	implant_Baseline	iud_implant_Baseline	iud_Midline	implant_Midline	iud_implant_Midline	iud_Endline	implant_Endline	iud_implant_Endline
no Chaba Rural Health Centre	hbMd5G5xeox	Rural Health Center	Chilubi District	0	1	0	139	5	1	137	128	1
no Chifwenge Rural Health Centre	RjnexMNgqpi	Rural Health Center	Chilubi District	0	8	0	0	0	0	74	61	1
no Chilubi Rural Health Centre	MfpYE8QNstw	Rural Health Center	Chilubi District	0	3	0	0	12	0	0	3	0
no Chilubula Mission Hospital	dP2B3BbFzqd	First Level Hospital	Kasama District	0	0	0	0	0	0	0	0	0
no Chimba Rural Health Centre	p8gzxnRsBCm	Rural Health Center	Mungwi District	0	3	0	44	250	1	63	388	1
no Chinakila Rural Health Centre	sIyxXl3ZxxC	Rural Health Center	Mpulungu District	0	9	0	130	372	1	0	0	0
no Chiombo Rural Health Centre	eQZzBLergfe	Rural Health Center	Kasama District	0	4	0	156	120	1	0	6	0
no Chisanza Rural Health Centre	QVn5tLhyP9Z	Rural Health Center	Mpulungu District	0	0	0	0	0	0	0	10	0
no Chishamwamba Rural Health Centre	je8Dil6HHMU	Rural Health Center	Mporokoso District	0	4	0	0	45	0	151	196	1
no Chishela Rural Health Centre	XJzgWQ6lDvh	Rural Health Center	Nsama District	0	3	0	0	2	0	0	3	0
no Chitimbwa Rural Health Centre	s6bwP0KAZNt	Rural Health Center	Mpulungu District	0	0	0	0	368	0	0	0	0
no Chitimukulu Rural Health Centre	Mcg9Jg9CxBI	Rural Health Center	Mungwi District	0	23	0	17	30	1	136	142	1
no Chitoshi Rural Health Centre	ldLfgqgERC6	Rural Health Center	Lunte District	0	2	0	49	68	1	15	38	1
no Chiwala Rural Health Centre	sHW7VaE7vFR	Rural Health Center	Mporokoso District	0	0	0	0	0	0	0	0	0
no Chozi TZR Rural Health Centre	OsgKzv3WE4B	Rural Health Center	Senga Hill District	0	0	0	84	59	1	0	0	0
no Chungu Rural Health Centre	yu99yP1nh0n	Rural Health Center	Lupososhi District	0	0	0	5	0	0	0	49	0
no Ipusukilo Rural Health Centre	sYEWWLNXcQ3	Rural Health Center	Luwingu District	0	1	0	0	0	0	0	0	0
no Isofu Rural Health Centre	yqiI8f8Yc8O	Rural Health Center	Mbala District	0	0	0	0	2	0	0	2	0
no Isoko Rural Health Centre	k7gm1IG2H04	Rural Health Center	Mpulungu District	0	11	0	0	0	0	0	2	0
no Kaka Rural Health Centre	aRCZdkK5sLF	Rural Health Center	Mbala District	5	3	1	0	0	0	0	0	0
no Kalaba Rural Health Centre	jsYdPhERFCI	Rural Health Center	Kaputa District	0	1	0	0	0	0	0	10	0
no Kalabwe Rural Health Centre	uOkbuXnOAGQ	Rural Health Center	Mporokoso District	0	3	0	0	3	0	9	8	1
no Kampinda Rural Health Centre	Y8CFSLGPkty	Rural Health Center	Nsama District	0	1	0	0	0	0	38	25	1
no Kapatu Rural Health Centre	z7q9NkQTIWk	Rural Health Center	Lunte District	0	1	0	0	0	0	0	1	0
no Kapolyo Rural Health Centre	XCwDf1XmmkO	Rural Health Center	Mungwi District	0	0	0	0	0	0	0	3	0
no Kaputa Rural Health Centre	zYzRTvE8hjZ	Rural Health Center	Kaputa District	0	8	0	40	29	1	0	23	0
no Kasakula Rural Health Centre	mOuWAqdPbMq	Rural Health Center	Kasama District	0	0	0	0	12	0	0	5	0
no Kasama General Hospital	FCzC8Aj6WOk	Second Level Hospital	Kasama District	0	0	0	0	0	0	0	0	0
no Kasongole Rural Health Centre	X5HdpT17FfK	Rural Health Center	Kaputa District	0	3	0	11	18	1	0	1	0
no Kateshi Rural Health Centre	Qtj6QkvyDpK	Rural Health Center	Kasama District	0	0	0	0	11	0	0	3	0
no Katuta Rural Health Centre	N7rhfdgCOag	Rural Health Center	Lupososhi District	0	9	0	29	172	1	0	19	0
no Kayambi Rural Health Centre	YJ1Z3e4nSll	Rural Health Center	Mungwi District	0	0	0	0	0	0	0	0	0
no Location Urban Health Centre	SlolrJEgl0a	Urban Health Center	Kasama District	0	20	0	19	273	1	41	258	1
no Lubushi Rural Health Centre	HHMYNultyEP	Rural Health Center	Kasama District	0	18	0	92	130	1	0	1	0
no Luena Rural Health Centre	iLr0hORXj71	Rural Health Center	Luwingu District	0	4	0	0	179	0	9	15	1
no Luwingu District Hospital	TuxDE0ZnxMJ	First Level Hospital	Luwingu District	0	0	0	0	0	0	0	0	0
no Makasa Rural Health Centre	ZfAQFHCDSNi	Rural Health Center	Mungwi District	0	35	0	0	28	0	0	128	0
no Malole Rural Health Centre	Ff2irFlNM6d	Rural Health Center	Mungwi District	0	26	0	6	3	1	35	82	1
no Mambwe Mission Rural Health Centre	umzquHpm0kg	Zonal Level Health Facility	Senga Hill District	0	0	0	0	0	0	0	0	0
no Masamba Rural Health Centre	zvdAaDU7yC6	Rural Health Center	Mbala District	27	158	1	0	5	0	0	2	0
no Matipa Rural Health Centre	BEr4Ltf5AOa	Rural Health Center	Chilubi District	0	5	0	14	22	1	92	29	1
no Mayuka Rural Health Centre	QwekBrtGSKk	Rural Health Center	Chilubi District	0	0	0	0	0	0	0	15	0
no Mbala General Hospital	EiK3mHteX1z	Second Level Hospital	Mbala District	0	0	0	0	0	0	0	0	0
no Mbala Urban Clinic	XoQdawXkZBJ	Urban Health Center	Mbala District	0	10	0	2	17	1	0	0	0
no Mbusa Rural Health Centre	akC2W2pwmYx	Rural Health Center	Kasama District	0	0	0	259	0	0	0	0	0
no Misengo Rural Health Centre	TM4bzQrBfOo	Rural Health Center	Kasama District	0	10	0	0	0	0	49	102	1
no Mofu Rural Health Centre	R956pSL5FBl	Rural Health Center	Chilubi District	0	0	0	0	14	0	0	25	0
no Mpande Rural Health Centre	IHAOSIJmUtG	Rural Health Center	Senga Hill District	55	165	1	0	2	0	0	4	0
no Mporokoso District Hospital	dXMqlOoc6en	First Level Hospital	Mporokoso District	0	1	0	0	0	0	0	0	0
no Mpulungu District Hospital	Rs92HSHciE9	First Level Hospital	Mpulungu District	0	0	0	0	0	0	0	0	0
no Mpulungu Urban Health Centre	qdVVlf93NBv	Urban Health Center	Mpulungu District	3	15	1	41	88	1	3	106	1
no Mukolwe Rural Health Centre	QlNGsApLFj0	Rural Health Center	Lunte District	0	17	0	2	1	1	0	1	0
no Mukupa Kaoma Rural Health Centre	cxRXYjF5WXv	Rural Health Center	Lunte District	0	4	0	47	60	1	44	37	1
no Mukupa Katandula Rural Health Centre	DMtUrglZTCS	Rural Health Center	Kaputa District	0	0	0	0	81	0	0	3	0
no Mulanshi Rural Health Centre	TqK9kfQC0fg	Rural Health Center	Kasama District	0	90	0	0	48	0	5	42	1
no Mulobola Rural Health Centre	ri2Uo6gFRNm	Rural Health Center	Kasama District	0	0	0	0	0	0	0	1	0
no Mumba Rural Health Centre	dLM5n5VY0bS	Rural Health Center	Mungwi District	0	0	0	0	33	0	0	20	0
no Mungwi Rural Health Centre	JQsA2mdYFpD	Rural Health Center	Mungwi District	24	30	1	30	31	1	26	48	1
no Musipazi Rural Health Centre	L91f0OLz1Fk	Rural Health Center	Mbala District	0	0	0	140	59	1	0	2	0
no Mwamba Rural Health Centre (Kasama)	YmN30bOmtP9	Rural Health Center	Kasama District	0	0	0	0	3	0	0	0	0
no Mwamba Rural Health Centre (Mbala)	AyvJHiapexJ	Rural Health Center	Mbala District	0	0	0	0	11	0	0	0	0
no Mwewe Rural Health Centre	qINPcAvhiBZ	Rural Health Center	Nsama District	0	0	0	0	0	0	0	0	0
no Ndoki Rural Health Centre	VmY51GpyuZG	Rural Health Center	Luwingu District	0	0	0	0	0	0	0	0	0
no Ngoli Rural Health Centre	AfdD3W5tqnJ	Rural Health Center	Mungwi District	0	2	0	0	0	0	83	17	1
no Nkolemfumu Rural Health Centre	mZ8aFa1q1sg	Rural Health Center	Kasama District	0	0	0	0	4	0	0	5	0
no Nondo Rural Health Centre	n9Du4tQmCmD	Rural Health Center	Senga Hill District	0	0	0	0	0	0	0	0	0
no Nsama Rural Health Centre	rJUCDhW6snn	Rural Health Center	Nsama District	0	4	0	0	0	0	3	29	1
no Nseluka Rural Health Centre	kNnX7VenNZI	Rural Health Center	Mungwi District	0	36	0	12	52	1	96	243	1
no Nsokolo Rural Health Centre	tPs4BLQYuUJ	Rural Health Center	Senga Hill District	0	0	0	1	3	1	0	25	0
no Nsombo Rural Health Centre	Iyze9DB5Yzs	Rural Health Center	Lupososhi District	0	23	0	4	1	1	7	12	1
no Nsumbu Rural Health Centre (Chilubi)	RBJMZ11FhW4	Rural Health Center	Chilubi District	0	0	0	3	10	1	0	0	0
no Nsumbu Rural Health Centre (Nsama)	D1rV5goZK1Q	Rural Health Center	Nsama District	0	8	0	145	94	1	80	33	1
no Peleti Rural Health Centre	I5KDwt3lBK2	Rural Health Center	Mungwi District	0	0	0	1	5	1	0	19	0
no Rosa Rural Health Centre	Q6Axo5Tk2Xc	Rural Health Center	Mungwi District	0	0	0	0	15	0	128	68	1
no Santa Maria Mission Rural Health Centre	FDu4VtXk7nK	Zonal Level Health Facility	Chilubi District	0	0	0	0	0	0	0	0	0
no Senga Rural Health Centre	vgt7GXJX5hh	Rural Health Center	Senga Hill District	4	74	1	0	0	0	0	0	0
no Senka Rural Health Centre	TDbtkUkKTrt	Rural Health Center	Senga Hill District	0	0	0	0	0	0	0	0	0
no Shibwalya Kapila Rural Health Centre	t3ZN7n05wOY	Rural Health Center	Lunte District	0	2	0	31	30	1	36	26	1
no Shimumbi Rural Health Centre	dLyeKt8kc3R	Rural Health Center	Luwingu District	0	6	0	5	39	1	0	5	0
no Sunkutu Rural Health Centre	u2aBoW5B0Xf	Rural Health Center	Mporokoso District	0	0	0	0	0	0	0	0	0
no Township Rural Health Centre	RqjWZjDhSR8	Rural Health Center	Mporokoso District	0	387	0	30	68	1	165	238	1
no Tulemane Urban Clinic	yyxVB11odDr	Urban Health Center	Mbala District	17	188	1	37	62	1	2	3	1
no Tungati Rural Health Centre	QMDPxafgAyJ	Rural Health Center	Luwingu District	0	7	0	76	86	1	35	52	1
no Vyamba Rural Health Centre	Ldsrw0UXmfm	Rural Health Center	Mpulungu District	0	1	0	0	0	0	0	14	0
no kaputa district Hospital	BwfogFi4fzD	First Level Hospital	Kaputa District	0	0	0	0	0	0	0	0	0

## Sheet: Info
	HMIS service delivery data
	Timing
	Baseline	Jan-Dec 2017
	Midline	Jan-Dec 2019
	Endline	Jan-Dec 2021
	Variables - ANC PNC Del Dataset	This dataset contains annual service volumes per facility for ANC, PNC, and delivery variables as well as total CYP
	firstANC_ever	First antenatal care visits
	firstANC_trimester1	First antenatal care visits in the first trimester
	PNC_2to6days	Postnatal care visits (at 2-6 days)
	TotalCYP	Contraceptive years of protection provided for modern contraceptive methods (pills, injectables, implants and IUDs)
	institutionaldeliveries	Institutional deliveries
	Variables - LARC Dataset	This dataset contains info on facilities providing LARCs in the last quarter of each year
	iud	Number of IUDs provided in the last quarter of the year
	implant	Number of IUDs provided in the last quarter of the year
	iud_implant	Facilities providing at least 1 implant and 1 IUD in the last quarter of the year (1=Yes, 0=No)
	Notes
	Estimated deliveries	Annual estimated deliveries in Northern Province from HMIS, used for % of deliveries in facilities
		2017	63175
		2019	66883
		2021	70829
	Estimated live biths	Annual estimated live births in Northern Province from HMIS, used for % of live births getting PNC at 2-6 days
		2017	62395
		2019	66068
		2021	69963
