# Supplementary material for: Reducing maternal and neonatal mortality through integrated and sustainability-focused programming in Zambia
Source: PLOS Glob Public Health. 2022 Dec 14;2(12):e0001162. doi: 10.1371/journal.pgph.0001162 (PMC10021549; doi:10.1371/journal.pgph.0001162)
Supplement: S2 Data — (XLSX) [file pgph.0001162.s002.xlsx]

## Sheet: Instit Mortality Data
								0 = No 1 = Yes (Program facilities, excluding hospitals)	0 = No 1 = Yes	Facility deaths only	Deaths at 0-7 days Facility deaths only Only available by district for 2021	Deaths at 8-28 days Facility deaths only Not available for 2021	Facility deaths only	Facility live births only		Reporting began in 2021	Live births + still births	Early + late neonatal deaths Late nn deaths not available for 2021	Early + neonatal deaths + still births
Year	Year Quarter	Month	Period ID (year, month)	District	Facility Name	Facility Type	Organisation unit id	MNHSS Site	Program Status	Maternal deaths - facility	Early neonatal deaths	Late neonatal deaths	Still births	Live births	Facility deliveries	Maternal deaths - community	Total births	Neonatal deaths	Perinatal deaths
2016	2016Q1	1	201601	Kasama District	Army Urban Health Centre	Urban Health Center	FkZWhDrqAy8	0	0	0	0	0	0	0	0	0	0	0	0
2016	2016Q1	1	201601	Chilubi District	Bukotelo Health post	Health Post	A5nbNu2MrQc	0	0	0	0	0	0	0	0	0	0	0	0
2016	2016Q1	1	201601	Luwingu District	Bulambo Health Post	Health Post	qpTClaXqjok	0	0	0	0	0	0	0	0	0	0	0	0
2016	2016Q1	1	201601	Mporokoso District	Bweupe Health Post	Health Post	Ns3RLYMnrzy	0	0	0	0	0	0	0	0	0	0	0	0
2016	2016Q1	1	201601	Chilubi District	Chaba Rural Health Centre	Rural Health Center	hbMd5G5xeox	1	1	0	0	0	2	40	40	0	42	0	2
2016	2016Q1	1	201601	Mporokoso District	Chalabesa Health Post	Health Post	oHExTc6zxg9	1	1	0	0	0	0	0	0	0	0	0	0
2016	2016Q1	1	201601	Mbala District	Chalele Health Post	Health Post	dJCU1h1IRvm	0	0	0	0	0	0	0	0	0	0	0	0
2016	2016Q1	1	201601	Kasama District	Chandamukulu Health Post	Rural Health Center	pvS1vkQZCc4	1	1	0	0	0	0	8	8	0	8	0	0
2016	2016Q1	1	201601	Mungwi District	Changala Health Post	Health Post	X567utfLHKK	0	0	0	0	0	0	0	0	0	0	0	0
2016	2016Q1	1	201601	Mungwi District	Chanundu Health Post	Health Post	fWQuVRCyXCT	0	0	0	0	0	0	0	0	0	0	0	0
2016	2016Q1	1	201601	Lunte District	Chewe Health Post	Health Post	DONNVIGWmgp	1	1	0	0	0	0	0	0	0	0	0	0
2016	2016Q1	1	201601	Mpulungu District	Chezi Health Post	Health Post	C3fo5UCzg3H	0	0	0	0	0	0	0	0	0	0	0	0
2016	2016Q1	1	201601	Nsama District	Chibanga Health Post	Health Post	P2d1krhUSiF	0	0	0	0	0	0	0	0	0	0	0	0
2016	2016Q1	1	201601	Lunte District	Chibelushi Health Post	Health Post	dZt8DMqC2wO	0	0	0	0	0	0	0	0	0	0	0	0
2016	2016Q1	1	201601	Mpulungu District	Chibote Health Post	Health Post	Q4E8ymcy1ni	1	1	0	0	0	0	4	4	0	4	0	0
2016	2016Q1	1	201601	Chilubi District	Chichile Health post	Health Post	NB0ZrOjg11a	0	0	0	0	0	0	0	0	0	0	0	0
2016	2016Q1	1	201601	Mungwi District	Chifulo Health Post	Health Post	wNcKvBDqA0S	1	1	0	0	0	0	11	11	0	11	0	0
2016	2016Q1	1	201601	Chilubi District	Chifwenge Rural Health Centre	Rural Health Center	RjnexMNgqpi	1	1	0	0	0	0	9	9	0	9	0	0
2016	2016Q1	1	201601	Luwingu District	Chikoyi Peri-Urban Clinic	Rural Health Center	jCKyhwUR8It	0	0	0	0	0	0	41	41	0	41	0	0
2016	2016Q1	1	201601	Senga Hill District	Chikunta Health Post	Health Post	UYxWDQiVZEM	1	1	0	0	0	0	10	10	0	10	0	0
2016	2016Q1	1	201601	Senga Hill District	Chikwanda Health Post	Health Post	TfiuTdEq3Qq	0	0	0	0	0	0	0	0	0	0	0	0
2016	2016Q1	1	201601	Senga Hill District	Chileshya Rural Health Centre	Rural Health Center	vkrsDU8Tf6c	0	0	0	0	0	0	30	0	0	30	0	0
2016	2016Q1	1	201601	Mungwi District	Chilombwa Health Post	Health Post	GiL5gEu5MQn	0	0	0	0	0	0	0	0	0	0	0	0
2016	2016Q1	1	201601	Kasama District	Chilongoshi Rural Health Centre	Rural Health Center	agaIwA0dv8q	0	0	0	0	0	0	9	9	0	9	0	0
2016	2016Q1	1	201601	Chilubi District	Chilubi Island District Hospital	First Level Hospital	hcQyTr8v2Ci	0	0	0	0	0	0	0	0	0	0	0	0
2016	2016Q1	1	201601	Chilubi District	Chilubi Mainland District Hospital	First Level Hospital	m3J528IT5dJ	0	1	0	0	0	0	0	0	0	0	0	0
2016	2016Q1	1	201601	Chilubi District	Chilubi Rural Health Centre	Rural Health Center	MfpYE8QNstw	1	1	0	0	0	0	0	0	0	0	0	0
2016	2016Q1	1	201601	Kasama District	Chilubula Clinic -Hospital Affiliated	Rural Health Center	AiRIWKJDQze	0	0	0	0	0	0	0	0	0	0	0	0
2016	2016Q1	1	201601	Kasama District	Chilubula Mission Hospital	First Level Hospital	dP2B3BbFzqd	0	1	0	0	0	0	0	0	0	0	0	0
2016	2016Q1	1	201601	Kasama District	Chilubula Rural Health Centre	Rural Health Center	SxlzNk3gMnn	0	0	0	2	0	1	49	52	0	50	2	3
2016	2016Q1	1	201601	Mungwi District	Chimba Rural Health Centre	Rural Health Center	p8gzxnRsBCm	1	1	0	0	0	0	18	18	0	18	0	0
2016	2016Q1	1	201601	Mungwi District	Chimbola Health Post	Health Post	osG4FYRtDfh	0	0	0	0	0	0	0	0	0	0	0	0
2016	2016Q1	1	201601	Mpulungu District	Chinakila Rural Health Centre	Rural Health Center	sIyxXl3ZxxC	1	1	0	0	0	0	20	20	0	20	0	0
2016	2016Q1	1	201601	Senga Hill District	Chindo Health Post	Health Post	KMOy3NyTmiO	1	1	0	0	0	0	0	0	0	0	0	0
2016	2016Q1	1	201601	Kasama District	Chiombo Rural Health Centre	Rural Health Center	eQZzBLergfe	1	1	0	0	0	0	5	5	0	5	0	0
2016	2016Q1	1	201601	Kaputa District	Chipili Health Post	Health Post	IrXJrK7ctSP	0	0	0	0	0	0	0	0	0	0	0	0
2016	2016Q1	1	201601	Mbala District	Chipoka Health Post	Health Post	hUhh5WzavBP	0	0	0	0	0	0	0	0	0	0	0	0
2016	2016Q1	1	201601	Mpulungu District	Chipwa Health Post	Health Post	H1GhNzYjcF9	0	0	0	0	0	0	0	0	0	0	0	0
2016	2016Q1	1	201601	Mungwi District	Chisanga Ponde Health Post	Health Post	gi7QC0cB0j1	0	0	0	0	0	0	0	0	0	0	0	0
2016	2016Q1	1	201601	Kasama District	Chisanga Urban Health Centre	Urban Health Center	gfLalP9XzeF	0	0	0	0	0	0	1	1	0	1	0	0
2016	2016Q1	1	201601	Mpulungu District	Chisanza Rural Health Centre	Rural Health Center	QVn5tLhyP9Z	1	1	0	0	0	0	7	3	0	7	0	0
2016	2016Q1	1	201601	Senga Hill District	Chisanzu Health Post	Health Post	Jiru3FEe8RW	0	0	0	0	0	0	0	0	0	0	0	0
2016	2016Q1	1	201601	Mbala District	Chisenga Health Post	Health Post	GtctzmLBRFO	0	0	0	0	0	0	0	0	0	0	0	0
2016	2016Q1	1	201601	Mporokoso District	Chishamwamba Rural Health Centre	Rural Health Center	je8Dil6HHMU	1	1	0	0	0	0	1	1	0	1	0	0
2016	2016Q1	1	201601	Nsama District	Chishela Rural Health Centre	Rural Health Center	XJzgWQ6lDvh	1	1	0	0	0	0	15	15	0	15	0	0
2016	2016Q1	1	201601	Mpulungu District	Chitimbwa Rural Health Centre	Rural Health Center	s6bwP0KAZNt	1	1	0	0	0	0	2	2	0	2	0	0
2016	2016Q1	1	201601	Mungwi District	Chitimukulu Rural Health Centre	Rural Health Center	Mcg9Jg9CxBI	1	1	0	1	0	0	25	25	0	25	1	1
2016	2016Q1	1	201601	Mpulungu District	Chitli Health Post	Health Post	plXVfq3fHFk	0	0	0	0	0	0	0	0	0	0	0	0
2016	2016Q1	1	201601	Lunte District	Chitoshi Rural Health Centre	Rural Health Center	ldLfgqgERC6	1	1	0	0	0	0	33	33	0	33	0	0
2016	2016Q1	1	201601	Chilubi District	Chitunkubwe Health Post	Health Post	GdqN0M7n0VT	1	1	0	0	0	0	15	15	0	15	0	0
2016	2016Q1	1	201601	Mpulungu District	Chituta Health Post	Health Post	ejuLwdxCNTc	0	0	0	0	0	0	0	0	0	0	0	0
2016	2016Q1	1	201601	Mporokoso District	Chiwala Rural Health Centre	Rural Health Center	sHW7VaE7vFR	1	1	0	0	0	1	8	9	0	9	0	1
2016	2016Q1	1	201601	Kaputa District	Chocha Health Post	Health Post	yzHAnovHXda	0	0	0	0	0	0	5	5	0	5	0	0
2016	2016Q1	1	201601	Senga Hill District	Chomba Health Post	Health Post	zaxq2cLvAKs	0	0	0	0	0	0	0	0	0	0	0	0
2016	2016Q1	1	201601	Mporokoso District	Chongo Chinondo Health Post	Health Post	iNkSJTyLKSw	0	0	0	0	0	0	0	0	0	0	0	0
2016	2016Q1	1	201601	Senga Hill District	Chozi TZR Rural Health Centre	Rural Health Center	OsgKzv3WE4B	1	1	0	0	0	0	2	2	0	2	0	0
2016	2016Q1	1	201601	Lupososhi District	Chungu Rural Health Centre	Rural Health Center	yu99yP1nh0n	1	1	0	0	0	0	5	5	0	5	0	0
2016	2016Q1	1	201601	Kasama District	College Health Post	Health Post	E7Rg5Ox5DGG	0	0	0	0	0	0	0	0	0	0	0	0
2016	2016Q1	1	201601	Luwingu District	Fikonkonta Health Post	Health Post	YR1tlxZijfx	1	1	0	0	0	0	0	0	0	0	0	0
2016	2016Q1	1	201601	Lunte District	Filipo Health Post	Health Post	FRx9ulBl4om	0	0	0	0	0	0	0	0	0	0	0	0
2016	2016Q1	1	201601	Chilubi District	Fube Health Post	Health Post	vKtUQiVGak0	1	1	0	0	0	0	4	4	0	4	0	0
2016	2016Q1	1	201601	Luwingu District	Ipusukilo Rural Health Centre	Rural Health Center	sYEWWLNXcQ3	1	1	0	0	0	0	7	7	0	7	0	0
2016	2016Q1	1	201601	Mbala District	Isofu Rural Health Centre	Rural Health Center	yqiI8f8Yc8O	1	1	0	0	0	0	27	27	0	27	0	0
2016	2016Q1	1	201601	Mpulungu District	Isoko Rural Health Centre	Rural Health Center	k7gm1IG2H04	1	1	0	0	0	0	10	10	0	10	0	0
2016	2016Q1	1	201601	Senga Hill District	Iyanda Health Post	Health Post	jJ7NqAuwvWP	1	1	0	0	0	0	4	4	0	4	0	0
2016	2016Q1	1	201601	Senga Hill District	John Chikomangome Health Post	Health Post	e3HIESgCFLk	0	0	0	0	0	0	0	0	0	0	0	0
2016	2016Q1	1	201601	Senga Hill District	John Chivuta Health Post	Health Post	VzfcwXjOMaq	0	0	0	0	0	0	0	0	0	0	0	0
2016	2016Q1	1	201601	Mpulungu District	Kabyolwe Health Post	Health Post	fxxQ6VxN5KI	0	0	0	0	0	0	0	0	0	0	0	0
2016	2016Q1	1	201601	Kaputa District	Kafwimbi Health Post	Health Post	pDvNFY9XBVJ	1	1	0	0	0	0	0	0	0	0	0	0
2016	2016Q1	1	201601	Mpulungu District	Kaizya Health Post	Health Post	jC88VHgmoIp	0	0	0	0	0	0	0	0	0	0	0	0
2016	2016Q1	1	201601	Mbala District	Kaka Rural Health Centre	Rural Health Center	aRCZdkK5sLF	1	1	0	0	0	0	25	25	0	25	0	0
2016	2016Q1	1	201601	Nsama District	Kakoma Health Post	Health Post	cpOzZLH5rbd	1	1	0	0	0	0	12	12	0	12	0	0
2016	2016Q1	1	201601	Mpulungu District	Kakusu Health Post	Health Post	di4dZdLFbtS	0	0	0	0	0	0	0	0	0	0	0	0
2016	2016Q1	1	201601	Lupososhi District	Kalaba Health Post	Health Post	sCwSCsAcmAM	1	1	0	0	0	0	13	13	0	13	0	0
2016	2016Q1	1	201601	Kaputa District	Kalaba Rural Health Centre	Rural Health Center	jsYdPhERFCI	1	1	0	0	0	0	13	13	0	13	0	0
2016	2016Q1	1	201601	Mporokoso District	Kalabwe Rural Health Centre	Rural Health Center	uOkbuXnOAGQ	1	1	0	0	0	0	9	9	0	9	0	0
2016	2016Q1	1	201601	Mbala District	Kalekwa Health Post	Health Post	YkUjbalujQL	0	0	0	0	0	0	0	0	0	0	0	0
2016	2016Q1	1	201601	Mungwi District	Kalikeka Health Post	Health Post	cvJ2OR3MxwL	0	0	0	0	0	0	0	0	0	0	0	0
2016	2016Q1	1	201601	Mpulungu District	Kalonda Health Post	Health Post	xyylehERu7p	0	0	0	0	0	0	0	0	0	0	0	0
2016	2016Q1	1	201601	Mpulungu District	Kalongola Health Post	Health Post	vaNEryZyzoL	1	1	0	0	0	0	10	10	0	10	0	0
2016	2016Q1	1	201601	Mungwi District	Kalulu Rural Health Centre	Rural Health Center	XT5s7wg6Xuh	0	0	0	0	0	0	14	14	0	14	0	0
2016	2016Q1	1	201601	Mporokoso District	Kambobe Health Post	Health Post	yYlJNXAjPQh	1	1	0	0	0	0	0	0	0	0	0	0
2016	2016Q1	1	201601	Kaputa District	Kambole Chansa health Post	Health Post	uBdVFvsjHUX	0	0	0	0	0	0	0	0	0	0	0	0
2016	2016Q1	1	201601	Nsama District	Kampinda Rural Health Centre	Rural Health Center	Y8CFSLGPkty	1	1	0	0	0	0	13	13	0	13	0	0
2016	2016Q1	1	201601	Mbala District	Kamuzwazi Health Post	Health Post	Q4xLI8xdY6k	1	1	0	1	0	1	5	6	0	6	1	2
2016	2016Q1	1	201601	Mbala District	Kamyanga Health Post	Health Post	Ro7OE8JIpz4	0	0	0	0	0	0	0	0	0	0	0	0
2016	2016Q1	1	201601	Kaputa District	Kapala Health Post	Health Post	R9UyHMbTRk5	1	1	0	0	0	0	5	5	0	5	0	0
2016	2016Q1	1	201601	Mungwi District	Kapamba Health Post	Health Post	dtHdDeRlfJz	1	1	0	0	0	0	0	0	0	0	0	0
2016	2016Q1	1	201601	Chilubi District	Kapampa Health Post	Health Post	YyBASZIWncU	0	0	0	0	0	0	0	0	0	0	0	0
2016	2016Q1	1	201601	Lunte District	Kapatu Rural Health Centre	Rural Health Center	z7q9NkQTIWk	1	1	0	0	0	0	22	22	0	22	0	0
2016	2016Q1	1	201601	Mpulungu District	Kapembwa Health Post	Health Post	hoLpfnV6z6Y	0	0	0	0	0	0	0	0	0	0	0	0
2016	2016Q1	1	201601	Kaputa District	Kapepula Health Post	Health Post	DWCziNThfzc	1	1	0	0	0	0	7	7	0	7	0	0
2016	2016Q1	1	201601	Nsama District	Kapisha Health Post	Health Post	sDIHaXQhSiw	1	1	0	0	1	1	17	18	0	18	1	1
2016	2016Q1	1	201601	Chilubi District	Kapofu Health Post	Rural Health Center	VuHrZ29UX2N	0	0	0	0	0	0	0	0	0	0	0	0
2016	2016Q1	1	201601	Mungwi District	Kapolyo Rural Health Centre	Rural Health Center	XCwDf1XmmkO	1	1	0	0	0	1	34	35	0	35	0	1
2016	2016Q1	1	201601	Senga Hill District	Kapufi Health Post	Health Post	wthqfcMF4jg	1	1	0	0	0	0	10	0	0	10	0	0
2016	2016Q1	1	201601	Kaputa District	kaputa district Hospital	First Level Hospital	BwfogFi4fzD	0	1	1	0	0	6	66	72	0	72	0	6
2016	2016Q1	1	201601	Kaputa District	Kaputa Rural Health Centre	Rural Health Center	zYzRTvE8hjZ	1	1	0	0	0	0	0	0	0	0	0	0
2016	2016Q1	1	201601	Mpulungu District	Kasakalawe Health Post	Health Post	tQKCb7dFtzi	1	1	0	0	0	0	0	0	0	0	0	0
2016	2016Q1	1	201601	Kasama District	Kasakula Rural Health Centre	Rural Health Center	mOuWAqdPbMq	1	1	0	0	0	0	14	14	0	14	0	0
2016	2016Q1	1	201601	Kasama District	Kasama General Hospital	Second Level Hospital	FCzC8Aj6WOk	0	1	3	9	0	15	353	373	0	368	9	24
2016	2016Q1	1	201601	Kasama District	Kasama Health Post	Health Post	qs2Mpxcv39y	0	0	0	0	0	0	0	0	0	0	0	0
2016	2016Q1	1	201601	Kasama District	Kasama Urban Health Centre	Urban Health Center	fr9PXFKbRLw	0	0	0	0	0	0	0	0	0	0	0	0
2016	2016Q1	1	201601	Chilubi District	Kasansa health Post	Health Post	M0Em3XjQvsp	0	0	0	0	0	0	0	0	0	0	0	0
2016	2016Q1	1	201601	Mpulungu District	Kasansala Health Post	Health Post	q0cV0DsILqo	0	0	0	0	0	0	0	0	0	0	0	0
2016	2016Q1	1	201601	Mungwi District	Kaseke Health Post	Health Post	C5ga1yEGeu5	1	1	0	0	0	0	0	0	0	0	0	0
2016	2016Q1	1	201601	Kaputa District	Kasepa Health Post	Health Post	gwnibevKqFb	0	0	0	0	0	0	0	0	0	0	0	0
2016	2016Q1	1	201601	Mbala District	Kaseshya Health Post	Health Post	hXTAtoDoPkR	1	1	0	0	0	0	9	9	0	9	0	0
2016	2016Q1	1	201601	Nsama District	Kashikishi Health Post	Health Post	Ee83G9BSQjt	1	1	0	0	0	0	0	0	0	0	0	0
2016	2016Q1	1	201601	Kasama District	Kashinka Rural Health Post	Health Post	qcYKFvfvnMC	0	0	0	0	0	0	0	0	0	0	0	0
2016	2016Q1	1	201601	Kasama District	Kasonde Chisuna Health Post	Health Post	HRhY8B68PlE	0	0	0	0	0	0	0	0	0	0	0	0
2016	2016Q1	1	201601	Luwingu District	Kasonde Kombo-Kombo Health Post	Health Post	Y5FbyAdSZwk	1	1	0	0	0	0	0	0	0	0	0	0
2016	2016Q1	1	201601	Kasama District	Kasonde Mutokwa Health Post	Health Post	OFe1jQQDB5T	1	1	0	0	0	0	0	0	0	0	0	0
2016	2016Q1	1	201601	Kaputa District	Kasongole Rural Health Centre	Rural Health Center	X5HdpT17FfK	1	1	0	0	0	0	13	13	0	13	0	0
2016	2016Q1	1	201601	Luwingu District	Kasunga Health Post	Health Post	siuBxfKphec	0	0	0	0	0	0	0	0	0	0	0	0
2016	2016Q1	1	201601	Mbala District	Kasunga Health Post	Health Post	Pw7G29LIyZ2	0	0	0	0	0	0	0	0	0	0	0	0
2016	2016Q1	1	201601	Kaputa District	Kasungwe Health Post	Health Post	JHR1QlNzJIY	0	0	0	0	0	0	0	0	0	0	0	0
2016	2016Q1	1	201601	Nsama District	Katele Health Post	Health Post	GwdpdlGMdQo	0	0	0	0	0	0	0	0	0	0	0	0
2016	2016Q1	1	201601	Chilubi District	Kateshi Health Post	Health Post	qb3oElctO5y	0	0	0	0	0	0	0	0	0	0	0	0
2016	2016Q1	1	201601	Kasama District	Kateshi Rural Health Centre	Rural Health Center	Qtj6QkvyDpK	1	1	0	0	0	0	18	18	0	18	0	0
2016	2016Q1	1	201601	Mungwi District	Katilungu Health Post	Health Post	v6IaxSysREZ	0	0	0	0	0	0	0	0	0	0	0	0
2016	2016Q1	1	201601	Mbala District	Katito Health Post	Health Post	lDJYsbS3uQb	0	0	0	0	0	0	0	0	0	0	0	0
2016	2016Q1	1	201601	Lupososhi District	Katuta Rural Health Centre	Rural Health Center	N7rhfdgCOag	1	1	0	0	0	0	6	6	0	6	0	0
2016	2016Q1	1	201601	Mporokoso District	Katutwa Health Post	Health Post	Jge5N3fOgZU	0	0	0	0	0	0	0	0	0	0	0	0
2016	2016Q1	1	201601	Nsama District	Katwatwa Health Post	Health Post	XbYNkvpwJRI	0	0	0	0	0	0	0	0	0	0	0	0
2016	2016Q1	1	201601	Senga Hill District	Kavumbo Health Post	Health Post	CtV2Kg7nyu1	1	1	0	0	0	0	18	18	0	18	0	0
2016	2016Q1	1	201601	Mpulungu District	Kawe Health Post	Health Post	TUilzDIpCF6	0	0	0	0	0	0	0	0	0	0	0	0
2016	2016Q1	1	201601	Chilubi District	Kawena Health Post	Health Post	ugG860Hbvbt	1	1	0	0	0	0	16	16	0	16	0	0
2016	2016Q1	1	201601	Mbala District	Kawimbe Rural Health Centre	Rural Health Center	H1xQNTEhBtK	0	0	0	0	0	0	31	31	0	31	0	0
2016	2016Q1	1	201601	Mungwi District	Kayambi Rural Health Centre	Rural Health Center	YJ1Z3e4nSll	1	1	0	0	0	0	102	102	0	102	0	0
2016	2016Q1	1	201601	Mpulungu District	Kopeka Rural Health Centre	Rural Health Center	ld7Y8Gyqg4w	0	0	0	0	0	1	10	11	0	11	0	1
2016	2016Q1	1	201601	Senga Hill District	Kunkuta Health Post	Health Post	aGDolyFMI8p	0	0	0	0	0	0	0	0	0	0	0	0
2016	2016Q1	1	201601	Luwingu District	Laurent Chita Health Post	Health Post	tkpp4ukw5eB	1	1	0	0	0	0	6	6	0	6	0	0
2016	2016Q1	1	201601	Mporokoso District	Levi Health Post	Health Post	MC0Acz8NdjS	0	0	0	0	0	0	0	0	0	0	0	0
2016	2016Q1	1	201601	Kasama District	Location Urban Health Centre	Urban Health Center	SlolrJEgl0a	1	1	0	0	0	2	71	73	0	73	0	2
2016	2016Q1	1	201601	Kasama District	Lubushi Rural Health Centre	Rural Health Center	HHMYNultyEP	1	1	0	0	0	0	44	44	0	44	0	0
2016	2016Q1	1	201601	Luwingu District	Luena Rural Health Centre	Rural Health Center	iLr0hORXj71	1	1	0	0	0	0	8	8	0	8	0	0
2016	2016Q1	1	201601	Lupososhi District	Lufubu Health Post	Health Post	qRI1pVbLSvj	1	1	0	0	0	0	4	4	0	4	0	0
2016	2016Q1	1	201601	Mbala District	Luka Health Post	Health Post	dFWGhoXwMos	1	1	0	0	0	0	4	4	0	4	0	0
2016	2016Q1	1	201601	Kasama District	Lukashi Health Post	Health Post	jayOVZvJh3N	1	1	0	0	0	0	0	0	0	0	0	0
2016	2016Q1	1	201601	Kasama District	Lukashya Rural Health Centre	Rural Health Center	CJs1aFa21p9	0	0	0	0	0	0	0	0	0	0	0	0
2016	2016Q1	1	201601	Lupososhi District	Lukolongo Health Post	Health Post	hQhE9fC7Ap7	1	1	0	0	0	0	6	6	0	6	0	0
2016	2016Q1	1	201601	Kasama District	Lukupa Rural Health Centre	Rural Health Center	KcXMB5vV4YL	0	0	0	0	0	1	20	20	0	21	0	1
2016	2016Q1	1	201601	Lupososhi District	Lundu Health Post	Health Post	NNjZEjAF8DP	1	1	0	0	0	0	4	4	0	4	0	0
2016	2016Q1	1	201601	Kaputa District	Luntomfwe Health Post	Health Post	VwAueohxpnH	1	1	0	0	0	0	0	0	0	0	0	0
2016	2016Q1	1	201601	Luwingu District	Luwingu District Hospital	First Level Hospital	TuxDE0ZnxMJ	0	1	1	2	0	3	78	81	0	81	2	5
2016	2016Q1	1	201601	Kasama District	Lwabwe Health Post	Health Post	qjA4Nyo81tE	0	0	0	0	0	0	0	0	0	0	0	0
2016	2016Q1	1	201601	Mpulungu District	Lyendwe Rural Health Centre	Rural Health Center	T65DDeg4dff	0	0	0	0	0	1	8	9	0	9	0	1
2016	2016Q1	1	201601	Mungwi District	Mabula Health Post	Health Post	pT4EYxArzRn	0	0	0	0	0	0	0	0	0	0	0	0
2016	2016Q1	1	201601	Mungwi District	Makasa Rural Health Centre	Rural Health Center	ZfAQFHCDSNi	1	1	0	0	0	0	14	14	0	14	0	0
2016	2016Q1	1	201601	Mpulungu District	Makola Health Post	Health Post	AbjqCULhpKm	0	0	0	0	0	0	0	0	0	0	0	0
2016	2016Q1	1	201601	Luwingu District	Malekani Health Post	Health Post	PUrj7QrvNGh	0	0	0	0	0	0	0	0	0	0	0	0
2016	2016Q1	1	201601	Mungwi District	Malole Rural Health Centre	Rural Health Center	Ff2irFlNM6d	1	1	0	0	0	1	30	31	0	31	0	1
2016	2016Q1	1	201601	Senga Hill District	Mambwe Mission Rural Health Centre	Zonal Level Health Facility	umzquHpm0kg	1	1	0	0	0	0	25	25	0	25	0	0
2016	2016Q1	1	201601	Lunte District	Mananya Health Post	Health Post	hLvGlMcyxzL	0	0	0	0	0	0	0	0	0	0	0	0
2016	2016Q1	1	201601	Lupososhi District	Mapulanga Health Post	Health Post	prgxDdj8o9J	0	0	0	0	0	0	0	0	0	0	0	0
2016	2016Q1	1	201601	Mbala District	Masamba Rural Health Centre	Rural Health Center	zvdAaDU7yC6	1	1	0	0	0	0	21	21	0	21	0	0
2016	2016Q1	1	201601	Kasama District	Masuba Rural Health Post	Health Post	PCn1YxtH50z	0	0	0	0	0	0	0	0	0	0	0	0
2016	2016Q1	1	201601	Senga Hill District	Matanga Health Post	Health Post	xfmJEMKO9mb	0	0	0	0	0	0	0	0	0	0	0	0
2016	2016Q1	1	201601	Chilubi District	Matipa Rural Health Centre	Rural Health Center	BEr4Ltf5AOa	1	1	0	0	0	0	19	19	0	19	0	0
2016	2016Q1	1	201601	Senga Hill District	Maule Health Post	Health Post	H4Oc88KfaMV	1	1	0	0	0	0	5	5	0	5	0	0
2016	2016Q1	1	201601	Mbala District	Mayanga Health Post	Health Post	GrbPvqYxmR6	0	0	0	0	0	0	0	0	0	0	0	0
2016	2016Q1	1	201601	Chilubi District	Mayuka Rural Health Centre	Rural Health Center	QwekBrtGSKk	1	1	0	0	0	0	7	7	0	7	0	0
2016	2016Q1	1	201601	Mbala District	Mbala General Hospital	Second Level Hospital	EiK3mHteX1z	0	1	0	0	0	0	133	0	0	133	0	0
2016	2016Q1	1	201601	Mbala District	Mbala Urban Clinic	Urban Health Center	XoQdawXkZBJ	1	1	0	0	0	0	0	0	0	0	0	0
2016	2016Q1	1	201601	Kasama District	Mbusa Rural Health Centre	Rural Health Center	akC2W2pwmYx	1	1	0	0	0	0	7	7	0	7	0	0
2016	2016Q1	1	201601	Luwingu District	Menga Health Post	Health Post	SnhDHhvZxSf	1	1	0	0	0	0	0	0	0	0	0	0
2016	2016Q1	1	201601	Luwingu District	Mfungwe Health Post	Health Post	eXIf6Qgfiyf	0	0	0	0	0	0	0	0	0	0	0	0
2016	2016Q1	1	201601	Nsama District	Mikose Health Post	Health Post	c3EpYjfN5Yi	0	0	0	0	0	0	0	0	0	0	0	0
2016	2016Q1	1	201601	Kasama District	Milima Rural Health Centre	Rural Health Center	AWV6kSXGjwi	0	0	0	0	0	0	0	0	0	0	0	0
2016	2016Q1	1	201601	Kasama District	Misambo Health Post	Health Post	AeJqEJMVqnN	1	1	0	0	0	0	0	0	0	0	0	0
2016	2016Q1	1	201601	Luwingu District	Misambula Health Post	Health Post	XlQk6XCOPbQ	0	0	0	0	0	0	0	0	0	0	0	0
2016	2016Q1	1	201601	Kasama District	Misamfu Rural Health Centre	Rural Health Center	eyAsFYjpsks	0	0	0	0	0	0	6	6	0	6	0	0
2016	2016Q1	1	201601	Kasama District	Misengo Rural Health Centre	Rural Health Center	TM4bzQrBfOo	1	1	0	0	0	0	11	11	0	11	0	0
2016	2016Q1	1	201601	Chilubi District	Mofu Rural Health Centre	Rural Health Center	R956pSL5FBl	1	1	0	0	0	1	22	23	0	23	0	1
2016	2016Q1	1	201601	Mporokoso District	Mole Health Post	Health Post	k5Rxe9mg6nd	0	0	0	0	0	0	0	0	0	0	0	0
2016	2016Q1	1	201601	Kasama District	Monica Chisando Health Post	Health Post	aqkWJquZvWo	0	0	0	0	0	0	0	0	0	0	0	0
2016	2016Q1	1	201601	Lunte District	Moseni Health Post	Health Post	h8SZvKdKRta	1	1	0	0	0	1	10	4	0	11	0	1
2016	2016Q1	1	201601	Lunte District	Mpalapata Health Post	Health Post	tRh7NtQVaDz	0	0	0	0	0	0	0	0	0	0	0	0
2016	2016Q1	1	201601	Senga Hill District	Mpande Rural Health Centre	Rural Health Center	IHAOSIJmUtG	1	1	0	0	0	0	13	13	0	13	0	0
2016	2016Q1	1	201601	Mporokoso District	Mporokoso District Hospital	First Level Hospital	dXMqlOoc6en	0	1	0	3	5	3	107	111	0	110	8	6
2016	2016Q1	1	201601	Mpulungu District	Mpulungu District Hospital	First Level Hospital	Rs92HSHciE9	0	1	0	0	0	0	0	0	0	0	0	0
2016	2016Q1	1	201601	Mpulungu District	Mpulungu Urban Health Centre	Urban Health Center	qdVVlf93NBv	1	1	0	0	0	7	105	112	0	112	0	7
2016	2016Q1	1	201601	Chilubi District	Mpupo Health Post	Health Post	F696hvJXIMv	0	0	0	0	0	0	0	0	0	0	0	0
2016	2016Q1	1	201601	Chilubi District	Mubili Health Post	Health Post	y0cG14lZw5k	1	1	0	0	0	0	7	7	0	7	0	0
2016	2016Q1	1	201601	Kaputa District	Muchenja Health Post	Health Post	OXcsX0TwRj1	0	0	0	0	0	0	0	0	0	0	0	0
2016	2016Q1	1	201601	Lunte District	Mukolwe Rural Health Centre	Rural Health Center	QlNGsApLFj0	1	1	0	0	0	1	24	25	0	25	0	1
2016	2016Q1	1	201601	Nsama District	Mukotwe Health Post	Health Post	maZ2XlBdy0r	0	0	0	0	0	0	0	0	0	0	0	0
2016	2016Q1	1	201601	Mungwi District	Mukuka Mfumu HAHC	Rural Health Center	EbyuFvkOhLz	0	0	0	0	0	0	0	0	0	0	0	0
2016	2016Q1	1	201601	Senga Hill District	Mukunta Health Post	Health Post	W0rkeRYerZE	0	0	0	0	0	0	0	0	0	0	0	0
2016	2016Q1	1	201601	Lunte District	Mukupa Kaoma Rural Health Centre	Rural Health Center	cxRXYjF5WXv	1	1	0	0	0	0	55	55	0	55	0	0
2016	2016Q1	1	201601	Kaputa District	Mukupa Katandula Rural Health Centre	Rural Health Center	DMtUrglZTCS	1	1	0	0	0	0	20	20	0	20	0	0
2016	2016Q1	1	201601	Kasama District	Mulanshi Rural Health Centre	Rural Health Center	TqK9kfQC0fg	1	1	0	0	0	0	16	16	0	16	0	0
2016	2016Q1	1	201601	Chilubi District	Mule Health Post	Rural Health Center	Xa01WNBrx4c	0	0	0	0	0	0	0	0	0	0	0	0
2016	2016Q1	1	201601	Mbala District	Mulefu Health Post	Health Post	vNOQ1wqpOZW	1	1	0	0	0	0	0	0	0	0	0	0
2016	2016Q1	1	201601	Kasama District	Mulenga Hill Health Post	Health Post	uvIv0Fx64dt	0	0	0	0	0	0	0	0	0	0	0	0
2016	2016Q1	1	201601	Lunte District	Mulenga Mapesa Health Post	Health Post	L81ZzaEQA65	1	1	0	0	0	0	10	10	0	10	0	0
2016	2016Q1	1	201601	Lunte District	Mulila Health Post	Health Post	CjOogYGADtw	0	0	0	0	0	0	0	0	0	0	0	0
2016	2016Q1	1	201601	Mungwi District	Mulilo Kafyama Health Post	Health Post	pvN7NWGkic7	0	0	0	0	0	0	0	0	0	0	0	0
2016	2016Q1	1	201601	Kasama District	Mulobola Rural Health Centre	Rural Health Center	ri2Uo6gFRNm	1	1	0	0	0	0	11	11	0	11	0	0
2016	2016Q1	1	201601	Lupososhi District	Mumba Health Post	Health Post	oshsVOZGLUx	1	1	0	0	0	0	1	1	0	1	0	0
2016	2016Q1	1	201601	Mungwi District	Mumba Rural Health Centre	Rural Health Center	dLM5n5VY0bS	1	1	0	0	0	0	16	16	0	16	0	0
2016	2016Q1	1	201601	Kasama District	Mumbimfumu Health Post	Health Post	dR3uLB9bdT8	1	1	0	0	0	0	8	8	0	8	0	0
2016	2016Q1	1	201601	Kasama District	Mumbimukulu Health post	Health Post	L9DG6uHzVYV	0	0	0	0	0	0	6	2	0	6	0	0
2016	2016Q1	1	201601	Mungwi District	Mungwi District Hospital	First Level Hospital	xfNEUTcIFI4	0	1	0	0	0	0	0	0	0	0	0	0
2016	2016Q1	1	201601	Mungwi District	Mungwi Rural Health Centre	Rural Health Center	JQsA2mdYFpD	1	1	0	0	0	1	51	52	0	52	0	1
2016	2016Q1	1	201601	Kasama District	Munkonge Rural Health Centre	Rural Health Center	xuA2Jtiphpg	0	0	0	0	0	0	12	12	0	12	0	0
2016	2016Q1	1	201601	Nsama District	Munyele Health Post	Health Post	Gq4KeEK5XBj	0	0	0	0	0	0	0	0	0	0	0	0
2016	2016Q1	1	201601	Nsama District	Mupandi Health Post	Health Post	XET8i2TFKry	0	0	0	0	0	0	0	0	0	0	0	0
2016	2016Q1	1	201601	Kasama District	Musa Rural Health Centre	Rural Health Center	bnkRDk8yfOw	0	0	0	0	0	0	15	15	0	15	0	0
2016	2016Q1	1	201601	Lunte District	Mushika Health Post	Health Post	vXXdSBZnCo6	0	0	0	0	0	0	0	0	0	0	0	0
2016	2016Q1	1	201601	Mbala District	Musipazi Rural Health Centre	Rural Health Center	L91f0OLz1Fk	1	1	0	0	0	0	0	0	0	0	0	0
2016	2016Q1	1	201601	Mpulungu District	Muswilo Health Post	Health Post	riRtMeO9KY2	0	0	0	0	0	0	0	0	0	0	0	0
2016	2016Q1	1	201601	Lupososhi District	Mutondo Health Post	Health Post	MrbVAAMoOmm	1	1	0	0	0	0	13	13	0	13	0	0
2016	2016Q1	1	201601	Mbala District	Mutwizi Health Post	Health Post	Rsse9ze5yWY	0	0	0	0	0	0	0	0	0	0	0	0
2016	2016Q1	1	201601	Kasama District	Mwamba Rural Health Centre (Kasama)	Rural Health Center	YmN30bOmtP9	1	1	0	0	0	0	1	1	0	1	0	0
2016	2016Q1	1	201601	Mbala District	Mwamba Rural Health Centre (Mbala)	Rural Health Center	AyvJHiapexJ	1	1	0	0	0	0	13	13	0	13	0	0
2016	2016Q1	1	201601	Lupososhi District	Mwando Health Post	Health Post	M9TeHohvMwx	1	1	0	0	0	0	6	6	0	6	0	0
2016	2016Q1	1	201601	Kasama District	Mwasha Health Post	Health Post	yfQfmGP0Aqu	0	0	0	0	0	0	7	7	0	7	0	0
2016	2016Q1	1	201601	Mbala District	Mwenda Health Post	Health Post	CdAwynRfrYG	1	1	0	0	0	0	4	4	0	4	0	0
2016	2016Q1	1	201601	Chilubi District	Mwenge Health Post	Rural Health Center	yot4DZWAWVC	0	0	0	0	0	0	0	0	0	0	0	0
2016	2016Q1	1	201601	Senga Hill District	Mwenyi Health Post	Health Post	vlUT4oIjWKH	0	0	0	0	0	0	0	0	0	0	0	0
2016	2016Q1	1	201601	Nsama District	Mwewe Rural Health Centre	Rural Health Center	qINPcAvhiBZ	1	1	0	0	0	1	6	7	0	7	0	1
2016	2016Q1	1	201601	Senga Hill District	Mwiluzi Health Post	Health Post	I8S4in4skXF	0	0	0	0	0	0	0	0	0	0	0	0
2016	2016Q1	1	201601	Luwingu District	Mwingilila Health Post	Health Post	cWoIFS5GqNd	0	0	0	0	0	0	0	0	0	0	0	0
2016	2016Q1	1	201601	Luwingu District	Namukolo Urban Health Centre	Urban Health Center	Waw2EX8ZesY	0	0	0	0	0	0	0	0	0	0	0	0
2016	2016Q1	1	201601	Mungwi District	Ndakala Health Post	Health Post	K8aHlxIArHv	0	0	0	0	0	0	0	0	0	0	0	0
2016	2016Q1	1	201601	Mungwi District	Ndasa Rural Health Centre	Rural Health Center	MK7a8aSlP8b	0	0	0	0	0	0	17	34	0	17	0	0
2016	2016Q1	1	201601	Luwingu District	Ndoki Rural Health Centre	Rural Health Center	VmY51GpyuZG	1	1	0	0	0	0	1	1	0	1	0	0
2016	2016Q1	1	201601	Mungwi District	Ngoli Rural Health Centre	Rural Health Center	AfdD3W5tqnJ	1	1	0	0	0	0	24	24	0	24	0	0
2016	2016Q1	1	201601	Kasama District	Ngoma Health Post	Health Post	pXHIIKZSX3P	0	0	0	0	0	0	0	0	0	0	0	0
2016	2016Q1	1	201601	Mungwi District	Ngulula Health Post	Health Post	MwLpXPewt2C	0	0	0	0	0	0	0	0	0	0	0	0
2016	2016Q1	1	201601	Mporokoso District	Njalamimba Rural Health Centre	Rural Health Center	Nosv1i0sZrI	0	0	0	0	0	1	11	12	0	12	0	1
2016	2016Q1	1	201601	Luwingu District	Njoko Health Post	Health Post	dqRfUInqlmH	1	1	0	0	0	0	6	6	0	6	0	0
2016	2016Q1	1	201601	Kasama District	Nkolemfumu Rural Health Centre	Rural Health Center	mZ8aFa1q1sg	1	1	0	0	0	0	7	7	0	7	0	0
2016	2016Q1	1	201601	Kaputa District	Nkosha Health Post	Health Post	DzunPv8cwSo	1	1	0	0	0	0	14	14	0	14	0	0
2016	2016Q1	1	201601	Senga Hill District	Nondo Rural Health Centre	Rural Health Center	n9Du4tQmCmD	1	1	0	0	0	0	29	29	0	29	0	0
2016	2016Q1	1	201601	Nsama District	Nsama Rural Health Centre	Rural Health Center	rJUCDhW6snn	1	1	0	0	0	0	18	18	0	18	0	0
2016	2016Q1	1	201601	Luwingu District	Nsanja Health Post	Health Post	Pw5q3FNZeyG	1	1	0	0	0	0	5	5	0	5	0	0
2016	2016Q1	1	201601	Mungwi District	Nseluka Rural Health Centre	Rural Health Center	kNnX7VenNZI	1	1	0	0	0	0	57	57	0	57	0	0
2016	2016Q1	1	201601	Lupososhi District	Nshindaila Health Post	Health Post	qEmi486vJPu	0	0	0	0	0	0	0	0	0	0	0	0
2016	2016Q1	1	201601	Senga Hill District	Nsokolo Rural Health Centre	Rural Health Center	tPs4BLQYuUJ	1	1	0	0	0	0	9	9	0	9	0	0
2016	2016Q1	1	201601	Lupososhi District	Nsombo Rural Health Centre	Rural Health Center	Iyze9DB5Yzs	1	1	0	0	0	0	14	14	0	14	0	0
2016	2016Q1	1	201601	Chilubi District	Nsumbu Rural Health Centre (Chilubi)	Rural Health Center	RBJMZ11FhW4	1	1	0	0	0	0	6	6	0	6	0	0
2016	2016Q1	1	201601	Nsama District	Nsumbu Rural Health Centre (Nsama)	Rural Health Center	D1rV5goZK1Q	1	1	0	0	0	2	33	35	0	35	0	2
2016	2016Q1	1	201601	Senga Hill District	Ntembo Health Post	Health Post	bQCiUuAzuQ6	0	0	0	0	0	0	0	0	0	0	0	0
2016	2016Q1	1	201601	Kasama District	Ntumpa Rural Health Post	Health Post	rPkmYXxjcxf	0	0	0	0	0	0	0	0	0	0	0	0
2016	2016Q1	1	201601	Lunte District	Pecha Health Post	Health Post	yOy1oTpHuYY	0	0	0	0	0	0	0	0	0	0	0	0
2016	2016Q1	1	201601	Mungwi District	Peleti Rural Health Centre	Rural Health Center	I5KDwt3lBK2	1	1	0	1	0	0	10	10	0	10	1	1
2016	2016Q1	1	201601	Mbala District	Pumpa Health Post	Health Post	W5ORiIJwNhs	0	0	0	0	0	0	0	0	0	0	0	0
2016	2016Q1	1	201601	Mungwi District	Rosa Rural Health Centre	Rural Health Center	Q6Axo5Tk2Xc	1	1	0	0	0	0	16	16	0	16	0	0
2016	2016Q1	1	201601	Lunte District	Sambala Health Post	Health Post	AR5B87AVmsS	0	0	0	0	0	0	0	0	0	0	0	0
2016	2016Q1	1	201601	Mungwi District	Sampa Health Post	Health Post	cawBzlNEyU8	1	1	0	0	0	2	13	15	0	15	0	2
2016	2016Q1	1	201601	Chilubi District	Santa Maria Mission First level hospital	Zonal Level Health Facility	FDu4VtXk7nK	1	1	0	0	0	0	29	29	0	29	0	0
2016	2016Q1	1	201601	Senga Hill District	Sementi Health Post	Health Post	kxR3RlQfkao	0	0	0	0	0	0	0	0	0	0	0	0
2016	2016Q1	1	201601	Senga Hill District	Senga District Hospital	First Level Hospital	G47P2ogsJOx	0	0	0	0	0	0	0	0	0	0	0	0
2016	2016Q1	1	201601	Senga Hill District	Senga Rural Health Centre	Rural Health Center	vgt7GXJX5hh	1	1	0	0	0	0	43	43	0	43	0	0
2016	2016Q1	1	201601	Senga Hill District	Senka Rural Health Centre	Rural Health Center	TDbtkUkKTrt	1	1	0	0	0	0	5	5	0	5	0	0
2016	2016Q1	1	201601	Lunte District	Shibwalya Kapila Rural Health Centre	Rural Health Center	t3ZN7n05wOY	1	1	0	0	0	0	10	10	0	10	0	0
2016	2016Q1	1	201601	Senga Hill District	Shikulu Musonda Health Post	Health Post	cFapWdbmT27	1	1	0	0	0	0	0	0	0	0	0	0
2016	2016Q1	1	201601	Luwingu District	Shimumbi Rural Health Centre	Rural Health Center	dLyeKt8kc3R	1	1	0	0	0	0	18	18	0	18	0	0
2016	2016Q1	1	201601	Senga Hill District	Sikalembe Health Post	Health Post	MFBP2fSIDN6	0	0	0	0	0	0	0	0	0	0	0	0
2016	2016Q1	1	201601	Mbala District	Special Forces Clinic	Rural Health Center	f6Xl2OH5Dw2	0	0	0	0	0	0	0	0	0	0	0	0
2016	2016Q1	1	201601	Senga Hill District	Sumbi Health Post	Health Post	kqFg5a0gtqc	1	1	0	0	0	0	4	4	0	4	0	0
2016	2016Q1	1	201601	Mporokoso District	Sunkutu Rural Health Centre	Rural Health Center	u2aBoW5B0Xf	1	1	0	0	0	0	2	2	0	2	0	0
2016	2016Q1	1	201601	Senga Hill District	Tanzuka Health Post	Health Post	DGlLpmvZLnK	1	1	0	0	0	2	13	7	0	15	0	2
2016	2016Q1	1	201601	Kasama District	Tazara Rural Health Centre	Rural Health Center	vNQHILDWoMI	0	0	0	0	0	0	0	0	0	0	0	0
2016	2016Q1	1	201601	Mporokoso District	Township Rural Health Centre	Rural Health Center	RqjWZjDhSR8	1	1	0	0	0	1	17	18	0	18	0	1
2016	2016Q1	1	201601	Mbala District	Tulemane Urban Clinic	Urban Health Center	yyxVB11odDr	1	1	0	0	0	1	33	33	0	34	0	1
2016	2016Q1	1	201601	Luwingu District	Tungati Rural Health Centre	Rural Health Center	QMDPxafgAyJ	1	1	0	0	0	0	16	16	0	16	0	0
2016	2016Q1	1	201601	Lunte District	Vincent Bulaya Health Post	Health Post	EKemwvrWa4L	0	0	0	0	0	0	9	9	0	9	0	0
2016	2016Q1	1	201601	Senga Hill District	Vundoka Health Post	Health Post	MU4yY5Ke6GE	0	0	0	0	0	0	0	0	0	0	0	0
2016	2016Q1	1	201601	Mpulungu District	Vyamba Rural Health Centre	Rural Health Center	Ldsrw0UXmfm	1	1	0	0	0	1	24	25	0	25	0	1
2016	2016Q1	1	201601	Mbala District	ZAF Mbala Clinic	Rural Health Center	QzaCYL9dq2y	0	0	0	0	0	0	8	8	0	8	0	0
2016	2016Q1	1	201601	Kasama District	Zambia Police Clinic	Rural Health Center	nX3k8TeUA3d	0	0	0	0	0	0	0	0	0	0	0	0
2016	2016Q1	1	201601	Kasama District	ZNS Chishimba Rural Health Centre	Rural Health Center	c8Pl2yC9fTN	0	0	0	0	0	0	8	8	0	8	0	0
2016	2016Q1	1	201601	Mbala District	ZNS Mbala Clinic	Rural Health Center	a9GyAXwFqDg	0	0	0	0	0	0	0	0	0	0	0	0
2016	2016Q1	1	201601	Mbala District	Zombe Health Post	Health Post	KZB1p0pikCQ	0	0	0	0	0	0	0	0	0	0	0	0
2016	2016Q1	2	201602	Kasama District	Army Urban Health Centre	Urban Health Center	FkZWhDrqAy8	0	0	0	0	0	0	0	0	0	0	0	0
2016	2016Q1	2	201602	Chilubi District	Bukotelo Health post	Health Post	A5nbNu2MrQc	0	0	0	0	0	0	0	0	0	0	0	0
2016	2016Q1	2	201602	Luwingu District	Bulambo Health Post	Health Post	qpTClaXqjok	0	0	0	0	0	0	0	0	0	0	0	0
2016	2016Q1	2	201602	Mporokoso District	Bweupe Health Post	Health Post	Ns3RLYMnrzy	0	0	0	0	0	0	0	0	0	0	0	0
2016	2016Q1	2	201602	Chilubi District	Chaba Rural Health Centre	Rural Health Center	hbMd5G5xeox	1	1	0	0	0	0	15	15	0	15	0	0
2016	2016Q1	2	201602	Mporokoso District	Chalabesa Health Post	Health Post	oHExTc6zxg9	1	1	0	0	0	0	0	0	0	0	0	0
2016	2016Q1	2	201602	Mbala District	Chalele Health Post	Health Post	dJCU1h1IRvm	0	0	0	0	0	0	0	0	0	0	0	0
2016	2016Q1	2	201602	Kasama District	Chandamukulu Health Post	Rural Health Center	pvS1vkQZCc4	1	1	0	0	0	0	10	0	0	10	0	0
2016	2016Q1	2	201602	Mungwi District	Changala Health Post	Health Post	X567utfLHKK	0	0	0	0	0	0	0	0	0	0	0	0
2016	2016Q1	2	201602	Mungwi District	Chanundu Health Post	Health Post	fWQuVRCyXCT	0	0	0	0	0	0	0	0	0	0	0	0
2016	2016Q1	2	201602	Lunte District	Chewe Health Post	Health Post	DONNVIGWmgp	1	1	0	0	0	0	0	0	0	0	0	0
2016	2016Q1	2	201602	Mpulungu District	Chezi Health Post	Health Post	C3fo5UCzg3H	0	0	0	0	0	0	0	0	0	0	0	0
2016	2016Q1	2	201602	Nsama District	Chibanga Health Post	Health Post	P2d1krhUSiF	0	0	0	0	0	0	0	0	0	0	0	0
2016	2016Q1	2	201602	Lunte District	Chibelushi Health Post	Health Post	dZt8DMqC2wO	0	0	0	0	0	0	0	0	0	0	0	0
2016	2016Q1	2	201602	Mpulungu District	Chibote Health Post	Health Post	Q4E8ymcy1ni	1	1	0	0	0	1	2	3	0	3	0	1
2016	2016Q1	2	201602	Chilubi District	Chichile Health post	Health Post	NB0ZrOjg11a	0	0	0	0	0	0	0	0	0	0	0	0
2016	2016Q1	2	201602	Mungwi District	Chifulo Health Post	Health Post	wNcKvBDqA0S	1	1	0	0	0	0	0	9	0	0	0	0
2016	2016Q1	2	201602	Chilubi District	Chifwenge Rural Health Centre	Rural Health Center	RjnexMNgqpi	1	1	0	0	0	0	5	5	0	5	0	0
2016	2016Q1	2	201602	Luwingu District	Chikoyi Peri-Urban Clinic	Rural Health Center	jCKyhwUR8It	0	0	0	0	0	1	35	32	0	36	0	1
2016	2016Q1	2	201602	Senga Hill District	Chikunta Health Post	Health Post	UYxWDQiVZEM	1	1	0	0	0	0	5	6	0	5	0	0
2016	2016Q1	2	201602	Senga Hill District	Chikwanda Health Post	Health Post	TfiuTdEq3Qq	0	0	0	0	0	0	0	0	0	0	0	0
2016	2016Q1	2	201602	Senga Hill District	Chileshya Rural Health Centre	Rural Health Center	vkrsDU8Tf6c	0	0	0	0	0	0	0	1	0	0	0	0
2016	2016Q1	2	201602	Mungwi District	Chilombwa Health Post	Health Post	GiL5gEu5MQn	0	0	0	0	0	0	0	0	0	0	0	0
2016	2016Q1	2	201602	Kasama District	Chilongoshi Rural Health Centre	Rural Health Center	agaIwA0dv8q	0	0	0	0	0	0	6	6	0	6	0	0
2016	2016Q1	2	201602	Chilubi District	Chilubi Island District Hospital	First Level Hospital	hcQyTr8v2Ci	0	0	0	0	0	0	0	0	0	0	0	0
2016	2016Q1	2	201602	Chilubi District	Chilubi Mainland District Hospital	First Level Hospital	m3J528IT5dJ	0	1	0	0	0	0	0	0	0	0	0	0
2016	2016Q1	2	201602	Chilubi District	Chilubi Rural Health Centre	Rural Health Center	MfpYE8QNstw	1	1	0	0	0	0	20	22	0	20	0	0
2016	2016Q1	2	201602	Kasama District	Chilubula Clinic -Hospital Affiliated	Rural Health Center	AiRIWKJDQze	0	0	0	0	0	0	0	0	0	0	0	0
2016	2016Q1	2	201602	Kasama District	Chilubula Mission Hospital	First Level Hospital	dP2B3BbFzqd	0	1	0	0	0	0	0	0	0	0	0	0
2016	2016Q1	2	201602	Kasama District	Chilubula Rural Health Centre	Rural Health Center	SxlzNk3gMnn	0	0	0	0	0	3	49	52	0	52	0	3
2016	2016Q1	2	201602	Mungwi District	Chimba Rural Health Centre	Rural Health Center	p8gzxnRsBCm	1	1	0	0	0	1	12	13	0	13	0	1
2016	2016Q1	2	201602	Mungwi District	Chimbola Health Post	Health Post	osG4FYRtDfh	0	0	0	0	0	0	0	0	0	0	0	0
2016	2016Q1	2	201602	Mpulungu District	Chinakila Rural Health Centre	Rural Health Center	sIyxXl3ZxxC	1	1	0	0	0	0	11	11	0	11	0	0
2016	2016Q1	2	201602	Senga Hill District	Chindo Health Post	Health Post	KMOy3NyTmiO	1	1	0	0	0	0	0	0	0	0	0	0
2016	2016Q1	2	201602	Kasama District	Chiombo Rural Health Centre	Rural Health Center	eQZzBLergfe	1	1	0	0	0	0	6	6	0	6	0	0
2016	2016Q1	2	201602	Kaputa District	Chipili Health Post	Health Post	IrXJrK7ctSP	0	0	0	0	0	0	0	0	0	0	0	0
2016	2016Q1	2	201602	Mbala District	Chipoka Health Post	Health Post	hUhh5WzavBP	0	0	0	0	0	0	0	0	0	0	0	0
2016	2016Q1	2	201602	Mpulungu District	Chipwa Health Post	Health Post	H1GhNzYjcF9	0	0	0	0	0	0	0	0	0	0	0	0
2016	2016Q1	2	201602	Mungwi District	Chisanga Ponde Health Post	Health Post	gi7QC0cB0j1	0	0	0	0	0	0	0	0	0	0	0	0
2016	2016Q1	2	201602	Kasama District	Chisanga Urban Health Centre	Urban Health Center	gfLalP9XzeF	0	0	0	0	0	0	4	4	0	4	0	0
2016	2016Q1	2	201602	Mpulungu District	Chisanza Rural Health Centre	Rural Health Center	QVn5tLhyP9Z	1	1	0	0	0	0	9	3	0	9	0	0
2016	2016Q1	2	201602	Senga Hill District	Chisanzu Health Post	Health Post	Jiru3FEe8RW	0	0	0	0	0	0	0	0	0	0	0	0
2016	2016Q1	2	201602	Mbala District	Chisenga Health Post	Health Post	GtctzmLBRFO	0	0	0	0	0	0	0	0	0	0	0	0
2016	2016Q1	2	201602	Mporokoso District	Chishamwamba Rural Health Centre	Rural Health Center	je8Dil6HHMU	1	1	0	0	0	0	1	1	0	1	0	0
2016	2016Q1	2	201602	Nsama District	Chishela Rural Health Centre	Rural Health Center	XJzgWQ6lDvh	1	1	0	0	0	0	10	10	0	10	0	0
2016	2016Q1	2	201602	Mpulungu District	Chitimbwa Rural Health Centre	Rural Health Center	s6bwP0KAZNt	1	1	0	0	0	0	3	3	0	3	0	0
2016	2016Q1	2	201602	Mungwi District	Chitimukulu Rural Health Centre	Rural Health Center	Mcg9Jg9CxBI	1	1	0	0	0	0	9	9	0	9	0	0
2016	2016Q1	2	201602	Mpulungu District	Chitli Health Post	Health Post	plXVfq3fHFk	0	0	0	0	0	0	0	0	0	0	0	0
2016	2016Q1	2	201602	Lunte District	Chitoshi Rural Health Centre	Rural Health Center	ldLfgqgERC6	1	1	0	0	0	0	35	35	0	35	0	0
2016	2016Q1	2	201602	Chilubi District	Chitunkubwe Health Post	Health Post	GdqN0M7n0VT	1	1	0	0	0	2	17	17	0	19	0	2
2016	2016Q1	2	201602	Mpulungu District	Chituta Health Post	Health Post	ejuLwdxCNTc	0	0	0	0	0	0	0	0	0	0	0	0
2016	2016Q1	2	201602	Mporokoso District	Chiwala Rural Health Centre	Rural Health Center	sHW7VaE7vFR	1	1	0	0	0	0	5	5	0	5	0	0
2016	2016Q1	2	201602	Kaputa District	Chocha Health Post	Health Post	yzHAnovHXda	0	0	0	0	0	0	13	13	0	13	0	0
2016	2016Q1	2	201602	Senga Hill District	Chomba Health Post	Health Post	zaxq2cLvAKs	0	0	0	0	0	0	0	0	0	0	0	0
2016	2016Q1	2	201602	Mporokoso District	Chongo Chinondo Health Post	Health Post	iNkSJTyLKSw	0	0	0	0	0	0	0	0	0	0	0	0
2016	2016Q1	2	201602	Senga Hill District	Chozi TZR Rural Health Centre	Rural Health Center	OsgKzv3WE4B	1	1	0	0	0	0	4	4	0	4	0	0
2016	2016Q1	2	201602	Lupososhi District	Chungu Rural Health Centre	Rural Health Center	yu99yP1nh0n	1	1	0	0	0	0	5	5	0	5	0	0
2016	2016Q1	2	201602	Kasama District	College Health Post	Health Post	E7Rg5Ox5DGG	0	0	0	0	0	0	0	0	0	0	0	0
2016	2016Q1	2	201602	Luwingu District	Fikonkonta Health Post	Health Post	YR1tlxZijfx	1	1	0	0	0	0	0	0	0	0	0	0
2016	2016Q1	2	201602	Lunte District	Filipo Health Post	Health Post	FRx9ulBl4om	0	0	0	0	0	0	0	0	0	0	0	0
2016	2016Q1	2	201602	Chilubi District	Fube Health Post	Health Post	vKtUQiVGak0	1	1	0	0	0	0	7	7	0	7	0	0
2016	2016Q1	2	201602	Luwingu District	Ipusukilo Rural Health Centre	Rural Health Center	sYEWWLNXcQ3	1	1	0	0	0	0	6	6	0	6	0	0
2016	2016Q1	2	201602	Mbala District	Isofu Rural Health Centre	Rural Health Center	yqiI8f8Yc8O	1	1	0	0	0	0	30	30	0	30	0	0
2016	2016Q1	2	201602	Mpulungu District	Isoko Rural Health Centre	Rural Health Center	k7gm1IG2H04	1	1	0	0	0	0	13	13	0	13	0	0
2016	2016Q1	2	201602	Senga Hill District	Iyanda Health Post	Health Post	jJ7NqAuwvWP	1	1	0	0	0	0	3	3	0	3	0	0
2016	2016Q1	2	201602	Senga Hill District	John Chikomangome Health Post	Health Post	e3HIESgCFLk	0	0	0	0	0	0	0	0	0	0	0	0
2016	2016Q1	2	201602	Senga Hill District	John Chivuta Health Post	Health Post	VzfcwXjOMaq	0	0	0	0	0	0	0	0	0	0	0	0
2016	2016Q1	2	201602	Mpulungu District	Kabyolwe Health Post	Health Post	fxxQ6VxN5KI	0	0	0	0	0	0	0	0	0	0	0	0
2016	2016Q1	2	201602	Kaputa District	Kafwimbi Health Post	Health Post	pDvNFY9XBVJ	1	1	0	0	0	0	0	0	0	0	0	0
2016	2016Q1	2	201602	Mpulungu District	Kaizya Health Post	Health Post	jC88VHgmoIp	0	0	0	0	0	0	0	0	0	0	0	0
2016	2016Q1	2	201602	Mbala District	Kaka Rural Health Centre	Rural Health Center	aRCZdkK5sLF	1	1	0	0	0	0	20	20	0	20	0	0
2016	2016Q1	2	201602	Nsama District	Kakoma Health Post	Health Post	cpOzZLH5rbd	1	1	0	0	0	0	14	14	0	14	0	0
2016	2016Q1	2	201602	Mpulungu District	Kakusu Health Post	Health Post	di4dZdLFbtS	0	0	0	0	0	0	0	0	0	0	0	0
2016	2016Q1	2	201602	Lupososhi District	Kalaba Health Post	Health Post	sCwSCsAcmAM	1	1	0	0	0	0	9	9	0	9	0	0
2016	2016Q1	2	201602	Kaputa District	Kalaba Rural Health Centre	Rural Health Center	jsYdPhERFCI	1	1	0	0	0	1	14	14	0	15	0	1
2016	2016Q1	2	201602	Mporokoso District	Kalabwe Rural Health Centre	Rural Health Center	uOkbuXnOAGQ	1	1	0	0	0	0	10	10	0	10	0	0
2016	2016Q1	2	201602	Mbala District	Kalekwa Health Post	Health Post	YkUjbalujQL	0	0	0	0	0	0	0	0	0	0	0	0
2016	2016Q1	2	201602	Mungwi District	Kalikeka Health Post	Health Post	cvJ2OR3MxwL	0	0	0	0	0	0	0	0	0	0	0	0
2016	2016Q1	2	201602	Mpulungu District	Kalonda Health Post	Health Post	xyylehERu7p	0	0	0	0	0	0	0	0	0	0	0	0
2016	2016Q1	2	201602	Mpulungu District	Kalongola Health Post	Health Post	vaNEryZyzoL	1	1	0	0	0	0	2	2	0	2	0	0
2016	2016Q1	2	201602	Mungwi District	Kalulu Rural Health Centre	Rural Health Center	XT5s7wg6Xuh	0	0	0	0	0	0	10	10	0	10	0	0
2016	2016Q1	2	201602	Mporokoso District	Kambobe Health Post	Health Post	yYlJNXAjPQh	1	1	0	0	0	0	0	0	0	0	0	0
2016	2016Q1	2	201602	Kaputa District	Kambole Chansa health Post	Health Post	uBdVFvsjHUX	0	0	0	0	0	0	0	0	0	0	0	0
2016	2016Q1	2	201602	Nsama District	Kampinda Rural Health Centre	Rural Health Center	Y8CFSLGPkty	1	1	0	0	0	0	9	9	0	9	0	0
2016	2016Q1	2	201602	Mbala District	Kamuzwazi Health Post	Health Post	Q4xLI8xdY6k	1	1	0	0	0	1	14	15	0	15	0	1
2016	2016Q1	2	201602	Mbala District	Kamyanga Health Post	Health Post	Ro7OE8JIpz4	0	0	0	0	0	0	0	0	0	0	0	0
2016	2016Q1	2	201602	Kaputa District	Kapala Health Post	Health Post	R9UyHMbTRk5	1	1	0	0	0	0	10	10	0	10	0	0
2016	2016Q1	2	201602	Mungwi District	Kapamba Health Post	Health Post	dtHdDeRlfJz	1	1	0	0	0	0	0	0	0	0	0	0
2016	2016Q1	2	201602	Chilubi District	Kapampa Health Post	Health Post	YyBASZIWncU	0	0	0	0	0	0	0	0	0	0	0	0
2016	2016Q1	2	201602	Lunte District	Kapatu Rural Health Centre	Rural Health Center	z7q9NkQTIWk	1	1	0	0	0	0	22	22	0	22	0	0
2016	2016Q1	2	201602	Mpulungu District	Kapembwa Health Post	Health Post	hoLpfnV6z6Y	0	0	0	0	0	0	0	0	0	0	0	0
2016	2016Q1	2	201602	Kaputa District	Kapepula Health Post	Health Post	DWCziNThfzc	1	1	0	0	0	0	4	4	0	4	0	0
2016	2016Q1	2	201602	Nsama District	Kapisha Health Post	Health Post	sDIHaXQhSiw	1	1	0	0	0	1	7	8	0	8	0	1
2016	2016Q1	2	201602	Chilubi District	Kapofu Health Post	Rural Health Center	VuHrZ29UX2N	0	0	0	0	0	0	0	0	0	0	0	0
2016	2016Q1	2	201602	Mungwi District	Kapolyo Rural Health Centre	Rural Health Center	XCwDf1XmmkO	1	1	0	0	0	0	22	22	0	22	0	0
2016	2016Q1	2	201602	Senga Hill District	Kapufi Health Post	Health Post	wthqfcMF4jg	1	1	0	0	0	0	8	11	0	8	0	0
2016	2016Q1	2	201602	Kaputa District	kaputa district Hospital	First Level Hospital	BwfogFi4fzD	0	1	2	0	1	5	76	80	0	81	1	5
2016	2016Q1	2	201602	Kaputa District	Kaputa Rural Health Centre	Rural Health Center	zYzRTvE8hjZ	1	1	0	0	0	0	0	0	0	0	0	0
2016	2016Q1	2	201602	Mpulungu District	Kasakalawe Health Post	Health Post	tQKCb7dFtzi	1	1	0	0	0	0	2	2	0	2	0	0
2016	2016Q1	2	201602	Kasama District	Kasakula Rural Health Centre	Rural Health Center	mOuWAqdPbMq	1	1	0	0	0	0	5	5	0	5	0	0
2016	2016Q1	2	201602	Kasama District	Kasama General Hospital	Second Level Hospital	FCzC8Aj6WOk	0	1	2	8	0	12	406	427	0	418	8	20
2016	2016Q1	2	201602	Kasama District	Kasama Health Post	Health Post	qs2Mpxcv39y	0	0	0	0	0	0	0	0	0	0	0	0
2016	2016Q1	2	201602	Kasama District	Kasama Urban Health Centre	Urban Health Center	fr9PXFKbRLw	0	0	0	0	0	0	0	0	0	0	0	0
2016	2016Q1	2	201602	Chilubi District	Kasansa health Post	Health Post	M0Em3XjQvsp	0	0	0	0	0	0	0	0	0	0	0	0
2016	2016Q1	2	201602	Mpulungu District	Kasansala Health Post	Health Post	q0cV0DsILqo	0	0	0	0	0	0	0	0	0	0	0	0
2016	2016Q1	2	201602	Mungwi District	Kaseke Health Post	Health Post	C5ga1yEGeu5	1	1	0	0	0	0	0	0	0	0	0	0
2016	2016Q1	2	201602	Kaputa District	Kasepa Health Post	Health Post	gwnibevKqFb	0	0	0	0	0	0	0	0	0	0	0	0
2016	2016Q1	2	201602	Mbala District	Kaseshya Health Post	Health Post	hXTAtoDoPkR	1	1	0	0	0	0	9	9	0	9	0	0
2016	2016Q1	2	201602	Nsama District	Kashikishi Health Post	Health Post	Ee83G9BSQjt	1	1	0	0	0	0	0	0	0	0	0	0
2016	2016Q1	2	201602	Kasama District	Kashinka Rural Health Post	Health Post	qcYKFvfvnMC	0	0	0	0	0	0	0	0	0	0	0	0
2016	2016Q1	2	201602	Kasama District	Kasonde Chisuna Health Post	Health Post	HRhY8B68PlE	0	0	0	0	0	0	0	0	0	0	0	0
2016	2016Q1	2	201602	Luwingu District	Kasonde Kombo-Kombo Health Post	Health Post	Y5FbyAdSZwk	1	1	0	0	0	0	0	0	0	0	0	0
2016	2016Q1	2	201602	Kasama District	Kasonde Mutokwa Health Post	Health Post	OFe1jQQDB5T	1	1	0	0	0	0	0	0	0	0	0	0
2016	2016Q1	2	201602	Kaputa District	Kasongole Rural Health Centre	Rural Health Center	X5HdpT17FfK	1	1	0	0	0	0	19	19	0	19	0	0
2016	2016Q1	2	201602	Luwingu District	Kasunga Health Post	Health Post	siuBxfKphec	0	0	0	0	0	0	0	0	0	0	0	0
2016	2016Q1	2	201602	Mbala District	Kasunga Health Post	Health Post	Pw7G29LIyZ2	0	0	0	0	0	0	0	0	0	0	0	0
2016	2016Q1	2	201602	Kaputa District	Kasungwe Health Post	Health Post	JHR1QlNzJIY	0	0	0	0	0	0	0	0	0	0	0	0
2016	2016Q1	2	201602	Nsama District	Katele Health Post	Health Post	GwdpdlGMdQo	0	0	0	0	0	0	0	0	0	0	0	0
2016	2016Q1	2	201602	Chilubi District	Kateshi Health Post	Health Post	qb3oElctO5y	0	0	0	0	0	0	0	0	0	0	0	0
2016	2016Q1	2	201602	Kasama District	Kateshi Rural Health Centre	Rural Health Center	Qtj6QkvyDpK	1	1	0	0	0	0	15	15	0	15	0	0
2016	2016Q1	2	201602	Mungwi District	Katilungu Health Post	Health Post	v6IaxSysREZ	0	0	0	0	0	0	0	0	0	0	0	0
2016	2016Q1	2	201602	Mbala District	Katito Health Post	Health Post	lDJYsbS3uQb	0	0	0	0	0	0	0	0	0	0	0	0
2016	2016Q1	2	201602	Lupososhi District	Katuta Rural Health Centre	Rural Health Center	N7rhfdgCOag	1	1	0	0	0	0	11	11	0	11	0	0
2016	2016Q1	2	201602	Mporokoso District	Katutwa Health Post	Health Post	Jge5N3fOgZU	0	0	0	0	0	0	0	0	0	0	0	0
2016	2016Q1	2	201602	Nsama District	Katwatwa Health Post	Health Post	XbYNkvpwJRI	0	0	0	0	0	0	0	0	0	0	0	0
2016	2016Q1	2	201602	Senga Hill District	Kavumbo Health Post	Health Post	CtV2Kg7nyu1	1	1	0	0	0	0	24	24	0	24	0	0
2016	2016Q1	2	201602	Mpulungu District	Kawe Health Post	Health Post	TUilzDIpCF6	0	0	0	0	0	0	0	0	0	0	0	0
2016	2016Q1	2	201602	Chilubi District	Kawena Health Post	Health Post	ugG860Hbvbt	1	1	0	0	0	0	0	0	0	0	0	0
2016	2016Q1	2	201602	Mbala District	Kawimbe Rural Health Centre	Rural Health Center	H1xQNTEhBtK	0	0	0	0	0	0	23	23	0	23	0	0
2016	2016Q1	2	201602	Mungwi District	Kayambi Rural Health Centre	Rural Health Center	YJ1Z3e4nSll	1	1	0	0	0	0	47	47	0	47	0	0
2016	2016Q1	2	201602	Mpulungu District	Kopeka Rural Health Centre	Rural Health Center	ld7Y8Gyqg4w	0	0	0	0	0	0	14	14	0	14	0	0
2016	2016Q1	2	201602	Senga Hill District	Kunkuta Health Post	Health Post	aGDolyFMI8p	0	0	0	0	0	0	0	0	0	0	0	0
2016	2016Q1	2	201602	Luwingu District	Laurent Chita Health Post	Health Post	tkpp4ukw5eB	1	1	0	0	0	0	2	2	0	2	0	0
2016	2016Q1	2	201602	Mporokoso District	Levi Health Post	Health Post	MC0Acz8NdjS	0	0	0	0	0	0	0	0	0	0	0	0
2016	2016Q1	2	201602	Kasama District	Location Urban Health Centre	Urban Health Center	SlolrJEgl0a	1	1	0	0	0	0	62	62	0	62	0	0
2016	2016Q1	2	201602	Kasama District	Lubushi Rural Health Centre	Rural Health Center	HHMYNultyEP	1	1	0	0	0	0	36	36	0	36	0	0
2016	2016Q1	2	201602	Luwingu District	Luena Rural Health Centre	Rural Health Center	iLr0hORXj71	1	1	0	0	0	0	7	7	0	7	0	0
2016	2016Q1	2	201602	Lupososhi District	Lufubu Health Post	Health Post	qRI1pVbLSvj	1	1	0	0	0	0	1	1	0	1	0	0
2016	2016Q1	2	201602	Mbala District	Luka Health Post	Health Post	dFWGhoXwMos	1	1	0	0	0	0	5	5	0	5	0	0
2016	2016Q1	2	201602	Kasama District	Lukashi Health Post	Health Post	jayOVZvJh3N	1	1	0	0	0	0	5	5	0	5	0	0
2016	2016Q1	2	201602	Kasama District	Lukashya Rural Health Centre	Rural Health Center	CJs1aFa21p9	0	0	0	0	0	0	0	0	0	0	0	0
2016	2016Q1	2	201602	Lupososhi District	Lukolongo Health Post	Health Post	hQhE9fC7Ap7	1	1	0	0	0	0	18	18	0	18	0	0
2016	2016Q1	2	201602	Kasama District	Lukupa Rural Health Centre	Rural Health Center	KcXMB5vV4YL	0	0	0	0	0	0	21	21	0	21	0	0
2016	2016Q1	2	201602	Lupososhi District	Lundu Health Post	Health Post	NNjZEjAF8DP	1	1	0	0	0	0	5	5	0	5	0	0
2016	2016Q1	2	201602	Kaputa District	Luntomfwe Health Post	Health Post	VwAueohxpnH	1	1	0	0	0	0	0	0	0	0	0	0
2016	2016Q1	2	201602	Luwingu District	Luwingu District Hospital	First Level Hospital	TuxDE0ZnxMJ	0	1	0	0	0	1	76	77	0	77	0	1
2016	2016Q1	2	201602	Kasama District	Lwabwe Health Post	Health Post	qjA4Nyo81tE	0	0	0	0	0	0	0	0	0	0	0	0
2016	2016Q1	2	201602	Mpulungu District	Lyendwe Rural Health Centre	Rural Health Center	T65DDeg4dff	0	0	0	0	0	0	12	12	0	12	0	0
2016	2016Q1	2	201602	Mungwi District	Mabula Health Post	Health Post	pT4EYxArzRn	0	0	0	0	0	0	0	0	0	0	0	0
2016	2016Q1	2	201602	Mungwi District	Makasa Rural Health Centre	Rural Health Center	ZfAQFHCDSNi	1	1	0	0	0	1	23	23	0	24	0	1
2016	2016Q1	2	201602	Mpulungu District	Makola Health Post	Health Post	AbjqCULhpKm	0	0	0	0	0	0	0	0	0	0	0	0
2016	2016Q1	2	201602	Luwingu District	Malekani Health Post	Health Post	PUrj7QrvNGh	0	0	0	0	0	0	0	0	0	0	0	0
2016	2016Q1	2	201602	Mungwi District	Malole Rural Health Centre	Rural Health Center	Ff2irFlNM6d	1	1	0	0	0	1	23	23	0	24	0	1
2016	2016Q1	2	201602	Senga Hill District	Mambwe Mission Rural Health Centre	Zonal Level Health Facility	umzquHpm0kg	1	1	2	0	0	0	16	32	0	16	0	0
2016	2016Q1	2	201602	Lunte District	Mananya Health Post	Health Post	hLvGlMcyxzL	0	0	0	0	0	0	0	0	0	0	0	0
2016	2016Q1	2	201602	Lupososhi District	Mapulanga Health Post	Health Post	prgxDdj8o9J	0	0	0	0	0	0	0	0	0	0	0	0
2016	2016Q1	2	201602	Mbala District	Masamba Rural Health Centre	Rural Health Center	zvdAaDU7yC6	1	1	0	0	0	0	16	16	0	16	0	0
2016	2016Q1	2	201602	Kasama District	Masuba Rural Health Post	Health Post	PCn1YxtH50z	0	0	0	0	0	0	0	0	0	0	0	0
2016	2016Q1	2	201602	Senga Hill District	Matanga Health Post	Health Post	xfmJEMKO9mb	0	0	0	0	0	0	0	0	0	0	0	0
2016	2016Q1	2	201602	Chilubi District	Matipa Rural Health Centre	Rural Health Center	BEr4Ltf5AOa	1	1	0	0	0	0	20	20	0	20	0	0
2016	2016Q1	2	201602	Senga Hill District	Maule Health Post	Health Post	H4Oc88KfaMV	1	1	0	0	0	0	0	0	0	0	0	0
2016	2016Q1	2	201602	Mbala District	Mayanga Health Post	Health Post	GrbPvqYxmR6	0	0	0	0	0	0	0	0	0	0	0	0
2016	2016Q1	2	201602	Chilubi District	Mayuka Rural Health Centre	Rural Health Center	QwekBrtGSKk	1	1	0	0	0	0	9	9	0	9	0	0
2016	2016Q1	2	201602	Mbala District	Mbala General Hospital	Second Level Hospital	EiK3mHteX1z	0	1	0	0	0	0	0	0	0	0	0	0
2016	2016Q1	2	201602	Mbala District	Mbala Urban Clinic	Urban Health Center	XoQdawXkZBJ	1	1	0	0	0	0	0	0	0	0	0	0
2016	2016Q1	2	201602	Kasama District	Mbusa Rural Health Centre	Rural Health Center	akC2W2pwmYx	1	1	0	0	0	0	2	2	0	2	0	0
2016	2016Q1	2	201602	Luwingu District	Menga Health Post	Health Post	SnhDHhvZxSf	1	1	0	0	0	0	0	0	0	0	0	0
2016	2016Q1	2	201602	Luwingu District	Mfungwe Health Post	Health Post	eXIf6Qgfiyf	0	0	0	0	0	0	0	0	0	0	0	0
2016	2016Q1	2	201602	Nsama District	Mikose Health Post	Health Post	c3EpYjfN5Yi	0	0	0	0	0	0	0	0	0	0	0	0
2016	2016Q1	2	201602	Kasama District	Milima Rural Health Centre	Rural Health Center	AWV6kSXGjwi	0	0	0	0	0	0	0	0	0	0	0	0
2016	2016Q1	2	201602	Kasama District	Misambo Health Post	Health Post	AeJqEJMVqnN	1	1	0	0	0	0	0	0	0	0	0	0
2016	2016Q1	2	201602	Luwingu District	Misambula Health Post	Health Post	XlQk6XCOPbQ	0	0	0	0	0	0	0	0	0	0	0	0
2016	2016Q1	2	201602	Kasama District	Misamfu Rural Health Centre	Rural Health Center	eyAsFYjpsks	0	0	0	0	0	0	7	7	0	7	0	0
2016	2016Q1	2	201602	Kasama District	Misengo Rural Health Centre	Rural Health Center	TM4bzQrBfOo	1	1	0	0	0	1	13	14	0	14	0	1
2016	2016Q1	2	201602	Chilubi District	Mofu Rural Health Centre	Rural Health Center	R956pSL5FBl	1	1	0	0	0	1	17	18	0	18	0	1
2016	2016Q1	2	201602	Mporokoso District	Mole Health Post	Health Post	k5Rxe9mg6nd	0	0	0	0	0	0	0	0	0	0	0	0
2016	2016Q1	2	201602	Kasama District	Monica Chisando Health Post	Health Post	aqkWJquZvWo	0	0	0	0	0	0	0	0	0	0	0	0
2016	2016Q1	2	201602	Lunte District	Moseni Health Post	Health Post	h8SZvKdKRta	1	1	0	0	0	0	6	6	0	6	0	0
2016	2016Q1	2	201602	Lunte District	Mpalapata Health Post	Health Post	tRh7NtQVaDz	0	0	0	0	0	0	0	0	0	0	0	0
2016	2016Q1	2	201602	Senga Hill District	Mpande Rural Health Centre	Rural Health Center	IHAOSIJmUtG	1	1	0	0	0	0	9	9	0	9	0	0
2016	2016Q1	2	201602	Mporokoso District	Mporokoso District Hospital	First Level Hospital	dXMqlOoc6en	0	1	0	5	0	5	104	118	0	109	5	10
2016	2016Q1	2	201602	Mpulungu District	Mpulungu District Hospital	First Level Hospital	Rs92HSHciE9	0	1	0	0	0	0	0	0	0	0	0	0
2016	2016Q1	2	201602	Mpulungu District	Mpulungu Urban Health Centre	Urban Health Center	qdVVlf93NBv	1	1	0	1	0	4	100	104	0	104	1	5
2016	2016Q1	2	201602	Chilubi District	Mpupo Health Post	Health Post	F696hvJXIMv	0	0	0	0	0	0	0	0	0	0	0	0
2016	2016Q1	2	201602	Chilubi District	Mubili Health Post	Health Post	y0cG14lZw5k	1	1	0	0	0	0	5	5	0	5	0	0
2016	2016Q1	2	201602	Kaputa District	Muchenja Health Post	Health Post	OXcsX0TwRj1	0	0	0	0	0	0	0	0	0	0	0	0
2016	2016Q1	2	201602	Lunte District	Mukolwe Rural Health Centre	Rural Health Center	QlNGsApLFj0	1	1	0	0	0	0	29	29	0	29	0	0
2016	2016Q1	2	201602	Nsama District	Mukotwe Health Post	Health Post	maZ2XlBdy0r	0	0	0	0	0	0	0	0	0	0	0	0
2016	2016Q1	2	201602	Mungwi District	Mukuka Mfumu HAHC	Rural Health Center	EbyuFvkOhLz	0	0	0	0	0	0	0	0	0	0	0	0
2016	2016Q1	2	201602	Senga Hill District	Mukunta Health Post	Health Post	W0rkeRYerZE	0	0	0	0	0	0	0	0	0	0	0	0
2016	2016Q1	2	201602	Lunte District	Mukupa Kaoma Rural Health Centre	Rural Health Center	cxRXYjF5WXv	1	1	0	0	0	0	39	39	0	39	0	0
2016	2016Q1	2	201602	Kaputa District	Mukupa Katandula Rural Health Centre	Rural Health Center	DMtUrglZTCS	1	1	0	0	0	0	7	3	0	7	0	0
2016	2016Q1	2	201602	Kasama District	Mulanshi Rural Health Centre	Rural Health Center	TqK9kfQC0fg	1	1	0	0	0	0	17	17	0	17	0	0
2016	2016Q1	2	201602	Chilubi District	Mule Health Post	Rural Health Center	Xa01WNBrx4c	0	0	0	0	0	0	0	0	0	0	0	0
2016	2016Q1	2	201602	Mbala District	Mulefu Health Post	Health Post	vNOQ1wqpOZW	1	1	0	0	0	0	0	0	0	0	0	0
2016	2016Q1	2	201602	Kasama District	Mulenga Hill Health Post	Health Post	uvIv0Fx64dt	0	0	0	0	0	0	7	7	0	7	0	0
2016	2016Q1	2	201602	Lunte District	Mulenga Mapesa Health Post	Health Post	L81ZzaEQA65	1	1	0	0	0	0	8	8	0	8	0	0
2016	2016Q1	2	201602	Lunte District	Mulila Health Post	Health Post	CjOogYGADtw	0	0	0	0	0	0	0	0	0	0	0	0
2016	2016Q1	2	201602	Mungwi District	Mulilo Kafyama Health Post	Health Post	pvN7NWGkic7	0	0	0	0	0	0	0	0	0	0	0	0
2016	2016Q1	2	201602	Kasama District	Mulobola Rural Health Centre	Rural Health Center	ri2Uo6gFRNm	1	1	0	0	0	0	9	9	0	9	0	0
2016	2016Q1	2	201602	Lupososhi District	Mumba Health Post	Health Post	oshsVOZGLUx	1	1	0	0	0	0	3	3	0	3	0	0
2016	2016Q1	2	201602	Mungwi District	Mumba Rural Health Centre	Rural Health Center	dLM5n5VY0bS	1	1	0	0	0	0	19	32	0	19	0	0
2016	2016Q1	2	201602	Kasama District	Mumbimfumu Health Post	Health Post	dR3uLB9bdT8	1	1	0	0	0	0	10	10	0	10	0	0
2016	2016Q1	2	201602	Kasama District	Mumbimukulu Health post	Health Post	L9DG6uHzVYV	0	0	0	0	0	0	1	1	0	1	0	0
2016	2016Q1	2	201602	Mungwi District	Mungwi District Hospital	First Level Hospital	xfNEUTcIFI4	0	1	0	0	0	0	0	0	0	0	0	0
2016	2016Q1	2	201602	Mungwi District	Mungwi Rural Health Centre	Rural Health Center	JQsA2mdYFpD	1	1	0	2	0	3	56	56	0	59	2	5
2016	2016Q1	2	201602	Kasama District	Munkonge Rural Health Centre	Rural Health Center	xuA2Jtiphpg	0	0	0	0	0	0	7	7	0	7	0	0
2016	2016Q1	2	201602	Nsama District	Munyele Health Post	Health Post	Gq4KeEK5XBj	0	0	0	0	0	0	0	0	0	0	0	0
2016	2016Q1	2	201602	Nsama District	Mupandi Health Post	Health Post	XET8i2TFKry	0	0	0	0	0	0	0	0	0	0	0	0
2016	2016Q1	2	201602	Kasama District	Musa Rural Health Centre	Rural Health Center	bnkRDk8yfOw	0	0	0	0	0	0	17	17	0	17	0	0
2016	2016Q1	2	201602	Lunte District	Mushika Health Post	Health Post	vXXdSBZnCo6	0	0	0	0	0	0	0	0	0	0	0	0
2016	2016Q1	2	201602	Mbala District	Musipazi Rural Health Centre	Rural Health Center	L91f0OLz1Fk	1	1	0	0	0	0	0	0	0	0	0	0
2016	2016Q1	2	201602	Mpulungu District	Muswilo Health Post	Health Post	riRtMeO9KY2	0	0	0	0	0	0	0	0	0	0	0	0
2016	2016Q1	2	201602	Lupososhi District	Mutondo Health Post	Health Post	MrbVAAMoOmm	1	1	0	0	0	0	16	16	0	16	0	0
2016	2016Q1	2	201602	Mbala District	Mutwizi Health Post	Health Post	Rsse9ze5yWY	0	0	0	0	0	0	0	0	0	0	0	0
2016	2016Q1	2	201602	Kasama District	Mwamba Rural Health Centre (Kasama)	Rural Health Center	YmN30bOmtP9	1	1	0	0	0	0	2	2	0	2	0	0
2016	2016Q1	2	201602	Mbala District	Mwamba Rural Health Centre (Mbala)	Rural Health Center	AyvJHiapexJ	1	1	0	0	0	0	13	14	0	13	0	0
2016	2016Q1	2	201602	Lupososhi District	Mwando Health Post	Health Post	M9TeHohvMwx	1	1	0	0	0	1	5	6	0	6	0	1
2016	2016Q1	2	201602	Kasama District	Mwasha Health Post	Health Post	yfQfmGP0Aqu	0	0	0	0	0	0	4	4	0	4	0	0
2016	2016Q1	2	201602	Mbala District	Mwenda Health Post	Health Post	CdAwynRfrYG	1	1	0	0	0	0	1	1	0	1	0	0
2016	2016Q1	2	201602	Chilubi District	Mwenge Health Post	Rural Health Center	yot4DZWAWVC	0	0	0	0	0	0	0	0	0	0	0	0
2016	2016Q1	2	201602	Senga Hill District	Mwenyi Health Post	Health Post	vlUT4oIjWKH	0	0	0	0	0	0	0	0	0	0	0	0
2016	2016Q1	2	201602	Nsama District	Mwewe Rural Health Centre	Rural Health Center	qINPcAvhiBZ	1	1	0	0	0	0	9	9	0	9	0	0
2016	2016Q1	2	201602	Senga Hill District	Mwiluzi Health Post	Health Post	I8S4in4skXF	0	0	0	0	0	0	0	0	0	0	0	0
2016	2016Q1	2	201602	Luwingu District	Mwingilila Health Post	Health Post	cWoIFS5GqNd	0	0	0	0	0	0	0	0	0	0	0	0
2016	2016Q1	2	201602	Luwingu District	Namukolo Urban Health Centre	Urban Health Center	Waw2EX8ZesY	0	0	0	0	0	0	0	0	0	0	0	0
2016	2016Q1	2	201602	Mungwi District	Ndakala Health Post	Health Post	K8aHlxIArHv	0	0	0	0	0	0	0	0	0	0	0	0
2016	2016Q1	2	201602	Mungwi District	Ndasa Rural Health Centre	Rural Health Center	MK7a8aSlP8b	0	0	0	0	0	0	12	12	0	12	0	0
2016	2016Q1	2	201602	Luwingu District	Ndoki Rural Health Centre	Rural Health Center	VmY51GpyuZG	1	1	0	0	0	0	0	0	0	0	0	0
2016	2016Q1	2	201602	Mungwi District	Ngoli Rural Health Centre	Rural Health Center	AfdD3W5tqnJ	1	1	0	0	0	0	29	29	0	29	0	0
2016	2016Q1	2	201602	Kasama District	Ngoma Health Post	Health Post	pXHIIKZSX3P	0	0	0	0	0	0	0	0	0	0	0	0
2016	2016Q1	2	201602	Mungwi District	Ngulula Health Post	Health Post	MwLpXPewt2C	0	0	0	0	0	0	0	0	0	0	0	0
2016	2016Q1	2	201602	Mporokoso District	Njalamimba Rural Health Centre	Rural Health Center	Nosv1i0sZrI	0	0	0	0	0	0	9	9	0	9	0	0
2016	2016Q1	2	201602	Luwingu District	Njoko Health Post	Health Post	dqRfUInqlmH	1	1	0	0	0	1	5	6	0	6	0	1
2016	2016Q1	2	201602	Kasama District	Nkolemfumu Rural Health Centre	Rural Health Center	mZ8aFa1q1sg	1	1	0	0	0	0	6	6	0	6	0	0
2016	2016Q1	2	201602	Kaputa District	Nkosha Health Post	Health Post	DzunPv8cwSo	1	1	0	0	0	0	19	19	0	19	0	0
2016	2016Q1	2	201602	Senga Hill District	Nondo Rural Health Centre	Rural Health Center	n9Du4tQmCmD	1	1	0	0	0	0	22	22	0	22	0	0
2016	2016Q1	2	201602	Nsama District	Nsama Rural Health Centre	Rural Health Center	rJUCDhW6snn	1	1	0	0	0	1	16	17	0	17	0	1
2016	2016Q1	2	201602	Luwingu District	Nsanja Health Post	Health Post	Pw5q3FNZeyG	1	1	0	0	0	0	5	5	0	5	0	0
2016	2016Q1	2	201602	Mungwi District	Nseluka Rural Health Centre	Rural Health Center	kNnX7VenNZI	1	1	0	0	0	1	38	38	0	39	0	1
2016	2016Q1	2	201602	Lupososhi District	Nshindaila Health Post	Health Post	qEmi486vJPu	0	0	0	0	0	0	0	0	0	0	0	0
2016	2016Q1	2	201602	Senga Hill District	Nsokolo Rural Health Centre	Rural Health Center	tPs4BLQYuUJ	1	1	0	0	0	0	5	5	0	5	0	0
2016	2016Q1	2	201602	Lupososhi District	Nsombo Rural Health Centre	Rural Health Center	Iyze9DB5Yzs	1	1	0	0	0	1	22	23	0	23	0	1
2016	2016Q1	2	201602	Chilubi District	Nsumbu Rural Health Centre (Chilubi)	Rural Health Center	RBJMZ11FhW4	1	1	0	0	0	0	8	8	0	8	0	0
2016	2016Q1	2	201602	Nsama District	Nsumbu Rural Health Centre (Nsama)	Rural Health Center	D1rV5goZK1Q	1	1	0	0	0	0	17	17	0	17	0	0
2016	2016Q1	2	201602	Senga Hill District	Ntembo Health Post	Health Post	bQCiUuAzuQ6	0	0	0	0	0	0	0	0	0	0	0	0
2016	2016Q1	2	201602	Kasama District	Ntumpa Rural Health Post	Health Post	rPkmYXxjcxf	0	0	0	0	0	0	0	0	0	0	0	0
2016	2016Q1	2	201602	Lunte District	Pecha Health Post	Health Post	yOy1oTpHuYY	0	0	0	0	0	0	0	0	0	0	0	0
2016	2016Q1	2	201602	Mungwi District	Peleti Rural Health Centre	Rural Health Center	I5KDwt3lBK2	1	1	0	0	0	1	14	14	0	15	0	1
2016	2016Q1	2	201602	Mbala District	Pumpa Health Post	Health Post	W5ORiIJwNhs	0	0	0	0	0	0	0	0	0	0	0	0
2016	2016Q1	2	201602	Mungwi District	Rosa Rural Health Centre	Rural Health Center	Q6Axo5Tk2Xc	1	1	0	1	0	2	11	11	0	13	1	3
2016	2016Q1	2	201602	Lunte District	Sambala Health Post	Health Post	AR5B87AVmsS	0	0	0	0	0	0	0	0	0	0	0	0
2016	2016Q1	2	201602	Mungwi District	Sampa Health Post	Health Post	cawBzlNEyU8	1	1	0	0	0	1	38	38	0	39	0	1
2016	2016Q1	2	201602	Chilubi District	Santa Maria Mission First level hospital	Zonal Level Health Facility	FDu4VtXk7nK	1	1	1	0	0	2	28	28	0	30	0	2
2016	2016Q1	2	201602	Senga Hill District	Sementi Health Post	Health Post	kxR3RlQfkao	0	0	0	0	0	0	0	0	0	0	0	0
2016	2016Q1	2	201602	Senga Hill District	Senga District Hospital	First Level Hospital	G47P2ogsJOx	0	0	0	0	0	0	0	0	0	0	0	0
2016	2016Q1	2	201602	Senga Hill District	Senga Rural Health Centre	Rural Health Center	vgt7GXJX5hh	1	1	0	1	0	1	42	43	0	43	1	2
2016	2016Q1	2	201602	Senga Hill District	Senka Rural Health Centre	Rural Health Center	TDbtkUkKTrt	1	1	0	0	0	0	7	7	0	7	0	0
2016	2016Q1	2	201602	Lunte District	Shibwalya Kapila Rural Health Centre	Rural Health Center	t3ZN7n05wOY	1	1	0	0	0	0	17	17	0	17	0	0
2016	2016Q1	2	201602	Senga Hill District	Shikulu Musonda Health Post	Health Post	cFapWdbmT27	1	1	0	0	0	0	0	0	0	0	0	0
2016	2016Q1	2	201602	Luwingu District	Shimumbi Rural Health Centre	Rural Health Center	dLyeKt8kc3R	1	1	0	0	0	0	9	9	0	9	0	0
2016	2016Q1	2	201602	Senga Hill District	Sikalembe Health Post	Health Post	MFBP2fSIDN6	0	0	0	0	0	0	0	0	0	0	0	0
2016	2016Q1	2	201602	Mbala District	Special Forces Clinic	Rural Health Center	f6Xl2OH5Dw2	0	0	0	0	0	0	0	0	0	0	0	0
2016	2016Q1	2	201602	Senga Hill District	Sumbi Health Post	Health Post	kqFg5a0gtqc	1	1	0	0	0	0	0	0	0	0	0	0
2016	2016Q1	2	201602	Mporokoso District	Sunkutu Rural Health Centre	Rural Health Center	u2aBoW5B0Xf	1	1	0	0	0	0	2	2	0	2	0	0
2016	2016Q1	2	201602	Senga Hill District	Tanzuka Health Post	Health Post	DGlLpmvZLnK	1	1	0	0	0	2	7	7	0	9	0	2
2016	2016Q1	2	201602	Kasama District	Tazara Rural Health Centre	Rural Health Center	vNQHILDWoMI	0	0	0	0	0	0	0	0	0	0	0	0
2016	2016Q1	2	201602	Mporokoso District	Township Rural Health Centre	Rural Health Center	RqjWZjDhSR8	1	1	0	0	0	0	21	21	0	21	0	0
2016	2016Q1	2	201602	Mbala District	Tulemane Urban Clinic	Urban Health Center	yyxVB11odDr	1	1	0	0	0	2	27	29	0	29	0	2
2016	2016Q1	2	201602	Luwingu District	Tungati Rural Health Centre	Rural Health Center	QMDPxafgAyJ	1	1	1	0	0	0	8	8	0	8	0	0
2016	2016Q1	2	201602	Lunte District	Vincent Bulaya Health Post	Health Post	EKemwvrWa4L	0	0	0	0	0	0	5	5	0	5	0	0
2016	2016Q1	2	201602	Senga Hill District	Vundoka Health Post	Health Post	MU4yY5Ke6GE	0	0	0	0	0	0	0	0	0	0	0	0
2016	2016Q1	2	201602	Mpulungu District	Vyamba Rural Health Centre	Rural Health Center	Ldsrw0UXmfm	1	1	0	0	1	0	14	14	0	14	1	0
2016	2016Q1	2	201602	Mbala District	ZAF Mbala Clinic	Rural Health Center	QzaCYL9dq2y	0	0	0	0	0	0	9	9	0	9	0	0
2016	2016Q1	2	201602	Kasama District	Zambia Police Clinic	Rural Health Center	nX3k8TeUA3d	0	0	0	0	0	0	0	0	0	0	0	0
2016	2016Q1	2	201602	Kasama District	ZNS Chishimba Rural Health Centre	Rural Health Center	c8Pl2yC9fTN	0	0	0	0	0	0	8	8	0	8	0	0
2016	2016Q1	2	201602	Mbala District	ZNS Mbala Clinic	Rural Health Center	a9GyAXwFqDg	0	0	0	0	0	0	3	3	0	3	0	0
2016	2016Q1	2	201602	Mbala District	Zombe Health Post	Health Post	KZB1p0pikCQ	0	0	0	0	0	0	0	0	0	0	0	0
2016	2016Q1	3	201603	Kasama District	Army Urban Health Centre	Urban Health Center	FkZWhDrqAy8	0	0	0	0	0	0	0	0	0	0	0	0
2016	2016Q1	3	201603	Chilubi District	Bukotelo Health post	Health Post	A5nbNu2MrQc	0	0	0	0	0	0	0	0	0	0	0	0
2016	2016Q1	3	201603	Luwingu District	Bulambo Health Post	Health Post	qpTClaXqjok	0	0	0	0	0	0	0	0	0	0	0	0
2016	2016Q1	3	201603	Mporokoso District	Bweupe Health Post	Health Post	Ns3RLYMnrzy	0	0	0	0	0	0	0	0	0	0	0	0
2016	2016Q1	3	201603	Chilubi District	Chaba Rural Health Centre	Rural Health Center	hbMd5G5xeox	1	1	0	0	0	0	38	38	0	38	0	0
2016	2016Q1	3	201603	Mporokoso District	Chalabesa Health Post	Health Post	oHExTc6zxg9	1	1	0	0	0	0	0	0	0	0	0	0
2016	2016Q1	3	201603	Mbala District	Chalele Health Post	Health Post	dJCU1h1IRvm	0	0	0	0	0	0	0	0	0	0	0	0
2016	2016Q1	3	201603	Kasama District	Chandamukulu Health Post	Rural Health Center	pvS1vkQZCc4	1	1	0	0	0	0	10	10	0	10	0	0
2016	2016Q1	3	201603	Mungwi District	Changala Health Post	Health Post	X567utfLHKK	0	0	0	0	0	0	0	0	0	0	0	0
2016	2016Q1	3	201603	Mungwi District	Chanundu Health Post	Health Post	fWQuVRCyXCT	0	0	0	0	0	0	0	0	0	0	0	0
2016	2016Q1	3	201603	Lunte District	Chewe Health Post	Health Post	DONNVIGWmgp	1	1	0	0	0	0	0	0	0	0	0	0
2016	2016Q1	3	201603	Mpulungu District	Chezi Health Post	Health Post	C3fo5UCzg3H	0	0	0	0	0	0	0	0	0	0	0	0
2016	2016Q1	3	201603	Nsama District	Chibanga Health Post	Health Post	P2d1krhUSiF	0	0	0	0	0	0	0	0	0	0	0	0
2016	2016Q1	3	201603	Lunte District	Chibelushi Health Post	Health Post	dZt8DMqC2wO	0	0	0	0	0	0	0	0	0	0	0	0
2016	2016Q1	3	201603	Mpulungu District	Chibote Health Post	Health Post	Q4E8ymcy1ni	1	1	0	0	0	0	5	5	0	5	0	0
2016	2016Q1	3	201603	Chilubi District	Chichile Health post	Health Post	NB0ZrOjg11a	0	0	0	0	0	0	0	0	0	0	0	0
2016	2016Q1	3	201603	Mungwi District	Chifulo Health Post	Health Post	wNcKvBDqA0S	1	1	0	0	0	0	11	11	0	11	0	0
2016	2016Q1	3	201603	Chilubi District	Chifwenge Rural Health Centre	Rural Health Center	RjnexMNgqpi	1	1	0	0	0	0	13	13	0	13	0	0
2016	2016Q1	3	201603	Luwingu District	Chikoyi Peri-Urban Clinic	Rural Health Center	jCKyhwUR8It	0	0	0	0	0	1	34	35	0	35	0	1
2016	2016Q1	3	201603	Senga Hill District	Chikunta Health Post	Health Post	UYxWDQiVZEM	1	1	0	0	0	0	5	5	0	5	0	0
2016	2016Q1	3	201603	Senga Hill District	Chikwanda Health Post	Health Post	TfiuTdEq3Qq	0	0	0	0	0	0	0	0	0	0	0	0
2016	2016Q1	3	201603	Senga Hill District	Chileshya Rural Health Centre	Rural Health Center	vkrsDU8Tf6c	0	0	0	0	0	0	3	3	0	3	0	0
2016	2016Q1	3	201603	Mungwi District	Chilombwa Health Post	Health Post	GiL5gEu5MQn	0	0	0	0	0	0	0	0	0	0	0	0
2016	2016Q1	3	201603	Kasama District	Chilongoshi Rural Health Centre	Rural Health Center	agaIwA0dv8q	0	0	0	0	0	0	4	8	0	4	0	0
2016	2016Q1	3	201603	Chilubi District	Chilubi Island District Hospital	First Level Hospital	hcQyTr8v2Ci	0	0	0	0	0	0	0	0	0	0	0	0
2016	2016Q1	3	201603	Chilubi District	Chilubi Mainland District Hospital	First Level Hospital	m3J528IT5dJ	0	1	0	0	0	0	0	0	0	0	0	0
2016	2016Q1	3	201603	Chilubi District	Chilubi Rural Health Centre	Rural Health Center	MfpYE8QNstw	1	1	0	0	0	0	23	23	0	23	0	0
2016	2016Q1	3	201603	Kasama District	Chilubula Clinic -Hospital Affiliated	Rural Health Center	AiRIWKJDQze	0	0	0	0	0	0	0	0	0	0	0	0
2016	2016Q1	3	201603	Kasama District	Chilubula Mission Hospital	First Level Hospital	dP2B3BbFzqd	0	1	0	0	0	0	0	0	0	0	0	0
2016	2016Q1	3	201603	Kasama District	Chilubula Rural Health Centre	Rural Health Center	SxlzNk3gMnn	0	0	0	0	0	3	51	54	0	54	0	3
2016	2016Q1	3	201603	Mungwi District	Chimba Rural Health Centre	Rural Health Center	p8gzxnRsBCm	1	1	0	0	0	1	11	12	0	12	0	1
2016	2016Q1	3	201603	Mungwi District	Chimbola Health Post	Health Post	osG4FYRtDfh	0	0	0	0	0	0	0	0	0	0	0	0
2016	2016Q1	3	201603	Mpulungu District	Chinakila Rural Health Centre	Rural Health Center	sIyxXl3ZxxC	1	1	0	0	0	0	18	18	0	18	0	0
2016	2016Q1	3	201603	Senga Hill District	Chindo Health Post	Health Post	KMOy3NyTmiO	1	1	0	0	0	0	0	0	0	0	0	0
2016	2016Q1	3	201603	Kasama District	Chiombo Rural Health Centre	Rural Health Center	eQZzBLergfe	1	1	0	0	0	0	6	6	0	6	0	0
2016	2016Q1	3	201603	Kaputa District	Chipili Health Post	Health Post	IrXJrK7ctSP	0	0	0	0	0	0	0	0	0	0	0	0
2016	2016Q1	3	201603	Mbala District	Chipoka Health Post	Health Post	hUhh5WzavBP	0	0	0	0	0	0	0	0	0	0	0	0
2016	2016Q1	3	201603	Mpulungu District	Chipwa Health Post	Health Post	H1GhNzYjcF9	0	0	0	0	0	0	0	0	0	0	0	0
2016	2016Q1	3	201603	Mungwi District	Chisanga Ponde Health Post	Health Post	gi7QC0cB0j1	0	0	0	0	0	0	0	0	0	0	0	0
2016	2016Q1	3	201603	Kasama District	Chisanga Urban Health Centre	Urban Health Center	gfLalP9XzeF	0	0	0	0	0	0	1	1	0	1	0	0
2016	2016Q1	3	201603	Mpulungu District	Chisanza Rural Health Centre	Rural Health Center	QVn5tLhyP9Z	1	1	0	0	0	0	16	0	0	16	0	0
2016	2016Q1	3	201603	Senga Hill District	Chisanzu Health Post	Health Post	Jiru3FEe8RW	0	0	0	0	0	0	0	0	0	0	0	0
2016	2016Q1	3	201603	Mbala District	Chisenga Health Post	Health Post	GtctzmLBRFO	0	0	0	0	0	0	0	0	0	0	0	0
2016	2016Q1	3	201603	Mporokoso District	Chishamwamba Rural Health Centre	Rural Health Center	je8Dil6HHMU	1	1	0	0	0	0	2	2	0	2	0	0
2016	2016Q1	3	201603	Nsama District	Chishela Rural Health Centre	Rural Health Center	XJzgWQ6lDvh	1	1	0	0	0	1	4	5	0	5	0	1
2016	2016Q1	3	201603	Mpulungu District	Chitimbwa Rural Health Centre	Rural Health Center	s6bwP0KAZNt	1	1	0	0	0	0	12	12	0	12	0	0
2016	2016Q1	3	201603	Mungwi District	Chitimukulu Rural Health Centre	Rural Health Center	Mcg9Jg9CxBI	1	1	0	0	0	1	21	22	0	22	0	1
2016	2016Q1	3	201603	Mpulungu District	Chitli Health Post	Health Post	plXVfq3fHFk	0	0	0	0	0	0	0	0	0	0	0	0
2016	2016Q1	3	201603	Lunte District	Chitoshi Rural Health Centre	Rural Health Center	ldLfgqgERC6	1	1	0	0	0	0	33	33	0	33	0	0
2016	2016Q1	3	201603	Chilubi District	Chitunkubwe Health Post	Health Post	GdqN0M7n0VT	1	1	0	0	0	1	8	8	0	9	0	1
2016	2016Q1	3	201603	Mpulungu District	Chituta Health Post	Health Post	ejuLwdxCNTc	0	0	0	0	0	0	0	0	0	0	0	0
2016	2016Q1	3	201603	Mporokoso District	Chiwala Rural Health Centre	Rural Health Center	sHW7VaE7vFR	1	1	0	0	0	0	8	8	0	8	0	0
2016	2016Q1	3	201603	Kaputa District	Chocha Health Post	Health Post	yzHAnovHXda	0	0	0	0	0	0	7	7	0	7	0	0
2016	2016Q1	3	201603	Senga Hill District	Chomba Health Post	Health Post	zaxq2cLvAKs	0	0	0	0	0	0	0	0	0	0	0	0
2016	2016Q1	3	201603	Mporokoso District	Chongo Chinondo Health Post	Health Post	iNkSJTyLKSw	0	0	0	0	0	0	0	0	0	0	0	0
2016	2016Q1	3	201603	Senga Hill District	Chozi TZR Rural Health Centre	Rural Health Center	OsgKzv3WE4B	1	1	0	0	0	0	0	0	0	0	0	0
2016	2016Q1	3	201603	Lupososhi District	Chungu Rural Health Centre	Rural Health Center	yu99yP1nh0n	1	1	0	0	0	0	4	4	0	4	0	0
2016	2016Q1	3	201603	Kasama District	College Health Post	Health Post	E7Rg5Ox5DGG	0	0	0	0	0	0	0	0	0	0	0	0
2016	2016Q1	3	201603	Luwingu District	Fikonkonta Health Post	Health Post	YR1tlxZijfx	1	1	0	0	0	0	0	0	0	0	0	0
2016	2016Q1	3	201603	Lunte District	Filipo Health Post	Health Post	FRx9ulBl4om	0	0	0	0	0	0	0	0	0	0	0	0
2016	2016Q1	3	201603	Chilubi District	Fube Health Post	Health Post	vKtUQiVGak0	1	1	0	0	0	3	7	10	0	10	0	3
2016	2016Q1	3	201603	Luwingu District	Ipusukilo Rural Health Centre	Rural Health Center	sYEWWLNXcQ3	1	1	0	0	0	0	9	9	0	9	0	0
2016	2016Q1	3	201603	Mbala District	Isofu Rural Health Centre	Rural Health Center	yqiI8f8Yc8O	1	1	0	0	0	0	29	29	0	29	0	0
2016	2016Q1	3	201603	Mpulungu District	Isoko Rural Health Centre	Rural Health Center	k7gm1IG2H04	1	1	0	0	0	0	5	5	0	5	0	0
2016	2016Q1	3	201603	Senga Hill District	Iyanda Health Post	Health Post	jJ7NqAuwvWP	1	1	0	0	0	0	5	5	0	5	0	0
2016	2016Q1	3	201603	Senga Hill District	John Chikomangome Health Post	Health Post	e3HIESgCFLk	0	0	0	0	0	0	0	0	0	0	0	0
2016	2016Q1	3	201603	Senga Hill District	John Chivuta Health Post	Health Post	VzfcwXjOMaq	0	0	0	0	0	0	0	0	0	0	0	0
2016	2016Q1	3	201603	Mpulungu District	Kabyolwe Health Post	Health Post	fxxQ6VxN5KI	0	0	0	0	0	0	0	0	0	0	0	0
2016	2016Q1	3	201603	Kaputa District	Kafwimbi Health Post	Health Post	pDvNFY9XBVJ	1	1	0	0	0	0	0	0	0	0	0	0
2016	2016Q1	3	201603	Mpulungu District	Kaizya Health Post	Health Post	jC88VHgmoIp	0	0	0	0	0	0	0	0	0	0	0	0
2016	2016Q1	3	201603	Mbala District	Kaka Rural Health Centre	Rural Health Center	aRCZdkK5sLF	1	1	0	0	0	0	18	18	0	18	0	0
2016	2016Q1	3	201603	Nsama District	Kakoma Health Post	Health Post	cpOzZLH5rbd	1	1	0	0	0	0	15	15	0	15	0	0
2016	2016Q1	3	201603	Mpulungu District	Kakusu Health Post	Health Post	di4dZdLFbtS	0	0	0	0	0	0	0	0	0	0	0	0
2016	2016Q1	3	201603	Lupososhi District	Kalaba Health Post	Health Post	sCwSCsAcmAM	1	1	0	0	0	0	15	15	0	15	0	0
2016	2016Q1	3	201603	Kaputa District	Kalaba Rural Health Centre	Rural Health Center	jsYdPhERFCI	1	1	0	0	0	2	15	15	0	17	0	2
2016	2016Q1	3	201603	Mporokoso District	Kalabwe Rural Health Centre	Rural Health Center	uOkbuXnOAGQ	1	1	0	0	0	0	19	19	0	19	0	0
2016	2016Q1	3	201603	Mbala District	Kalekwa Health Post	Health Post	YkUjbalujQL	0	0	0	0	0	0	0	0	0	0	0	0
2016	2016Q1	3	201603	Mungwi District	Kalikeka Health Post	Health Post	cvJ2OR3MxwL	0	0	0	0	0	0	0	0	0	0	0	0
2016	2016Q1	3	201603	Mpulungu District	Kalonda Health Post	Health Post	xyylehERu7p	0	0	0	0	0	0	0	0	0	0	0	0
2016	2016Q1	3	201603	Mpulungu District	Kalongola Health Post	Health Post	vaNEryZyzoL	1	1	0	0	0	0	4	4	0	4	0	0
2016	2016Q1	3	201603	Mungwi District	Kalulu Rural Health Centre	Rural Health Center	XT5s7wg6Xuh	0	0	0	0	0	0	9	9	0	9	0	0
2016	2016Q1	3	201603	Mporokoso District	Kambobe Health Post	Health Post	yYlJNXAjPQh	1	1	0	0	0	0	0	0	0	0	0	0
2016	2016Q1	3	201603	Kaputa District	Kambole Chansa health Post	Health Post	uBdVFvsjHUX	0	0	0	0	0	0	0	0	0	0	0	0
2016	2016Q1	3	201603	Nsama District	Kampinda Rural Health Centre	Rural Health Center	Y8CFSLGPkty	1	1	0	0	0	1	15	15	0	16	0	1
2016	2016Q1	3	201603	Mbala District	Kamuzwazi Health Post	Health Post	Q4xLI8xdY6k	1	1	0	0	0	0	26	27	0	26	0	0
2016	2016Q1	3	201603	Mbala District	Kamyanga Health Post	Health Post	Ro7OE8JIpz4	0	0	0	0	0	0	0	0	0	0	0	0
2016	2016Q1	3	201603	Kaputa District	Kapala Health Post	Health Post	R9UyHMbTRk5	1	1	0	0	0	1	17	18	0	18	0	1
2016	2016Q1	3	201603	Mungwi District	Kapamba Health Post	Health Post	dtHdDeRlfJz	1	1	0	0	0	0	0	0	0	0	0	0
2016	2016Q1	3	201603	Chilubi District	Kapampa Health Post	Health Post	YyBASZIWncU	0	0	0	0	0	0	0	0	0	0	0	0
2016	2016Q1	3	201603	Lunte District	Kapatu Rural Health Centre	Rural Health Center	z7q9NkQTIWk	1	1	0	0	0	2	19	21	0	21	0	2
2016	2016Q1	3	201603	Mpulungu District	Kapembwa Health Post	Health Post	hoLpfnV6z6Y	0	0	0	0	0	0	0	0	0	0	0	0
2016	2016Q1	3	201603	Kaputa District	Kapepula Health Post	Health Post	DWCziNThfzc	1	1	0	1	0	1	14	14	0	15	1	2
2016	2016Q1	3	201603	Nsama District	Kapisha Health Post	Health Post	sDIHaXQhSiw	1	1	0	0	0	0	6	6	0	6	0	0
2016	2016Q1	3	201603	Chilubi District	Kapofu Health Post	Rural Health Center	VuHrZ29UX2N	0	0	0	0	0	0	0	0	0	0	0	0
2016	2016Q1	3	201603	Mungwi District	Kapolyo Rural Health Centre	Rural Health Center	XCwDf1XmmkO	1	1	0	0	0	1	29	30	0	30	0	1
2016	2016Q1	3	201603	Senga Hill District	Kapufi Health Post	Health Post	wthqfcMF4jg	1	1	0	0	0	0	12	0	0	12	0	0
2016	2016Q1	3	201603	Kaputa District	kaputa district Hospital	First Level Hospital	BwfogFi4fzD	0	1	0	0	0	1	67	70	0	68	0	1
2016	2016Q1	3	201603	Kaputa District	Kaputa Rural Health Centre	Rural Health Center	zYzRTvE8hjZ	1	1	0	0	0	0	0	0	0	0	0	0
2016	2016Q1	3	201603	Mpulungu District	Kasakalawe Health Post	Health Post	tQKCb7dFtzi	1	1	0	0	0	0	0	0	0	0	0	0
2016	2016Q1	3	201603	Kasama District	Kasakula Rural Health Centre	Rural Health Center	mOuWAqdPbMq	1	1	0	0	0	0	8	8	0	8	0	0
2016	2016Q1	3	201603	Kasama District	Kasama General Hospital	Second Level Hospital	FCzC8Aj6WOk	0	1	0	15	0	17	411	469	0	428	15	32
2016	2016Q1	3	201603	Kasama District	Kasama Health Post	Health Post	qs2Mpxcv39y	0	0	0	0	0	0	0	0	0	0	0	0
2016	2016Q1	3	201603	Kasama District	Kasama Urban Health Centre	Urban Health Center	fr9PXFKbRLw	0	0	0	0	0	0	0	0	0	0	0	0
2016	2016Q1	3	201603	Chilubi District	Kasansa health Post	Health Post	M0Em3XjQvsp	0	0	0	0	0	0	0	0	0	0	0	0
2016	2016Q1	3	201603	Mpulungu District	Kasansala Health Post	Health Post	q0cV0DsILqo	0	0	0	0	0	0	0	0	0	0	0	0
2016	2016Q1	3	201603	Mungwi District	Kaseke Health Post	Health Post	C5ga1yEGeu5	1	1	0	0	0	0	0	0	0	0	0	0
2016	2016Q1	3	201603	Kaputa District	Kasepa Health Post	Health Post	gwnibevKqFb	0	0	0	0	0	0	0	0	0	0	0	0
2016	2016Q1	3	201603	Mbala District	Kaseshya Health Post	Health Post	hXTAtoDoPkR	1	1	0	0	0	0	6	6	0	6	0	0
2016	2016Q1	3	201603	Nsama District	Kashikishi Health Post	Health Post	Ee83G9BSQjt	1	1	0	0	0	0	0	0	0	0	0	0
2016	2016Q1	3	201603	Kasama District	Kashinka Rural Health Post	Health Post	qcYKFvfvnMC	0	0	0	0	0	0	0	0	0	0	0	0
2016	2016Q1	3	201603	Kasama District	Kasonde Chisuna Health Post	Health Post	HRhY8B68PlE	0	0	0	0	0	0	0	0	0	0	0	0
2016	2016Q1	3	201603	Luwingu District	Kasonde Kombo-Kombo Health Post	Health Post	Y5FbyAdSZwk	1	1	0	0	0	0	0	0	0	0	0	0
2016	2016Q1	3	201603	Kasama District	Kasonde Mutokwa Health Post	Health Post	OFe1jQQDB5T	1	1	0	0	0	0	0	0	0	0	0	0
2016	2016Q1	3	201603	Kaputa District	Kasongole Rural Health Centre	Rural Health Center	X5HdpT17FfK	1	1	0	0	0	1	22	23	0	23	0	1
2016	2016Q1	3	201603	Luwingu District	Kasunga Health Post	Health Post	siuBxfKphec	0	0	0	0	0	0	0	0	0	0	0	0
2016	2016Q1	3	201603	Mbala District	Kasunga Health Post	Health Post	Pw7G29LIyZ2	0	0	0	0	0	0	0	0	0	0	0	0
2016	2016Q1	3	201603	Kaputa District	Kasungwe Health Post	Health Post	JHR1QlNzJIY	0	0	0	0	0	0	0	0	0	0	0	0
2016	2016Q1	3	201603	Nsama District	Katele Health Post	Health Post	GwdpdlGMdQo	0	0	0	0	0	0	0	0	0	0	0	0
2016	2016Q1	3	201603	Chilubi District	Kateshi Health Post	Health Post	qb3oElctO5y	0	0	0	0	0	0	0	0	0	0	0	0
2016	2016Q1	3	201603	Kasama District	Kateshi Rural Health Centre	Rural Health Center	Qtj6QkvyDpK	1	1	0	0	0	0	6	6	0	6	0	0
2016	2016Q1	3	201603	Mungwi District	Katilungu Health Post	Health Post	v6IaxSysREZ	0	0	0	0	0	0	0	0	0	0	0	0
2016	2016Q1	3	201603	Mbala District	Katito Health Post	Health Post	lDJYsbS3uQb	0	0	0	0	0	0	0	0	0	0	0	0
2016	2016Q1	3	201603	Lupososhi District	Katuta Rural Health Centre	Rural Health Center	N7rhfdgCOag	1	1	0	0	0	0	9	9	0	9	0	0
2016	2016Q1	3	201603	Mporokoso District	Katutwa Health Post	Health Post	Jge5N3fOgZU	0	0	0	0	0	0	0	0	0	0	0	0
2016	2016Q1	3	201603	Nsama District	Katwatwa Health Post	Health Post	XbYNkvpwJRI	0	0	0	0	0	0	0	0	0	0	0	0
2016	2016Q1	3	201603	Senga Hill District	Kavumbo Health Post	Health Post	CtV2Kg7nyu1	1	1	0	1	0	0	30	30	0	30	1	1
2016	2016Q1	3	201603	Mpulungu District	Kawe Health Post	Health Post	TUilzDIpCF6	0	0	0	0	0	0	0	0	0	0	0	0
2016	2016Q1	3	201603	Chilubi District	Kawena Health Post	Health Post	ugG860Hbvbt	1	1	0	0	0	0	14	14	0	14	0	0
2016	2016Q1	3	201603	Mbala District	Kawimbe Rural Health Centre	Rural Health Center	H1xQNTEhBtK	0	0	0	0	0	1	25	25	0	26	0	1
2016	2016Q1	3	201603	Mungwi District	Kayambi Rural Health Centre	Rural Health Center	YJ1Z3e4nSll	1	1	0	0	0	0	80	80	0	80	0	0
2016	2016Q1	3	201603	Mpulungu District	Kopeka Rural Health Centre	Rural Health Center	ld7Y8Gyqg4w	0	0	0	0	0	0	8	8	0	8	0	0
2016	2016Q1	3	201603	Senga Hill District	Kunkuta Health Post	Health Post	aGDolyFMI8p	0	0	0	0	0	0	0	0	0	0	0	0
2016	2016Q1	3	201603	Luwingu District	Laurent Chita Health Post	Health Post	tkpp4ukw5eB	1	1	0	0	0	0	8	8	0	8	0	0
2016	2016Q1	3	201603	Mporokoso District	Levi Health Post	Health Post	MC0Acz8NdjS	0	0	0	0	0	0	0	0	0	0	0	0
2016	2016Q1	3	201603	Kasama District	Location Urban Health Centre	Urban Health Center	SlolrJEgl0a	1	1	0	0	0	3	77	80	0	80	0	3
2016	2016Q1	3	201603	Kasama District	Lubushi Rural Health Centre	Rural Health Center	HHMYNultyEP	1	1	0	0	0	0	48	48	0	48	0	0
2016	2016Q1	3	201603	Luwingu District	Luena Rural Health Centre	Rural Health Center	iLr0hORXj71	1	1	0	0	0	0	8	8	0	8	0	0
2016	2016Q1	3	201603	Lupososhi District	Lufubu Health Post	Health Post	qRI1pVbLSvj	1	1	0	0	0	0	9	9	0	9	0	0
2016	2016Q1	3	201603	Mbala District	Luka Health Post	Health Post	dFWGhoXwMos	1	1	0	0	0	0	4	4	0	4	0	0
2016	2016Q1	3	201603	Kasama District	Lukashi Health Post	Health Post	jayOVZvJh3N	1	1	0	0	0	0	5	5	0	5	0	0
2016	2016Q1	3	201603	Kasama District	Lukashya Rural Health Centre	Rural Health Center	CJs1aFa21p9	0	0	0	0	0	0	0	0	0	0	0	0
2016	2016Q1	3	201603	Lupososhi District	Lukolongo Health Post	Health Post	hQhE9fC7Ap7	1	1	0	0	0	1	17	18	0	18	0	1
2016	2016Q1	3	201603	Kasama District	Lukupa Rural Health Centre	Rural Health Center	KcXMB5vV4YL	0	0	0	0	0	0	18	18	0	18	0	0
2016	2016Q1	3	201603	Lupososhi District	Lundu Health Post	Health Post	NNjZEjAF8DP	1	1	0	0	0	0	3	3	0	3	0	0
2016	2016Q1	3	201603	Kaputa District	Luntomfwe Health Post	Health Post	VwAueohxpnH	1	1	0	0	0	0	0	0	0	0	0	0
2016	2016Q1	3	201603	Luwingu District	Luwingu District Hospital	First Level Hospital	TuxDE0ZnxMJ	0	1	0	0	1	3	74	77	0	77	1	3
2016	2016Q1	3	201603	Kasama District	Lwabwe Health Post	Health Post	qjA4Nyo81tE	0	0	0	0	0	0	0	0	0	0	0	0
2016	2016Q1	3	201603	Mpulungu District	Lyendwe Rural Health Centre	Rural Health Center	T65DDeg4dff	0	0	0	0	0	0	8	8	0	8	0	0
2016	2016Q1	3	201603	Mungwi District	Mabula Health Post	Health Post	pT4EYxArzRn	0	0	0	0	0	0	0	0	0	0	0	0
2016	2016Q1	3	201603	Mungwi District	Makasa Rural Health Centre	Rural Health Center	ZfAQFHCDSNi	1	1	0	0	0	0	21	21	0	21	0	0
2016	2016Q1	3	201603	Mpulungu District	Makola Health Post	Health Post	AbjqCULhpKm	0	0	0	0	0	0	0	0	0	0	0	0
2016	2016Q1	3	201603	Luwingu District	Malekani Health Post	Health Post	PUrj7QrvNGh	0	0	0	0	0	0	0	0	0	0	0	0
2016	2016Q1	3	201603	Mungwi District	Malole Rural Health Centre	Rural Health Center	Ff2irFlNM6d	1	1	0	0	0	0	29	29	0	29	0	0
2016	2016Q1	3	201603	Senga Hill District	Mambwe Mission Rural Health Centre	Zonal Level Health Facility	umzquHpm0kg	1	1	0	1	0	0	22	22	0	22	1	1
2016	2016Q1	3	201603	Lunte District	Mananya Health Post	Health Post	hLvGlMcyxzL	0	0	0	0	0	0	0	0	0	0	0	0
2016	2016Q1	3	201603	Lupososhi District	Mapulanga Health Post	Health Post	prgxDdj8o9J	0	0	0	0	0	0	0	0	0	0	0	0
2016	2016Q1	3	201603	Mbala District	Masamba Rural Health Centre	Rural Health Center	zvdAaDU7yC6	1	1	0	0	0	0	26	26	0	26	0	0
2016	2016Q1	3	201603	Kasama District	Masuba Rural Health Post	Health Post	PCn1YxtH50z	0	0	0	0	0	0	0	0	0	0	0	0
2016	2016Q1	3	201603	Senga Hill District	Matanga Health Post	Health Post	xfmJEMKO9mb	0	0	0	0	0	0	0	0	0	0	0	0
2016	2016Q1	3	201603	Chilubi District	Matipa Rural Health Centre	Rural Health Center	BEr4Ltf5AOa	1	1	0	0	0	0	17	17	0	17	0	0
2016	2016Q1	3	201603	Senga Hill District	Maule Health Post	Health Post	H4Oc88KfaMV	1	1	0	0	0	0	8	8	0	8	0	0
2016	2016Q1	3	201603	Mbala District	Mayanga Health Post	Health Post	GrbPvqYxmR6	0	0	0	0	0	0	0	0	0	0	0	0
2016	2016Q1	3	201603	Chilubi District	Mayuka Rural Health Centre	Rural Health Center	QwekBrtGSKk	1	1	0	0	0	0	5	5	0	5	0	0
2016	2016Q1	3	201603	Mbala District	Mbala General Hospital	Second Level Hospital	EiK3mHteX1z	0	1	0	0	0	0	0	0	0	0	0	0
2016	2016Q1	3	201603	Mbala District	Mbala Urban Clinic	Urban Health Center	XoQdawXkZBJ	1	1	0	0	0	0	0	0	0	0	0	0
2016	2016Q1	3	201603	Kasama District	Mbusa Rural Health Centre	Rural Health Center	akC2W2pwmYx	1	1	0	0	0	0	4	4	0	4	0	0
2016	2016Q1	3	201603	Luwingu District	Menga Health Post	Health Post	SnhDHhvZxSf	1	1	0	0	0	0	1	1	0	1	0	0
2016	2016Q1	3	201603	Luwingu District	Mfungwe Health Post	Health Post	eXIf6Qgfiyf	0	0	0	0	0	0	0	0	0	0	0	0
2016	2016Q1	3	201603	Nsama District	Mikose Health Post	Health Post	c3EpYjfN5Yi	0	0	0	0	0	0	0	0	0	0	0	0
2016	2016Q1	3	201603	Kasama District	Milima Rural Health Centre	Rural Health Center	AWV6kSXGjwi	0	0	0	0	0	0	7	7	0	7	0	0
2016	2016Q1	3	201603	Kasama District	Misambo Health Post	Health Post	AeJqEJMVqnN	1	1	0	0	0	0	0	0	0	0	0	0
2016	2016Q1	3	201603	Luwingu District	Misambula Health Post	Health Post	XlQk6XCOPbQ	0	0	0	0	0	0	0	0	0	0	0	0
2016	2016Q1	3	201603	Kasama District	Misamfu Rural Health Centre	Rural Health Center	eyAsFYjpsks	0	0	0	0	0	0	23	23	0	23	0	0
2016	2016Q1	3	201603	Kasama District	Misengo Rural Health Centre	Rural Health Center	TM4bzQrBfOo	1	1	0	0	0	0	17	17	0	17	0	0
2016	2016Q1	3	201603	Chilubi District	Mofu Rural Health Centre	Rural Health Center	R956pSL5FBl	1	1	0	0	0	1	15	16	0	16	0	1
2016	2016Q1	3	201603	Mporokoso District	Mole Health Post	Health Post	k5Rxe9mg6nd	0	0	0	0	0	0	0	0	0	0	0	0
2016	2016Q1	3	201603	Kasama District	Monica Chisando Health Post	Health Post	aqkWJquZvWo	0	0	0	0	0	0	0	0	0	0	0	0
2016	2016Q1	3	201603	Lunte District	Moseni Health Post	Health Post	h8SZvKdKRta	1	1	0	0	0	0	7	7	0	7	0	0
2016	2016Q1	3	201603	Lunte District	Mpalapata Health Post	Health Post	tRh7NtQVaDz	0	0	0	0	0	0	0	0	0	0	0	0
2016	2016Q1	3	201603	Senga Hill District	Mpande Rural Health Centre	Rural Health Center	IHAOSIJmUtG	1	1	0	0	0	0	16	16	0	16	0	0
2016	2016Q1	3	201603	Mporokoso District	Mporokoso District Hospital	First Level Hospital	dXMqlOoc6en	0	1	0	1	0	1	87	87	0	88	1	2
2016	2016Q1	3	201603	Mpulungu District	Mpulungu District Hospital	First Level Hospital	Rs92HSHciE9	0	1	0	0	0	0	0	0	0	0	0	0
2016	2016Q1	3	201603	Mpulungu District	Mpulungu Urban Health Centre	Urban Health Center	qdVVlf93NBv	1	1	0	0	0	4	43	43	0	47	0	4
2016	2016Q1	3	201603	Chilubi District	Mpupo Health Post	Health Post	F696hvJXIMv	0	0	0	0	0	0	0	0	0	0	0	0
2016	2016Q1	3	201603	Chilubi District	Mubili Health Post	Health Post	y0cG14lZw5k	1	1	0	0	0	0	10	10	0	10	0	0
2016	2016Q1	3	201603	Kaputa District	Muchenja Health Post	Health Post	OXcsX0TwRj1	0	0	0	0	0	0	0	0	0	0	0	0
2016	2016Q1	3	201603	Lunte District	Mukolwe Rural Health Centre	Rural Health Center	QlNGsApLFj0	1	1	0	0	0	0	25	25	0	25	0	0
2016	2016Q1	3	201603	Nsama District	Mukotwe Health Post	Health Post	maZ2XlBdy0r	0	0	0	0	0	0	0	0	0	0	0	0
2016	2016Q1	3	201603	Mungwi District	Mukuka Mfumu HAHC	Rural Health Center	EbyuFvkOhLz	0	0	0	0	0	0	0	0	0	0	0	0
2016	2016Q1	3	201603	Senga Hill District	Mukunta Health Post	Health Post	W0rkeRYerZE	0	0	0	0	0	0	0	0	0	0	0	0
2016	2016Q1	3	201603	Lunte District	Mukupa Kaoma Rural Health Centre	Rural Health Center	cxRXYjF5WXv	1	1	0	2	0	0	48	48	0	48	2	2
2016	2016Q1	3	201603	Kaputa District	Mukupa Katandula Rural Health Centre	Rural Health Center	DMtUrglZTCS	1	1	0	0	0	0	11	11	0	11	0	0
2016	2016Q1	3	201603	Kasama District	Mulanshi Rural Health Centre	Rural Health Center	TqK9kfQC0fg	1	1	0	0	0	0	20	20	0	20	0	0
2016	2016Q1	3	201603	Chilubi District	Mule Health Post	Rural Health Center	Xa01WNBrx4c	0	0	0	0	0	0	0	0	0	0	0	0
2016	2016Q1	3	201603	Mbala District	Mulefu Health Post	Health Post	vNOQ1wqpOZW	1	1	0	0	0	0	0	0	0	0	0	0
2016	2016Q1	3	201603	Kasama District	Mulenga Hill Health Post	Health Post	uvIv0Fx64dt	0	0	0	0	0	0	12	12	0	12	0	0
2016	2016Q1	3	201603	Lunte District	Mulenga Mapesa Health Post	Health Post	L81ZzaEQA65	1	1	0	0	0	0	11	11	0	11	0	0
2016	2016Q1	3	201603	Lunte District	Mulila Health Post	Health Post	CjOogYGADtw	0	0	0	0	0	0	0	0	0	0	0	0
2016	2016Q1	3	201603	Mungwi District	Mulilo Kafyama Health Post	Health Post	pvN7NWGkic7	0	0	0	0	0	0	0	0	0	0	0	0
2016	2016Q1	3	201603	Kasama District	Mulobola Rural Health Centre	Rural Health Center	ri2Uo6gFRNm	1	1	0	0	0	1	10	11	0	11	0	1
2016	2016Q1	3	201603	Lupososhi District	Mumba Health Post	Health Post	oshsVOZGLUx	1	1	0	0	0	0	1	1	0	1	0	0
2016	2016Q1	3	201603	Mungwi District	Mumba Rural Health Centre	Rural Health Center	dLM5n5VY0bS	1	1	0	0	0	0	0	11	0	0	0	0
2016	2016Q1	3	201603	Kasama District	Mumbimfumu Health Post	Health Post	dR3uLB9bdT8	1	1	0	0	0	0	15	15	0	15	0	0
2016	2016Q1	3	201603	Kasama District	Mumbimukulu Health post	Health Post	L9DG6uHzVYV	0	0	0	0	0	0	4	4	0	4	0	0
2016	2016Q1	3	201603	Mungwi District	Mungwi District Hospital	First Level Hospital	xfNEUTcIFI4	0	1	0	0	0	0	0	0	0	0	0	0
2016	2016Q1	3	201603	Mungwi District	Mungwi Rural Health Centre	Rural Health Center	JQsA2mdYFpD	1	1	0	0	0	0	46	46	0	46	0	0
2016	2016Q1	3	201603	Kasama District	Munkonge Rural Health Centre	Rural Health Center	xuA2Jtiphpg	0	0	0	0	0	0	15	15	0	15	0	0
2016	2016Q1	3	201603	Nsama District	Munyele Health Post	Health Post	Gq4KeEK5XBj	0	0	0	0	0	0	0	0	0	0	0	0
2016	2016Q1	3	201603	Nsama District	Mupandi Health Post	Health Post	XET8i2TFKry	0	0	0	0	0	0	0	0	0	0	0	0
2016	2016Q1	3	201603	Kasama District	Musa Rural Health Centre	Rural Health Center	bnkRDk8yfOw	0	0	0	0	0	0	28	28	0	28	0	0
2016	2016Q1	3	201603	Lunte District	Mushika Health Post	Health Post	vXXdSBZnCo6	0	0	0	0	0	0	0	0	0	0	0	0
2016	2016Q1	3	201603	Mbala District	Musipazi Rural Health Centre	Rural Health Center	L91f0OLz1Fk	1	1	0	0	0	0	0	0	0	0	0	0
2016	2016Q1	3	201603	Mpulungu District	Muswilo Health Post	Health Post	riRtMeO9KY2	0	0	0	0	0	0	0	0	0	0	0	0
2016	2016Q1	3	201603	Lupososhi District	Mutondo Health Post	Health Post	MrbVAAMoOmm	1	1	0	0	0	0	9	9	0	9	0	0
2016	2016Q1	3	201603	Mbala District	Mutwizi Health Post	Health Post	Rsse9ze5yWY	0	0	0	0	0	0	0	0	0	0	0	0
2016	2016Q1	3	201603	Kasama District	Mwamba Rural Health Centre (Kasama)	Rural Health Center	YmN30bOmtP9	1	1	0	0	0	0	8	7	0	8	0	0
2016	2016Q1	3	201603	Mbala District	Mwamba Rural Health Centre (Mbala)	Rural Health Center	AyvJHiapexJ	1	1	0	0	0	1	10	11	0	11	0	1
2016	2016Q1	3	201603	Lupososhi District	Mwando Health Post	Health Post	M9TeHohvMwx	1	1	0	0	0	1	3	4	0	4	0	1
2016	2016Q1	3	201603	Kasama District	Mwasha Health Post	Health Post	yfQfmGP0Aqu	0	0	0	0	0	0	3	3	0	3	0	0
2016	2016Q1	3	201603	Mbala District	Mwenda Health Post	Health Post	CdAwynRfrYG	1	1	0	0	0	0	7	7	0	7	0	0
2016	2016Q1	3	201603	Chilubi District	Mwenge Health Post	Rural Health Center	yot4DZWAWVC	0	0	0	0	0	0	0	0	0	0	0	0
2016	2016Q1	3	201603	Senga Hill District	Mwenyi Health Post	Health Post	vlUT4oIjWKH	0	0	0	0	0	0	0	0	0	0	0	0
2016	2016Q1	3	201603	Nsama District	Mwewe Rural Health Centre	Rural Health Center	qINPcAvhiBZ	1	1	0	0	0	1	8	9	0	9	0	1
2016	2016Q1	3	201603	Senga Hill District	Mwiluzi Health Post	Health Post	I8S4in4skXF	0	0	0	0	0	0	0	0	0	0	0	0
2016	2016Q1	3	201603	Luwingu District	Mwingilila Health Post	Health Post	cWoIFS5GqNd	0	0	0	0	0	0	0	0	0	0	0	0
2016	2016Q1	3	201603	Luwingu District	Namukolo Urban Health Centre	Urban Health Center	Waw2EX8ZesY	0	0	0	0	0	0	0	0	0	0	0	0
2016	2016Q1	3	201603	Mungwi District	Ndakala Health Post	Health Post	K8aHlxIArHv	0	0	0	0	0	0	0	0	0	0	0	0
2016	2016Q1	3	201603	Mungwi District	Ndasa Rural Health Centre	Rural Health Center	MK7a8aSlP8b	0	0	0	0	0	0	20	20	0	20	0	0
2016	2016Q1	3	201603	Luwingu District	Ndoki Rural Health Centre	Rural Health Center	VmY51GpyuZG	1	1	0	0	0	0	8	8	0	8	0	0
2016	2016Q1	3	201603	Mungwi District	Ngoli Rural Health Centre	Rural Health Center	AfdD3W5tqnJ	1	1	0	0	0	0	18	18	0	18	0	0
2016	2016Q1	3	201603	Kasama District	Ngoma Health Post	Health Post	pXHIIKZSX3P	0	0	0	0	0	0	0	0	0	0	0	0
2016	2016Q1	3	201603	Mungwi District	Ngulula Health Post	Health Post	MwLpXPewt2C	0	0	0	0	0	0	0	0	0	0	0	0
2016	2016Q1	3	201603	Mporokoso District	Njalamimba Rural Health Centre	Rural Health Center	Nosv1i0sZrI	0	0	0	0	0	0	10	10	0	10	0	0
2016	2016Q1	3	201603	Luwingu District	Njoko Health Post	Health Post	dqRfUInqlmH	1	1	0	0	0	0	7	7	0	7	0	0
2016	2016Q1	3	201603	Kasama District	Nkolemfumu Rural Health Centre	Rural Health Center	mZ8aFa1q1sg	1	1	0	0	0	0	7	7	0	7	0	0
2016	2016Q1	3	201603	Kaputa District	Nkosha Health Post	Health Post	DzunPv8cwSo	1	1	0	0	0	0	14	14	0	14	0	0
2016	2016Q1	3	201603	Senga Hill District	Nondo Rural Health Centre	Rural Health Center	n9Du4tQmCmD	1	1	0	0	0	0	28	28	0	28	0	0
2016	2016Q1	3	201603	Nsama District	Nsama Rural Health Centre	Rural Health Center	rJUCDhW6snn	1	1	0	1	0	2	14	16	0	16	1	3
2016	2016Q1	3	201603	Luwingu District	Nsanja Health Post	Health Post	Pw5q3FNZeyG	1	1	0	0	0	0	4	4	0	4	0	0
2016	2016Q1	3	201603	Mungwi District	Nseluka Rural Health Centre	Rural Health Center	kNnX7VenNZI	1	1	0	0	0	0	46	46	0	46	0	0
2016	2016Q1	3	201603	Lupososhi District	Nshindaila Health Post	Health Post	qEmi486vJPu	0	0	0	0	0	0	0	0	0	0	0	0
2016	2016Q1	3	201603	Senga Hill District	Nsokolo Rural Health Centre	Rural Health Center	tPs4BLQYuUJ	1	1	0	0	0	1	7	7	0	8	0	1
2016	2016Q1	3	201603	Lupososhi District	Nsombo Rural Health Centre	Rural Health Center	Iyze9DB5Yzs	1	1	0	0	0	0	18	16	0	18	0	0
2016	2016Q1	3	201603	Chilubi District	Nsumbu Rural Health Centre (Chilubi)	Rural Health Center	RBJMZ11FhW4	1	1	0	0	0	0	13	13	0	13	0	0
2016	2016Q1	3	201603	Nsama District	Nsumbu Rural Health Centre (Nsama)	Rural Health Center	D1rV5goZK1Q	1	1	0	0	0	1	23	23	0	24	0	1
2016	2016Q1	3	201603	Senga Hill District	Ntembo Health Post	Health Post	bQCiUuAzuQ6	0	0	0	0	0	0	0	0	0	0	0	0
2016	2016Q1	3	201603	Kasama District	Ntumpa Rural Health Post	Health Post	rPkmYXxjcxf	0	0	0	0	0	0	0	0	0	0	0	0
2016	2016Q1	3	201603	Lunte District	Pecha Health Post	Health Post	yOy1oTpHuYY	0	0	0	0	0	0	0	0	0	0	0	0
2016	2016Q1	3	201603	Mungwi District	Peleti Rural Health Centre	Rural Health Center	I5KDwt3lBK2	1	1	0	0	0	1	26	27	0	27	0	1
2016	2016Q1	3	201603	Mbala District	Pumpa Health Post	Health Post	W5ORiIJwNhs	0	0	0	0	0	0	0	0	0	0	0	0
2016	2016Q1	3	201603	Mungwi District	Rosa Rural Health Centre	Rural Health Center	Q6Axo5Tk2Xc	1	1	0	0	0	0	13	13	0	13	0	0
2016	2016Q1	3	201603	Lunte District	Sambala Health Post	Health Post	AR5B87AVmsS	0	0	0	0	0	0	0	0	0	0	0	0
2016	2016Q1	3	201603	Mungwi District	Sampa Health Post	Health Post	cawBzlNEyU8	1	1	0	0	0	0	11	11	0	11	0	0
2016	2016Q1	3	201603	Chilubi District	Santa Maria Mission First level hospital	Zonal Level Health Facility	FDu4VtXk7nK	1	1	0	0	0	0	33	33	0	33	0	0
2016	2016Q1	3	201603	Senga Hill District	Sementi Health Post	Health Post	kxR3RlQfkao	0	0	0	0	0	0	0	0	0	0	0	0
2016	2016Q1	3	201603	Senga Hill District	Senga District Hospital	First Level Hospital	G47P2ogsJOx	0	0	0	0	0	0	0	0	0	0	0	0
2016	2016Q1	3	201603	Senga Hill District	Senga Rural Health Centre	Rural Health Center	vgt7GXJX5hh	1	1	0	0	0	1	51	51	0	52	0	1
2016	2016Q1	3	201603	Senga Hill District	Senka Rural Health Centre	Rural Health Center	TDbtkUkKTrt	1	1	0	0	0	0	7	7	0	7	0	0
2016	2016Q1	3	201603	Lunte District	Shibwalya Kapila Rural Health Centre	Rural Health Center	t3ZN7n05wOY	1	1	0	0	0	0	21	21	0	21	0	0
2016	2016Q1	3	201603	Senga Hill District	Shikulu Musonda Health Post	Health Post	cFapWdbmT27	1	1	0	0	0	0	0	0	0	0	0	0
2016	2016Q1	3	201603	Luwingu District	Shimumbi Rural Health Centre	Rural Health Center	dLyeKt8kc3R	1	1	0	1	0	1	16	17	0	17	1	2
2016	2016Q1	3	201603	Senga Hill District	Sikalembe Health Post	Health Post	MFBP2fSIDN6	0	0	0	0	0	0	0	0	0	0	0	0
2016	2016Q1	3	201603	Mbala District	Special Forces Clinic	Rural Health Center	f6Xl2OH5Dw2	0	0	0	0	0	0	0	0	0	0	0	0
2016	2016Q1	3	201603	Senga Hill District	Sumbi Health Post	Health Post	kqFg5a0gtqc	1	1	0	0	0	0	6	6	0	6	0	0
2016	2016Q1	3	201603	Mporokoso District	Sunkutu Rural Health Centre	Rural Health Center	u2aBoW5B0Xf	1	1	0	0	0	0	6	6	0	6	0	0
2016	2016Q1	3	201603	Senga Hill District	Tanzuka Health Post	Health Post	DGlLpmvZLnK	1	1	0	0	0	0	9	9	0	9	0	0
2016	2016Q1	3	201603	Kasama District	Tazara Rural Health Centre	Rural Health Center	vNQHILDWoMI	0	0	0	0	0	0	0	0	0	0	0	0
2016	2016Q1	3	201603	Mporokoso District	Township Rural Health Centre	Rural Health Center	RqjWZjDhSR8	1	1	0	0	0	0	45	45	0	45	0	0
2016	2016Q1	3	201603	Mbala District	Tulemane Urban Clinic	Urban Health Center	yyxVB11odDr	1	1	0	0	0	0	31	31	0	31	0	0
2016	2016Q1	3	201603	Luwingu District	Tungati Rural Health Centre	Rural Health Center	QMDPxafgAyJ	1	1	0	0	0	0	20	20	0	20	0	0
2016	2016Q1	3	201603	Lunte District	Vincent Bulaya Health Post	Health Post	EKemwvrWa4L	0	0	0	0	0	0	11	11	0	11	0	0
2016	2016Q1	3	201603	Senga Hill District	Vundoka Health Post	Health Post	MU4yY5Ke6GE	0	0	0	0	0	0	0	0	0	0	0	0
2016	2016Q1	3	201603	Mpulungu District	Vyamba Rural Health Centre	Rural Health Center	Ldsrw0UXmfm	1	1	0	1	0	0	12	12	0	12	1	1
2016	2016Q1	3	201603	Mbala District	ZAF Mbala Clinic	Rural Health Center	QzaCYL9dq2y	0	0	0	0	0	0	8	8	0	8	0	0
2016	2016Q1	3	201603	Kasama District	Zambia Police Clinic	Rural Health Center	nX3k8TeUA3d	0	0	0	0	0	0	0	0	0	0	0	0
2016	2016Q1	3	201603	Kasama District	ZNS Chishimba Rural Health Centre	Rural Health Center	c8Pl2yC9fTN	0	0	0	0	0	0	10	10	0	10	0	0
2016	2016Q1	3	201603	Mbala District	ZNS Mbala Clinic	Rural Health Center	a9GyAXwFqDg	0	0	0	0	0	0	4	4	0	4	0	0
2016	2016Q1	3	201603	Mbala District	Zombe Health Post	Health Post	KZB1p0pikCQ	0	0	0	0	0	0	0	0	0	0	0	0
2016	2016Q2	4	201604	Kasama District	Army Urban Health Centre	Urban Health Center	FkZWhDrqAy8	0	0	0	0	0	0	0	0	0	0	0	0
2016	2016Q2	4	201604	Chilubi District	Bukotelo Health post	Health Post	A5nbNu2MrQc	0	0	0	0	0	0	0	0	0	0	0	0
2016	2016Q2	4	201604	Luwingu District	Bulambo Health Post	Health Post	qpTClaXqjok	0	0	0	0	0	0	0	0	0	0	0	0
2016	2016Q2	4	201604	Mporokoso District	Bweupe Health Post	Health Post	Ns3RLYMnrzy	0	0	0	0	0	0	0	0	0	0	0	0
2016	2016Q2	4	201604	Chilubi District	Chaba Rural Health Centre	Rural Health Center	hbMd5G5xeox	1	1	0	0	0	1	31	32	0	32	0	1
2016	2016Q2	4	201604	Mporokoso District	Chalabesa Health Post	Health Post	oHExTc6zxg9	1	1	0	0	0	0	0	0	0	0	0	0
2016	2016Q2	4	201604	Mbala District	Chalele Health Post	Health Post	dJCU1h1IRvm	0	0	0	0	0	0	0	0	0	0	0	0
2016	2016Q2	4	201604	Kasama District	Chandamukulu Health Post	Rural Health Center	pvS1vkQZCc4	1	1	0	0	0	0	16	16	0	16	0	0
2016	2016Q2	4	201604	Mungwi District	Changala Health Post	Health Post	X567utfLHKK	0	0	0	0	0	0	0	0	0	0	0	0
2016	2016Q2	4	201604	Mungwi District	Chanundu Health Post	Health Post	fWQuVRCyXCT	0	0	0	0	0	0	0	0	0	0	0	0
2016	2016Q2	4	201604	Lunte District	Chewe Health Post	Health Post	DONNVIGWmgp	1	1	0	0	0	0	0	0	0	0	0	0
2016	2016Q2	4	201604	Mpulungu District	Chezi Health Post	Health Post	C3fo5UCzg3H	0	0	0	0	0	0	0	0	0	0	0	0
2016	2016Q2	4	201604	Nsama District	Chibanga Health Post	Health Post	P2d1krhUSiF	0	0	0	0	0	0	0	0	0	0	0	0
2016	2016Q2	4	201604	Lunte District	Chibelushi Health Post	Health Post	dZt8DMqC2wO	0	0	0	0	0	0	0	0	0	0	0	0
2016	2016Q2	4	201604	Mpulungu District	Chibote Health Post	Health Post	Q4E8ymcy1ni	1	1	0	0	0	0	4	4	0	4	0	0
2016	2016Q2	4	201604	Chilubi District	Chichile Health post	Health Post	NB0ZrOjg11a	0	0	0	0	0	0	0	0	0	0	0	0
2016	2016Q2	4	201604	Mungwi District	Chifulo Health Post	Health Post	wNcKvBDqA0S	1	1	0	0	0	0	14	14	0	14	0	0
2016	2016Q2	4	201604	Chilubi District	Chifwenge Rural Health Centre	Rural Health Center	RjnexMNgqpi	1	1	0	0	0	0	4	4	0	4	0	0
2016	2016Q2	4	201604	Luwingu District	Chikoyi Peri-Urban Clinic	Rural Health Center	jCKyhwUR8It	0	0	0	0	0	0	31	30	0	31	0	0
2016	2016Q2	4	201604	Senga Hill District	Chikunta Health Post	Health Post	UYxWDQiVZEM	1	1	0	0	0	0	6	6	0	6	0	0
2016	2016Q2	4	201604	Senga Hill District	Chikwanda Health Post	Health Post	TfiuTdEq3Qq	0	0	0	0	0	0	0	0	0	0	0	0
2016	2016Q2	4	201604	Senga Hill District	Chileshya Rural Health Centre	Rural Health Center	vkrsDU8Tf6c	0	0	0	0	0	0	2	2	0	2	0	0
2016	2016Q2	4	201604	Mungwi District	Chilombwa Health Post	Health Post	GiL5gEu5MQn	0	0	0	0	0	0	0	0	0	0	0	0
2016	2016Q2	4	201604	Kasama District	Chilongoshi Rural Health Centre	Rural Health Center	agaIwA0dv8q	0	0	0	0	0	0	12	9	0	12	0	0
2016	2016Q2	4	201604	Chilubi District	Chilubi Island District Hospital	First Level Hospital	hcQyTr8v2Ci	0	0	0	0	0	0	0	0	0	0	0	0
2016	2016Q2	4	201604	Chilubi District	Chilubi Mainland District Hospital	First Level Hospital	m3J528IT5dJ	0	1	0	0	0	0	0	0	0	0	0	0
2016	2016Q2	4	201604	Chilubi District	Chilubi Rural Health Centre	Rural Health Center	MfpYE8QNstw	1	1	0	0	0	1	15	16	0	16	0	1
2016	2016Q2	4	201604	Kasama District	Chilubula Clinic -Hospital Affiliated	Rural Health Center	AiRIWKJDQze	0	0	0	0	0	0	0	0	0	0	0	0
2016	2016Q2	4	201604	Kasama District	Chilubula Mission Hospital	First Level Hospital	dP2B3BbFzqd	0	1	0	0	0	0	0	0	0	0	0	0
2016	2016Q2	4	201604	Kasama District	Chilubula Rural Health Centre	Rural Health Center	SxlzNk3gMnn	0	0	0	0	0	1	50	48	0	51	0	1
2016	2016Q2	4	201604	Mungwi District	Chimba Rural Health Centre	Rural Health Center	p8gzxnRsBCm	1	1	0	0	0	0	9	9	0	9	0	0
2016	2016Q2	4	201604	Mungwi District	Chimbola Health Post	Health Post	osG4FYRtDfh	0	0	0	0	0	0	0	0	0	0	0	0
2016	2016Q2	4	201604	Mpulungu District	Chinakila Rural Health Centre	Rural Health Center	sIyxXl3ZxxC	1	1	0	0	0	1	17	18	0	18	0	1
2016	2016Q2	4	201604	Senga Hill District	Chindo Health Post	Health Post	KMOy3NyTmiO	1	1	0	0	0	0	0	0	0	0	0	0
2016	2016Q2	4	201604	Kasama District	Chiombo Rural Health Centre	Rural Health Center	eQZzBLergfe	1	1	0	0	0	0	9	9	0	9	0	0
2016	2016Q2	4	201604	Kaputa District	Chipili Health Post	Health Post	IrXJrK7ctSP	0	0	0	0	0	0	0	0	0	0	0	0
2016	2016Q2	4	201604	Mbala District	Chipoka Health Post	Health Post	hUhh5WzavBP	0	0	0	0	0	0	0	0	0	0	0	0
2016	2016Q2	4	201604	Mpulungu District	Chipwa Health Post	Health Post	H1GhNzYjcF9	0	0	0	0	0	0	0	0	0	0	0	0
2016	2016Q2	4	201604	Mungwi District	Chisanga Ponde Health Post	Health Post	gi7QC0cB0j1	0	0	0	0	0	0	0	0	0	0	0	0
2016	2016Q2	4	201604	Kasama District	Chisanga Urban Health Centre	Urban Health Center	gfLalP9XzeF	0	0	0	0	0	0	5	4	0	5	0	0
2016	2016Q2	4	201604	Mpulungu District	Chisanza Rural Health Centre	Rural Health Center	QVn5tLhyP9Z	1	1	0	0	0	0	6	0	0	6	0	0
2016	2016Q2	4	201604	Senga Hill District	Chisanzu Health Post	Health Post	Jiru3FEe8RW	0	0	0	0	0	0	0	0	0	0	0	0
2016	2016Q2	4	201604	Mbala District	Chisenga Health Post	Health Post	GtctzmLBRFO	0	0	0	0	0	0	0	0	0	0	0	0
2016	2016Q2	4	201604	Mporokoso District	Chishamwamba Rural Health Centre	Rural Health Center	je8Dil6HHMU	1	1	0	0	0	0	4	4	0	4	0	0
2016	2016Q2	4	201604	Nsama District	Chishela Rural Health Centre	Rural Health Center	XJzgWQ6lDvh	1	1	0	0	0	0	4	4	0	4	0	0
2016	2016Q2	4	201604	Mpulungu District	Chitimbwa Rural Health Centre	Rural Health Center	s6bwP0KAZNt	1	1	0	0	0	0	15	15	0	15	0	0
2016	2016Q2	4	201604	Mungwi District	Chitimukulu Rural Health Centre	Rural Health Center	Mcg9Jg9CxBI	1	1	0	1	0	0	24	24	0	24	1	1
2016	2016Q2	4	201604	Mpulungu District	Chitli Health Post	Health Post	plXVfq3fHFk	0	0	0	0	0	0	0	0	0	0	0	0
2016	2016Q2	4	201604	Lunte District	Chitoshi Rural Health Centre	Rural Health Center	ldLfgqgERC6	1	1	0	0	0	0	26	26	0	26	0	0
2016	2016Q2	4	201604	Chilubi District	Chitunkubwe Health Post	Health Post	GdqN0M7n0VT	1	1	0	0	0	1	17	17	0	18	0	1
2016	2016Q2	4	201604	Mpulungu District	Chituta Health Post	Health Post	ejuLwdxCNTc	0	0	0	0	0	0	0	0	0	0	0	0
2016	2016Q2	4	201604	Mporokoso District	Chiwala Rural Health Centre	Rural Health Center	sHW7VaE7vFR	1	1	0	0	0	0	5	4	0	5	0	0
2016	2016Q2	4	201604	Kaputa District	Chocha Health Post	Health Post	yzHAnovHXda	0	0	0	0	0	0	12	12	0	12	0	0
2016	2016Q2	4	201604	Senga Hill District	Chomba Health Post	Health Post	zaxq2cLvAKs	0	0	0	0	0	0	0	0	0	0	0	0
2016	2016Q2	4	201604	Mporokoso District	Chongo Chinondo Health Post	Health Post	iNkSJTyLKSw	0	0	0	0	0	0	0	0	0	0	0	0
2016	2016Q2	4	201604	Senga Hill District	Chozi TZR Rural Health Centre	Rural Health Center	OsgKzv3WE4B	1	1	0	0	0	0	2	2	0	2	0	0
2016	2016Q2	4	201604	Lupososhi District	Chungu Rural Health Centre	Rural Health Center	yu99yP1nh0n	1	1	0	0	0	0	7	7	0	7	0	0
2016	2016Q2	4	201604	Kasama District	College Health Post	Health Post	E7Rg5Ox5DGG	0	0	0	0	0	0	0	0	0	0	0	0
2016	2016Q2	4	201604	Luwingu District	Fikonkonta Health Post	Health Post	YR1tlxZijfx	1	1	0	0	0	0	0	0	0	0	0	0
2016	2016Q2	4	201604	Lunte District	Filipo Health Post	Health Post	FRx9ulBl4om	0	0	0	0	0	0	0	0	0	0	0	0
2016	2016Q2	4	201604	Chilubi District	Fube Health Post	Health Post	vKtUQiVGak0	1	1	0	0	0	0	4	4	0	4	0	0
2016	2016Q2	4	201604	Luwingu District	Ipusukilo Rural Health Centre	Rural Health Center	sYEWWLNXcQ3	1	1	0	0	0	0	5	5	0	5	0	0
2016	2016Q2	4	201604	Mbala District	Isofu Rural Health Centre	Rural Health Center	yqiI8f8Yc8O	1	1	0	0	0	0	23	23	0	23	0	0
2016	2016Q2	4	201604	Mpulungu District	Isoko Rural Health Centre	Rural Health Center	k7gm1IG2H04	1	1	0	1	0	1	8	9	0	9	1	2
2016	2016Q2	4	201604	Senga Hill District	Iyanda Health Post	Health Post	jJ7NqAuwvWP	1	1	0	0	0	0	5	5	0	5	0	0
2016	2016Q2	4	201604	Senga Hill District	John Chikomangome Health Post	Health Post	e3HIESgCFLk	0	0	0	0	0	0	0	0	0	0	0	0
2016	2016Q2	4	201604	Senga Hill District	John Chivuta Health Post	Health Post	VzfcwXjOMaq	0	0	0	0	0	0	0	0	0	0	0	0
2016	2016Q2	4	201604	Mpulungu District	Kabyolwe Health Post	Health Post	fxxQ6VxN5KI	0	0	0	0	0	0	0	0	0	0	0	0
2016	2016Q2	4	201604	Kaputa District	Kafwimbi Health Post	Health Post	pDvNFY9XBVJ	1	1	0	0	0	0	0	0	0	0	0	0
2016	2016Q2	4	201604	Mpulungu District	Kaizya Health Post	Health Post	jC88VHgmoIp	0	0	0	0	0	0	0	0	0	0	0	0
2016	2016Q2	4	201604	Mbala District	Kaka Rural Health Centre	Rural Health Center	aRCZdkK5sLF	1	1	0	0	0	0	20	20	0	20	0	0
2016	2016Q2	4	201604	Nsama District	Kakoma Health Post	Health Post	cpOzZLH5rbd	1	1	0	0	0	1	16	17	0	17	0	1
2016	2016Q2	4	201604	Mpulungu District	Kakusu Health Post	Health Post	di4dZdLFbtS	0	0	0	0	0	0	0	0	0	0	0	0
2016	2016Q2	4	201604	Lupososhi District	Kalaba Health Post	Health Post	sCwSCsAcmAM	1	1	0	0	0	0	7	7	0	7	0	0
2016	2016Q2	4	201604	Kaputa District	Kalaba Rural Health Centre	Rural Health Center	jsYdPhERFCI	1	1	0	0	0	0	9	9	0	9	0	0
2016	2016Q2	4	201604	Mporokoso District	Kalabwe Rural Health Centre	Rural Health Center	uOkbuXnOAGQ	1	1	0	0	0	0	16	16	0	16	0	0
2016	2016Q2	4	201604	Mbala District	Kalekwa Health Post	Health Post	YkUjbalujQL	0	0	0	0	0	0	0	0	0	0	0	0
2016	2016Q2	4	201604	Mungwi District	Kalikeka Health Post	Health Post	cvJ2OR3MxwL	0	0	0	0	0	0	0	0	0	0	0	0
2016	2016Q2	4	201604	Mpulungu District	Kalonda Health Post	Health Post	xyylehERu7p	0	0	0	0	0	0	0	0	0	0	0	0
2016	2016Q2	4	201604	Mpulungu District	Kalongola Health Post	Health Post	vaNEryZyzoL	1	1	0	0	0	0	4	4	0	4	0	0
2016	2016Q2	4	201604	Mungwi District	Kalulu Rural Health Centre	Rural Health Center	XT5s7wg6Xuh	0	0	0	0	0	0	6	6	0	6	0	0
2016	2016Q2	4	201604	Mporokoso District	Kambobe Health Post	Health Post	yYlJNXAjPQh	1	1	0	0	0	0	0	0	0	0	0	0
2016	2016Q2	4	201604	Kaputa District	Kambole Chansa health Post	Health Post	uBdVFvsjHUX	0	0	0	0	0	0	0	0	0	0	0	0
2016	2016Q2	4	201604	Nsama District	Kampinda Rural Health Centre	Rural Health Center	Y8CFSLGPkty	1	1	0	0	0	0	19	19	0	19	0	0
2016	2016Q2	4	201604	Mbala District	Kamuzwazi Health Post	Health Post	Q4xLI8xdY6k	1	1	0	0	0	0	12	12	0	12	0	0
2016	2016Q2	4	201604	Mbala District	Kamyanga Health Post	Health Post	Ro7OE8JIpz4	0	0	0	0	0	0	0	0	0	0	0	0
2016	2016Q2	4	201604	Kaputa District	Kapala Health Post	Health Post	R9UyHMbTRk5	1	1	0	0	0	0	9	10	0	9	0	0
2016	2016Q2	4	201604	Mungwi District	Kapamba Health Post	Health Post	dtHdDeRlfJz	1	1	0	0	0	0	0	0	0	0	0	0
2016	2016Q2	4	201604	Chilubi District	Kapampa Health Post	Health Post	YyBASZIWncU	0	0	0	0	0	0	0	0	0	0	0	0
2016	2016Q2	4	201604	Lunte District	Kapatu Rural Health Centre	Rural Health Center	z7q9NkQTIWk	1	1	0	0	0	0	25	25	0	25	0	0
2016	2016Q2	4	201604	Mpulungu District	Kapembwa Health Post	Health Post	hoLpfnV6z6Y	0	0	0	0	0	0	0	0	0	0	0	0
2016	2016Q2	4	201604	Kaputa District	Kapepula Health Post	Health Post	DWCziNThfzc	1	1	0	0	0	0	10	10	0	10	0	0
2016	2016Q2	4	201604	Nsama District	Kapisha Health Post	Health Post	sDIHaXQhSiw	1	1	0	0	0	0	10	10	0	10	0	0
2016	2016Q2	4	201604	Chilubi District	Kapofu Health Post	Rural Health Center	VuHrZ29UX2N	0	0	0	0	0	0	0	0	0	0	0	0
2016	2016Q2	4	201604	Mungwi District	Kapolyo Rural Health Centre	Rural Health Center	XCwDf1XmmkO	1	1	0	0	0	1	26	26	0	27	0	1
2016	2016Q2	4	201604	Senga Hill District	Kapufi Health Post	Health Post	wthqfcMF4jg	1	1	0	0	0	0	12	12	0	12	0	0
2016	2016Q2	4	201604	Kaputa District	kaputa district Hospital	First Level Hospital	BwfogFi4fzD	0	1	0	0	0	5	65	65	0	70	0	5
2016	2016Q2	4	201604	Kaputa District	Kaputa Rural Health Centre	Rural Health Center	zYzRTvE8hjZ	1	1	0	0	0	0	0	0	0	0	0	0
2016	2016Q2	4	201604	Mpulungu District	Kasakalawe Health Post	Health Post	tQKCb7dFtzi	1	1	0	0	0	0	4	4	0	4	0	0
2016	2016Q2	4	201604	Kasama District	Kasakula Rural Health Centre	Rural Health Center	mOuWAqdPbMq	1	1	0	0	0	0	8	8	0	8	0	0
2016	2016Q2	4	201604	Kasama District	Kasama General Hospital	Second Level Hospital	FCzC8Aj6WOk	0	1	2	14	0	16	403	403	0	419	14	30
2016	2016Q2	4	201604	Kasama District	Kasama Health Post	Health Post	qs2Mpxcv39y	0	0	0	0	0	0	0	0	0	0	0	0
2016	2016Q2	4	201604	Kasama District	Kasama Urban Health Centre	Urban Health Center	fr9PXFKbRLw	0	0	0	0	0	0	0	0	0	0	0	0
2016	2016Q2	4	201604	Chilubi District	Kasansa health Post	Health Post	M0Em3XjQvsp	0	0	0	0	0	0	0	0	0	0	0	0
2016	2016Q2	4	201604	Mpulungu District	Kasansala Health Post	Health Post	q0cV0DsILqo	0	0	0	0	0	0	0	0	0	0	0	0
2016	2016Q2	4	201604	Mungwi District	Kaseke Health Post	Health Post	C5ga1yEGeu5	1	1	0	0	0	0	0	0	0	0	0	0
2016	2016Q2	4	201604	Kaputa District	Kasepa Health Post	Health Post	gwnibevKqFb	0	0	0	0	0	0	0	0	0	0	0	0
2016	2016Q2	4	201604	Mbala District	Kaseshya Health Post	Health Post	hXTAtoDoPkR	1	1	0	0	0	0	8	0	0	8	0	0
2016	2016Q2	4	201604	Nsama District	Kashikishi Health Post	Health Post	Ee83G9BSQjt	1	1	0	0	0	0	0	0	0	0	0	0
2016	2016Q2	4	201604	Kasama District	Kashinka Rural Health Post	Health Post	qcYKFvfvnMC	0	0	0	0	0	0	0	0	0	0	0	0
2016	2016Q2	4	201604	Kasama District	Kasonde Chisuna Health Post	Health Post	HRhY8B68PlE	0	0	0	0	0	0	0	0	0	0	0	0
2016	2016Q2	4	201604	Luwingu District	Kasonde Kombo-Kombo Health Post	Health Post	Y5FbyAdSZwk	1	1	0	0	0	0	0	0	0	0	0	0
2016	2016Q2	4	201604	Kasama District	Kasonde Mutokwa Health Post	Health Post	OFe1jQQDB5T	1	1	0	0	0	0	0	0	0	0	0	0
2016	2016Q2	4	201604	Kaputa District	Kasongole Rural Health Centre	Rural Health Center	X5HdpT17FfK	1	1	0	0	0	2	15	17	0	17	0	2
2016	2016Q2	4	201604	Luwingu District	Kasunga Health Post	Health Post	siuBxfKphec	0	0	0	0	0	0	0	0	0	0	0	0
2016	2016Q2	4	201604	Mbala District	Kasunga Health Post	Health Post	Pw7G29LIyZ2	0	0	0	0	0	0	0	0	0	0	0	0
2016	2016Q2	4	201604	Kaputa District	Kasungwe Health Post	Health Post	JHR1QlNzJIY	0	0	0	0	0	0	0	0	0	0	0	0
2016	2016Q2	4	201604	Nsama District	Katele Health Post	Health Post	GwdpdlGMdQo	0	0	0	0	0	0	0	0	0	0	0	0
2016	2016Q2	4	201604	Chilubi District	Kateshi Health Post	Health Post	qb3oElctO5y	0	0	0	0	0	0	0	0	0	0	0	0
2016	2016Q2	4	201604	Kasama District	Kateshi Rural Health Centre	Rural Health Center	Qtj6QkvyDpK	1	1	0	0	0	0	5	5	0	5	0	0
2016	2016Q2	4	201604	Mungwi District	Katilungu Health Post	Health Post	v6IaxSysREZ	0	0	0	0	0	0	0	0	0	0	0	0
2016	2016Q2	4	201604	Mbala District	Katito Health Post	Health Post	lDJYsbS3uQb	0	0	0	0	0	0	0	0	0	0	0	0
2016	2016Q2	4	201604	Lupososhi District	Katuta Rural Health Centre	Rural Health Center	N7rhfdgCOag	1	1	0	0	0	0	12	12	0	12	0	0
2016	2016Q2	4	201604	Mporokoso District	Katutwa Health Post	Health Post	Jge5N3fOgZU	0	0	0	0	0	0	0	0	0	0	0	0
2016	2016Q2	4	201604	Nsama District	Katwatwa Health Post	Health Post	XbYNkvpwJRI	0	0	0	0	0	0	0	0	0	0	0	0
2016	2016Q2	4	201604	Senga Hill District	Kavumbo Health Post	Health Post	CtV2Kg7nyu1	1	1	0	0	0	2	18	18	0	20	0	2
2016	2016Q2	4	201604	Mpulungu District	Kawe Health Post	Health Post	TUilzDIpCF6	0	0	0	0	0	0	0	0	0	0	0	0
2016	2016Q2	4	201604	Chilubi District	Kawena Health Post	Health Post	ugG860Hbvbt	1	1	0	0	0	0	13	13	0	13	0	0
2016	2016Q2	4	201604	Mbala District	Kawimbe Rural Health Centre	Rural Health Center	H1xQNTEhBtK	0	0	3	0	0	0	30	30	0	30	0	0
2016	2016Q2	4	201604	Mungwi District	Kayambi Rural Health Centre	Rural Health Center	YJ1Z3e4nSll	1	1	0	0	0	1	67	67	0	68	0	1
2016	2016Q2	4	201604	Mpulungu District	Kopeka Rural Health Centre	Rural Health Center	ld7Y8Gyqg4w	0	0	0	0	0	0	9	9	0	9	0	0
2016	2016Q2	4	201604	Senga Hill District	Kunkuta Health Post	Health Post	aGDolyFMI8p	0	0	0	0	0	0	0	0	0	0	0	0
2016	2016Q2	4	201604	Luwingu District	Laurent Chita Health Post	Health Post	tkpp4ukw5eB	1	1	0	0	0	0	5	5	0	5	0	0
2016	2016Q2	4	201604	Mporokoso District	Levi Health Post	Health Post	MC0Acz8NdjS	0	0	0	0	0	0	0	0	0	0	0	0
2016	2016Q2	4	201604	Kasama District	Location Urban Health Centre	Urban Health Center	SlolrJEgl0a	1	1	0	0	0	3	85	88	0	88	0	3
2016	2016Q2	4	201604	Kasama District	Lubushi Rural Health Centre	Rural Health Center	HHMYNultyEP	1	1	0	0	0	0	32	32	0	32	0	0
2016	2016Q2	4	201604	Luwingu District	Luena Rural Health Centre	Rural Health Center	iLr0hORXj71	1	1	0	0	0	0	9	9	0	9	0	0
2016	2016Q2	4	201604	Lupososhi District	Lufubu Health Post	Health Post	qRI1pVbLSvj	1	1	0	0	0	0	3	3	0	3	0	0
2016	2016Q2	4	201604	Mbala District	Luka Health Post	Health Post	dFWGhoXwMos	1	1	0	0	0	0	3	3	0	3	0	0
2016	2016Q2	4	201604	Kasama District	Lukashi Health Post	Health Post	jayOVZvJh3N	1	1	0	0	0	0	11	11	0	11	0	0
2016	2016Q2	4	201604	Kasama District	Lukashya Rural Health Centre	Rural Health Center	CJs1aFa21p9	0	0	0	0	0	0	0	0	0	0	0	0
2016	2016Q2	4	201604	Lupososhi District	Lukolongo Health Post	Health Post	hQhE9fC7Ap7	1	1	0	0	0	1	12	12	0	13	0	1
2016	2016Q2	4	201604	Kasama District	Lukupa Rural Health Centre	Rural Health Center	KcXMB5vV4YL	0	0	0	0	0	0	27	27	0	27	0	0
2016	2016Q2	4	201604	Lupososhi District	Lundu Health Post	Health Post	NNjZEjAF8DP	1	1	0	0	0	0	4	4	0	4	0	0
2016	2016Q2	4	201604	Kaputa District	Luntomfwe Health Post	Health Post	VwAueohxpnH	1	1	0	0	0	0	0	0	0	0	0	0
2016	2016Q2	4	201604	Luwingu District	Luwingu District Hospital	First Level Hospital	TuxDE0ZnxMJ	0	1	0	2	2	5	84	89	0	89	4	7
2016	2016Q2	4	201604	Kasama District	Lwabwe Health Post	Health Post	qjA4Nyo81tE	0	0	0	0	0	0	0	0	0	0	0	0
2016	2016Q2	4	201604	Mpulungu District	Lyendwe Rural Health Centre	Rural Health Center	T65DDeg4dff	0	0	0	0	0	0	9	9	0	9	0	0
2016	2016Q2	4	201604	Mungwi District	Mabula Health Post	Health Post	pT4EYxArzRn	0	0	0	0	0	0	0	0	0	0	0	0
2016	2016Q2	4	201604	Mungwi District	Makasa Rural Health Centre	Rural Health Center	ZfAQFHCDSNi	1	1	0	0	0	0	14	14	0	14	0	0
2016	2016Q2	4	201604	Mpulungu District	Makola Health Post	Health Post	AbjqCULhpKm	0	0	0	0	0	0	0	0	0	0	0	0
2016	2016Q2	4	201604	Luwingu District	Malekani Health Post	Health Post	PUrj7QrvNGh	0	0	0	0	0	0	0	0	0	0	0	0
2016	2016Q2	4	201604	Mungwi District	Malole Rural Health Centre	Rural Health Center	Ff2irFlNM6d	1	1	0	0	0	0	20	20	0	20	0	0
2016	2016Q2	4	201604	Senga Hill District	Mambwe Mission Rural Health Centre	Zonal Level Health Facility	umzquHpm0kg	1	1	0	0	0	0	32	32	0	32	0	0
2016	2016Q2	4	201604	Lunte District	Mananya Health Post	Health Post	hLvGlMcyxzL	0	0	0	0	0	0	0	0	0	0	0	0
2016	2016Q2	4	201604	Lupososhi District	Mapulanga Health Post	Health Post	prgxDdj8o9J	0	0	0	0	0	0	0	0	0	0	0	0
2016	2016Q2	4	201604	Mbala District	Masamba Rural Health Centre	Rural Health Center	zvdAaDU7yC6	1	1	0	0	0	1	13	14	0	14	0	1
2016	2016Q2	4	201604	Kasama District	Masuba Rural Health Post	Health Post	PCn1YxtH50z	0	0	0	0	0	0	0	0	0	0	0	0
2016	2016Q2	4	201604	Senga Hill District	Matanga Health Post	Health Post	xfmJEMKO9mb	0	0	0	0	0	0	0	0	0	0	0	0
2016	2016Q2	4	201604	Chilubi District	Matipa Rural Health Centre	Rural Health Center	BEr4Ltf5AOa	1	1	0	2	0	2	12	14	0	14	2	4
2016	2016Q2	4	201604	Senga Hill District	Maule Health Post	Health Post	H4Oc88KfaMV	1	1	0	0	0	0	5	5	0	5	0	0
2016	2016Q2	4	201604	Mbala District	Mayanga Health Post	Health Post	GrbPvqYxmR6	0	0	0	0	0	0	0	0	0	0	0	0
2016	2016Q2	4	201604	Chilubi District	Mayuka Rural Health Centre	Rural Health Center	QwekBrtGSKk	1	1	0	0	0	0	10	10	0	10	0	0
2016	2016Q2	4	201604	Mbala District	Mbala General Hospital	Second Level Hospital	EiK3mHteX1z	0	1	0	0	0	0	0	0	0	0	0	0
2016	2016Q2	4	201604	Mbala District	Mbala Urban Clinic	Urban Health Center	XoQdawXkZBJ	1	1	0	0	0	0	0	50	0	0	0	0
2016	2016Q2	4	201604	Kasama District	Mbusa Rural Health Centre	Rural Health Center	akC2W2pwmYx	1	1	0	0	0	0	0	0	0	0	0	0
2016	2016Q2	4	201604	Luwingu District	Menga Health Post	Health Post	SnhDHhvZxSf	1	1	0	0	0	0	4	4	0	4	0	0
2016	2016Q2	4	201604	Luwingu District	Mfungwe Health Post	Health Post	eXIf6Qgfiyf	0	0	0	0	0	0	0	0	0	0	0	0
2016	2016Q2	4	201604	Nsama District	Mikose Health Post	Health Post	c3EpYjfN5Yi	0	0	0	0	0	0	0	0	0	0	0	0
2016	2016Q2	4	201604	Kasama District	Milima Rural Health Centre	Rural Health Center	AWV6kSXGjwi	0	0	0	0	0	3	3	0	0	6	0	3
2016	2016Q2	4	201604	Kasama District	Misambo Health Post	Health Post	AeJqEJMVqnN	1	1	0	0	0	0	0	0	0	0	0	0
2016	2016Q2	4	201604	Luwingu District	Misambula Health Post	Health Post	XlQk6XCOPbQ	0	0	0	0	0	0	0	0	0	0	0	0
2016	2016Q2	4	201604	Kasama District	Misamfu Rural Health Centre	Rural Health Center	eyAsFYjpsks	0	0	0	0	0	0	15	15	0	15	0	0
2016	2016Q2	4	201604	Kasama District	Misengo Rural Health Centre	Rural Health Center	TM4bzQrBfOo	1	1	0	0	0	0	10	10	0	10	0	0
2016	2016Q2	4	201604	Chilubi District	Mofu Rural Health Centre	Rural Health Center	R956pSL5FBl	1	1	0	0	0	0	0	0	0	0	0	0
2016	2016Q2	4	201604	Mporokoso District	Mole Health Post	Health Post	k5Rxe9mg6nd	0	0	0	0	0	0	0	0	0	0	0	0
2016	2016Q2	4	201604	Kasama District	Monica Chisando Health Post	Health Post	aqkWJquZvWo	0	0	0	0	0	0	0	0	0	0	0	0
2016	2016Q2	4	201604	Lunte District	Moseni Health Post	Health Post	h8SZvKdKRta	1	1	0	0	0	0	7	7	0	7	0	0
2016	2016Q2	4	201604	Lunte District	Mpalapata Health Post	Health Post	tRh7NtQVaDz	0	0	0	0	0	0	0	0	0	0	0	0
2016	2016Q2	4	201604	Senga Hill District	Mpande Rural Health Centre	Rural Health Center	IHAOSIJmUtG	1	1	0	0	0	0	14	14	0	14	0	0
2016	2016Q2	4	201604	Mporokoso District	Mporokoso District Hospital	First Level Hospital	dXMqlOoc6en	0	1	0	0	0	0	0	0	0	0	0	0
2016	2016Q2	4	201604	Mpulungu District	Mpulungu District Hospital	First Level Hospital	Rs92HSHciE9	0	1	0	0	0	0	0	0	0	0	0	0
2016	2016Q2	4	201604	Mpulungu District	Mpulungu Urban Health Centre	Urban Health Center	qdVVlf93NBv	1	1	0	0	0	1	7	8	0	8	0	1
2016	2016Q2	4	201604	Chilubi District	Mpupo Health Post	Health Post	F696hvJXIMv	0	0	0	0	0	0	0	0	0	0	0	0
2016	2016Q2	4	201604	Chilubi District	Mubili Health Post	Health Post	y0cG14lZw5k	1	1	0	0	0	1	4	10	0	5	0	1
2016	2016Q2	4	201604	Kaputa District	Muchenja Health Post	Health Post	OXcsX0TwRj1	0	0	0	0	0	0	0	0	0	0	0	0
2016	2016Q2	4	201604	Lunte District	Mukolwe Rural Health Centre	Rural Health Center	QlNGsApLFj0	1	1	0	0	0	1	32	33	0	33	0	1
2016	2016Q2	4	201604	Nsama District	Mukotwe Health Post	Health Post	maZ2XlBdy0r	0	0	0	0	0	0	0	0	0	0	0	0
2016	2016Q2	4	201604	Mungwi District	Mukuka Mfumu HAHC	Rural Health Center	EbyuFvkOhLz	0	0	0	0	0	0	0	0	0	0	0	0
2016	2016Q2	4	201604	Senga Hill District	Mukunta Health Post	Health Post	W0rkeRYerZE	0	0	0	0	0	0	0	0	0	0	0	0
2016	2016Q2	4	201604	Lunte District	Mukupa Kaoma Rural Health Centre	Rural Health Center	cxRXYjF5WXv	1	1	0	0	0	1	30	30	0	31	0	1
2016	2016Q2	4	201604	Kaputa District	Mukupa Katandula Rural Health Centre	Rural Health Center	DMtUrglZTCS	1	1	0	0	0	0	26	26	0	26	0	0
2016	2016Q2	4	201604	Kasama District	Mulanshi Rural Health Centre	Rural Health Center	TqK9kfQC0fg	1	1	0	0	0	0	17	11	0	17	0	0
2016	2016Q2	4	201604	Chilubi District	Mule Health Post	Rural Health Center	Xa01WNBrx4c	0	0	0	0	0	0	0	0	0	0	0	0
2016	2016Q2	4	201604	Mbala District	Mulefu Health Post	Health Post	vNOQ1wqpOZW	1	1	0	0	0	0	0	0	0	0	0	0
2016	2016Q2	4	201604	Kasama District	Mulenga Hill Health Post	Health Post	uvIv0Fx64dt	0	0	0	0	0	0	14	14	0	14	0	0
2016	2016Q2	4	201604	Lunte District	Mulenga Mapesa Health Post	Health Post	L81ZzaEQA65	1	1	0	0	0	0	9	8	0	9	0	0
2016	2016Q2	4	201604	Lunte District	Mulila Health Post	Health Post	CjOogYGADtw	0	0	0	0	0	0	0	0	0	0	0	0
2016	2016Q2	4	201604	Mungwi District	Mulilo Kafyama Health Post	Health Post	pvN7NWGkic7	0	0	0	0	0	0	0	0	0	0	0	0
2016	2016Q2	4	201604	Kasama District	Mulobola Rural Health Centre	Rural Health Center	ri2Uo6gFRNm	1	1	0	0	0	0	13	13	0	13	0	0
2016	2016Q2	4	201604	Lupososhi District	Mumba Health Post	Health Post	oshsVOZGLUx	1	1	0	0	0	0	3	3	0	3	0	0
2016	2016Q2	4	201604	Mungwi District	Mumba Rural Health Centre	Rural Health Center	dLM5n5VY0bS	1	1	0	0	0	0	13	13	0	13	0	0
2016	2016Q2	4	201604	Kasama District	Mumbimfumu Health Post	Health Post	dR3uLB9bdT8	1	1	0	1	0	0	12	12	0	12	1	1
2016	2016Q2	4	201604	Kasama District	Mumbimukulu Health post	Health Post	L9DG6uHzVYV	0	0	0	0	0	0	0	5	0	0	0	0
2016	2016Q2	4	201604	Mungwi District	Mungwi District Hospital	First Level Hospital	xfNEUTcIFI4	0	1	0	0	0	0	0	0	0	0	0	0
2016	2016Q2	4	201604	Mungwi District	Mungwi Rural Health Centre	Rural Health Center	JQsA2mdYFpD	1	1	0	0	0	1	56	56	0	57	0	1
2016	2016Q2	4	201604	Kasama District	Munkonge Rural Health Centre	Rural Health Center	xuA2Jtiphpg	0	0	0	0	0	0	21	21	0	21	0	0
2016	2016Q2	4	201604	Nsama District	Munyele Health Post	Health Post	Gq4KeEK5XBj	0	0	0	0	0	0	0	0	0	0	0	0
2016	2016Q2	4	201604	Nsama District	Mupandi Health Post	Health Post	XET8i2TFKry	0	0	0	0	0	0	0	0	0	0	0	0
2016	2016Q2	4	201604	Kasama District	Musa Rural Health Centre	Rural Health Center	bnkRDk8yfOw	0	0	0	0	0	0	12	15	0	12	0	0
2016	2016Q2	4	201604	Lunte District	Mushika Health Post	Health Post	vXXdSBZnCo6	0	0	0	0	0	0	0	0	0	0	0	0
2016	2016Q2	4	201604	Mbala District	Musipazi Rural Health Centre	Rural Health Center	L91f0OLz1Fk	1	1	0	0	0	0	0	0	0	0	0	0
2016	2016Q2	4	201604	Mpulungu District	Muswilo Health Post	Health Post	riRtMeO9KY2	0	0	0	0	0	0	0	0	0	0	0	0
2016	2016Q2	4	201604	Lupososhi District	Mutondo Health Post	Health Post	MrbVAAMoOmm	1	1	0	0	0	0	10	10	0	10	0	0
2016	2016Q2	4	201604	Mbala District	Mutwizi Health Post	Health Post	Rsse9ze5yWY	0	0	0	0	0	0	0	0	0	0	0	0
2016	2016Q2	4	201604	Kasama District	Mwamba Rural Health Centre (Kasama)	Rural Health Center	YmN30bOmtP9	1	1	0	0	0	0	2	2	0	2	0	0
2016	2016Q2	4	201604	Mbala District	Mwamba Rural Health Centre (Mbala)	Rural Health Center	AyvJHiapexJ	1	1	0	0	0	2	17	17	0	19	0	2
2016	2016Q2	4	201604	Lupososhi District	Mwando Health Post	Health Post	M9TeHohvMwx	1	1	0	0	0	0	2	2	0	2	0	0
2016	2016Q2	4	201604	Kasama District	Mwasha Health Post	Health Post	yfQfmGP0Aqu	0	0	0	0	0	0	3	3	0	3	0	0
2016	2016Q2	4	201604	Mbala District	Mwenda Health Post	Health Post	CdAwynRfrYG	1	1	0	0	0	0	5	5	0	5	0	0
2016	2016Q2	4	201604	Chilubi District	Mwenge Health Post	Rural Health Center	yot4DZWAWVC	0	0	0	0	0	0	0	0	0	0	0	0
2016	2016Q2	4	201604	Senga Hill District	Mwenyi Health Post	Health Post	vlUT4oIjWKH	0	0	0	0	0	0	0	0	0	0	0	0
2016	2016Q2	4	201604	Nsama District	Mwewe Rural Health Centre	Rural Health Center	qINPcAvhiBZ	1	1	0	0	0	0	18	18	0	18	0	0
2016	2016Q2	4	201604	Senga Hill District	Mwiluzi Health Post	Health Post	I8S4in4skXF	0	0	0	0	0	0	0	0	0	0	0	0
2016	2016Q2	4	201604	Luwingu District	Mwingilila Health Post	Health Post	cWoIFS5GqNd	0	0	0	0	0	0	0	0	0	0	0	0
2016	2016Q2	4	201604	Luwingu District	Namukolo Urban Health Centre	Urban Health Center	Waw2EX8ZesY	0	0	0	0	0	0	0	0	0	0	0	0
2016	2016Q2	4	201604	Mungwi District	Ndakala Health Post	Health Post	K8aHlxIArHv	0	0	0	0	0	0	0	0	0	0	0	0
2016	2016Q2	4	201604	Mungwi District	Ndasa Rural Health Centre	Rural Health Center	MK7a8aSlP8b	0	0	0	0	0	1	22	22	0	23	0	1
2016	2016Q2	4	201604	Luwingu District	Ndoki Rural Health Centre	Rural Health Center	VmY51GpyuZG	1	1	0	0	0	0	2	2	0	2	0	0
2016	2016Q2	4	201604	Mungwi District	Ngoli Rural Health Centre	Rural Health Center	AfdD3W5tqnJ	1	1	0	0	0	0	25	25	0	25	0	0
2016	2016Q2	4	201604	Kasama District	Ngoma Health Post	Health Post	pXHIIKZSX3P	0	0	0	0	0	0	0	0	0	0	0	0
2016	2016Q2	4	201604	Mungwi District	Ngulula Health Post	Health Post	MwLpXPewt2C	0	0	0	0	0	0	0	0	0	0	0	0
2016	2016Q2	4	201604	Mporokoso District	Njalamimba Rural Health Centre	Rural Health Center	Nosv1i0sZrI	0	0	0	0	0	0	8	8	0	8	0	0
2016	2016Q2	4	201604	Luwingu District	Njoko Health Post	Health Post	dqRfUInqlmH	1	1	0	0	0	1	5	6	0	6	0	1
2016	2016Q2	4	201604	Kasama District	Nkolemfumu Rural Health Centre	Rural Health Center	mZ8aFa1q1sg	1	1	0	0	0	0	4	4	0	4	0	0
2016	2016Q2	4	201604	Kaputa District	Nkosha Health Post	Health Post	DzunPv8cwSo	1	1	0	0	0	0	20	20	0	20	0	0
2016	2016Q2	4	201604	Senga Hill District	Nondo Rural Health Centre	Rural Health Center	n9Du4tQmCmD	1	1	0	0	0	0	0	27	0	0	0	0
2016	2016Q2	4	201604	Nsama District	Nsama Rural Health Centre	Rural Health Center	rJUCDhW6snn	1	1	0	0	0	0	19	19	0	19	0	0
2016	2016Q2	4	201604	Luwingu District	Nsanja Health Post	Health Post	Pw5q3FNZeyG	1	1	0	0	0	0	5	5	0	5	0	0
2016	2016Q2	4	201604	Mungwi District	Nseluka Rural Health Centre	Rural Health Center	kNnX7VenNZI	1	1	0	1	0	0	47	48	0	47	1	1
2016	2016Q2	4	201604	Lupososhi District	Nshindaila Health Post	Health Post	qEmi486vJPu	0	0	0	0	0	0	0	0	0	0	0	0
2016	2016Q2	4	201604	Senga Hill District	Nsokolo Rural Health Centre	Rural Health Center	tPs4BLQYuUJ	1	1	0	0	0	1	9	9	0	10	0	1
2016	2016Q2	4	201604	Lupososhi District	Nsombo Rural Health Centre	Rural Health Center	Iyze9DB5Yzs	1	1	0	0	0	0	21	21	0	21	0	0
2016	2016Q2	4	201604	Chilubi District	Nsumbu Rural Health Centre (Chilubi)	Rural Health Center	RBJMZ11FhW4	1	1	0	0	0	0	3	8	0	3	0	0
2016	2016Q2	4	201604	Nsama District	Nsumbu Rural Health Centre (Nsama)	Rural Health Center	D1rV5goZK1Q	1	1	0	0	0	1	17	18	0	18	0	1
2016	2016Q2	4	201604	Senga Hill District	Ntembo Health Post	Health Post	bQCiUuAzuQ6	0	0	0	0	0	0	0	0	0	0	0	0
2016	2016Q2	4	201604	Kasama District	Ntumpa Rural Health Post	Health Post	rPkmYXxjcxf	0	0	0	0	0	0	0	0	0	0	0	0
2016	2016Q2	4	201604	Lunte District	Pecha Health Post	Health Post	yOy1oTpHuYY	0	0	0	0	0	0	0	0	0	0	0	0
2016	2016Q2	4	201604	Mungwi District	Peleti Rural Health Centre	Rural Health Center	I5KDwt3lBK2	1	1	0	0	0	2	17	18	0	19	0	2
2016	2016Q2	4	201604	Mbala District	Pumpa Health Post	Health Post	W5ORiIJwNhs	0	0	0	0	0	0	0	0	0	0	0	0
2016	2016Q2	4	201604	Mungwi District	Rosa Rural Health Centre	Rural Health Center	Q6Axo5Tk2Xc	1	1	0	0	0	0	10	10	0	10	0	0
2016	2016Q2	4	201604	Lunte District	Sambala Health Post	Health Post	AR5B87AVmsS	0	0	0	0	0	0	0	0	0	0	0	0
2016	2016Q2	4	201604	Mungwi District	Sampa Health Post	Health Post	cawBzlNEyU8	1	1	0	0	0	0	5	5	0	5	0	0
2016	2016Q2	4	201604	Chilubi District	Santa Maria Mission First level hospital	Zonal Level Health Facility	FDu4VtXk7nK	1	1	0	0	0	0	22	22	0	22	0	0
2016	2016Q2	4	201604	Senga Hill District	Sementi Health Post	Health Post	kxR3RlQfkao	0	0	0	0	0	0	0	0	0	0	0	0
2016	2016Q2	4	201604	Senga Hill District	Senga District Hospital	First Level Hospital	G47P2ogsJOx	0	0	0	0	0	0	0	0	0	0	0	0
2016	2016Q2	4	201604	Senga Hill District	Senga Rural Health Centre	Rural Health Center	vgt7GXJX5hh	1	1	0	0	0	2	54	54	0	56	0	2
2016	2016Q2	4	201604	Senga Hill District	Senka Rural Health Centre	Rural Health Center	TDbtkUkKTrt	1	1	0	0	0	0	4	4	0	4	0	0
2016	2016Q2	4	201604	Lunte District	Shibwalya Kapila Rural Health Centre	Rural Health Center	t3ZN7n05wOY	1	1	0	0	0	0	17	17	0	17	0	0
2016	2016Q2	4	201604	Senga Hill District	Shikulu Musonda Health Post	Health Post	cFapWdbmT27	1	1	0	0	0	0	0	0	0	0	0	0
2016	2016Q2	4	201604	Luwingu District	Shimumbi Rural Health Centre	Rural Health Center	dLyeKt8kc3R	1	1	0	0	0	0	20	20	0	20	0	0
2016	2016Q2	4	201604	Senga Hill District	Sikalembe Health Post	Health Post	MFBP2fSIDN6	0	0	0	0	0	0	0	0	0	0	0	0
2016	2016Q2	4	201604	Mbala District	Special Forces Clinic	Rural Health Center	f6Xl2OH5Dw2	0	0	0	0	0	0	0	0	0	0	0	0
2016	2016Q2	4	201604	Senga Hill District	Sumbi Health Post	Health Post	kqFg5a0gtqc	1	1	0	0	0	0	2	2	0	2	0	0
2016	2016Q2	4	201604	Mporokoso District	Sunkutu Rural Health Centre	Rural Health Center	u2aBoW5B0Xf	1	1	0	0	0	0	6	6	0	6	0	0
2016	2016Q2	4	201604	Senga Hill District	Tanzuka Health Post	Health Post	DGlLpmvZLnK	1	1	0	0	0	0	9	9	0	9	0	0
2016	2016Q2	4	201604	Kasama District	Tazara Rural Health Centre	Rural Health Center	vNQHILDWoMI	0	0	0	0	0	0	0	0	0	0	0	0
2016	2016Q2	4	201604	Mporokoso District	Township Rural Health Centre	Rural Health Center	RqjWZjDhSR8	1	1	0	0	0	1	35	36	0	36	0	1
2016	2016Q2	4	201604	Mbala District	Tulemane Urban Clinic	Urban Health Center	yyxVB11odDr	1	1	4	0	0	1	43	44	0	44	0	1
2016	2016Q2	4	201604	Luwingu District	Tungati Rural Health Centre	Rural Health Center	QMDPxafgAyJ	1	1	0	0	0	0	10	10	0	10	0	0
2016	2016Q2	4	201604	Lunte District	Vincent Bulaya Health Post	Health Post	EKemwvrWa4L	0	0	0	0	0	0	9	9	0	9	0	0
2016	2016Q2	4	201604	Senga Hill District	Vundoka Health Post	Health Post	MU4yY5Ke6GE	0	0	0	0	0	0	0	0	0	0	0	0
2016	2016Q2	4	201604	Mpulungu District	Vyamba Rural Health Centre	Rural Health Center	Ldsrw0UXmfm	1	1	0	0	0	0	14	14	0	14	0	0
2016	2016Q2	4	201604	Mbala District	ZAF Mbala Clinic	Rural Health Center	QzaCYL9dq2y	0	0	0	0	0	0	7	7	0	7	0	0
2016	2016Q2	4	201604	Kasama District	Zambia Police Clinic	Rural Health Center	nX3k8TeUA3d	0	0	0	0	0	0	0	0	0	0	0	0
2016	2016Q2	4	201604	Kasama District	ZNS Chishimba Rural Health Centre	Rural Health Center	c8Pl2yC9fTN	0	0	0	0	0	0	7	7	0	7	0	0
2016	2016Q2	4	201604	Mbala District	ZNS Mbala Clinic	Rural Health Center	a9GyAXwFqDg	0	0	0	0	0	0	3	3	0	3	0	0
2016	2016Q2	4	201604	Mbala District	Zombe Health Post	Health Post	KZB1p0pikCQ	0	0	0	0	0	0	0	0	0	0	0	0
2016	2016Q2	5	201605	Kasama District	Army Urban Health Centre	Urban Health Center	FkZWhDrqAy8	0	0	0	0	0	0	0	0	0	0	0	0
2016	2016Q2	5	201605	Chilubi District	Bukotelo Health post	Health Post	A5nbNu2MrQc	0	0	0	0	0	0	0	0	0	0	0	0
2016	2016Q2	5	201605	Luwingu District	Bulambo Health Post	Health Post	qpTClaXqjok	0	0	0	0	0	0	0	0	0	0	0	0
2016	2016Q2	5	201605	Mporokoso District	Bweupe Health Post	Health Post	Ns3RLYMnrzy	0	0	0	0	0	0	0	0	0	0	0	0
2016	2016Q2	5	201605	Chilubi District	Chaba Rural Health Centre	Rural Health Center	hbMd5G5xeox	1	1	0	0	0	0	27	27	0	27	0	0
2016	2016Q2	5	201605	Mporokoso District	Chalabesa Health Post	Health Post	oHExTc6zxg9	1	1	0	0	0	0	0	0	0	0	0	0
2016	2016Q2	5	201605	Mbala District	Chalele Health Post	Health Post	dJCU1h1IRvm	0	0	0	0	0	0	0	0	0	0	0	0
2016	2016Q2	5	201605	Kasama District	Chandamukulu Health Post	Rural Health Center	pvS1vkQZCc4	1	1	0	0	0	0	0	0	0	0	0	0
2016	2016Q2	5	201605	Mungwi District	Changala Health Post	Health Post	X567utfLHKK	0	0	0	0	0	0	0	0	0	0	0	0
2016	2016Q2	5	201605	Mungwi District	Chanundu Health Post	Health Post	fWQuVRCyXCT	0	0	0	0	0	0	0	0	0	0	0	0
2016	2016Q2	5	201605	Lunte District	Chewe Health Post	Health Post	DONNVIGWmgp	1	1	0	0	0	0	0	0	0	0	0	0
2016	2016Q2	5	201605	Mpulungu District	Chezi Health Post	Health Post	C3fo5UCzg3H	0	0	0	0	0	0	0	0	0	0	0	0
2016	2016Q2	5	201605	Nsama District	Chibanga Health Post	Health Post	P2d1krhUSiF	0	0	0	0	0	0	0	0	0	0	0	0
2016	2016Q2	5	201605	Lunte District	Chibelushi Health Post	Health Post	dZt8DMqC2wO	0	0	0	0	0	0	0	0	0	0	0	0
2016	2016Q2	5	201605	Mpulungu District	Chibote Health Post	Health Post	Q4E8ymcy1ni	1	1	0	0	0	0	4	4	0	4	0	0
2016	2016Q2	5	201605	Chilubi District	Chichile Health post	Health Post	NB0ZrOjg11a	0	0	0	0	0	0	0	0	0	0	0	0
2016	2016Q2	5	201605	Mungwi District	Chifulo Health Post	Health Post	wNcKvBDqA0S	1	1	0	0	0	0	21	21	0	21	0	0
2016	2016Q2	5	201605	Chilubi District	Chifwenge Rural Health Centre	Rural Health Center	RjnexMNgqpi	1	1	0	0	0	1	14	15	0	15	0	1
2016	2016Q2	5	201605	Luwingu District	Chikoyi Peri-Urban Clinic	Rural Health Center	jCKyhwUR8It	0	0	0	1	0	0	42	42	0	42	1	1
2016	2016Q2	5	201605	Senga Hill District	Chikunta Health Post	Health Post	UYxWDQiVZEM	1	1	0	0	0	0	8	8	0	8	0	0
2016	2016Q2	5	201605	Senga Hill District	Chikwanda Health Post	Health Post	TfiuTdEq3Qq	0	0	0	0	0	0	0	0	0	0	0	0
2016	2016Q2	5	201605	Senga Hill District	Chileshya Rural Health Centre	Rural Health Center	vkrsDU8Tf6c	0	0	0	0	0	0	2	2	0	2	0	0
2016	2016Q2	5	201605	Mungwi District	Chilombwa Health Post	Health Post	GiL5gEu5MQn	0	0	0	0	0	0	0	0	0	0	0	0
2016	2016Q2	5	201605	Kasama District	Chilongoshi Rural Health Centre	Rural Health Center	agaIwA0dv8q	0	0	0	0	0	0	2	2	0	2	0	0
2016	2016Q2	5	201605	Chilubi District	Chilubi Island District Hospital	First Level Hospital	hcQyTr8v2Ci	0	0	0	0	0	0	0	0	0	0	0	0
2016	2016Q2	5	201605	Chilubi District	Chilubi Mainland District Hospital	First Level Hospital	m3J528IT5dJ	0	1	0	0	0	0	0	0	0	0	0	0
2016	2016Q2	5	201605	Chilubi District	Chilubi Rural Health Centre	Rural Health Center	MfpYE8QNstw	1	1	0	0	0	2	11	13	0	13	0	2
2016	2016Q2	5	201605	Kasama District	Chilubula Clinic -Hospital Affiliated	Rural Health Center	AiRIWKJDQze	0	0	0	0	0	0	0	0	0	0	0	0
2016	2016Q2	5	201605	Kasama District	Chilubula Mission Hospital	First Level Hospital	dP2B3BbFzqd	0	1	0	0	0	0	0	0	0	0	0	0
2016	2016Q2	5	201605	Kasama District	Chilubula Rural Health Centre	Rural Health Center	SxlzNk3gMnn	0	0	0	0	0	1	51	52	0	52	0	1
2016	2016Q2	5	201605	Mungwi District	Chimba Rural Health Centre	Rural Health Center	p8gzxnRsBCm	1	1	0	0	0	0	9	9	0	9	0	0
2016	2016Q2	5	201605	Mungwi District	Chimbola Health Post	Health Post	osG4FYRtDfh	0	0	0	0	0	0	0	0	0	0	0	0
2016	2016Q2	5	201605	Mpulungu District	Chinakila Rural Health Centre	Rural Health Center	sIyxXl3ZxxC	1	1	0	0	0	0	18	18	0	18	0	0
2016	2016Q2	5	201605	Senga Hill District	Chindo Health Post	Health Post	KMOy3NyTmiO	1	1	0	0	0	0	0	0	0	0	0	0
2016	2016Q2	5	201605	Kasama District	Chiombo Rural Health Centre	Rural Health Center	eQZzBLergfe	1	1	0	0	0	0	14	14	0	14	0	0
2016	2016Q2	5	201605	Kaputa District	Chipili Health Post	Health Post	IrXJrK7ctSP	0	0	0	0	0	0	0	0	0	0	0	0
2016	2016Q2	5	201605	Mbala District	Chipoka Health Post	Health Post	hUhh5WzavBP	0	0	0	0	0	0	0	0	0	0	0	0
2016	2016Q2	5	201605	Mpulungu District	Chipwa Health Post	Health Post	H1GhNzYjcF9	0	0	0	0	0	0	0	0	0	0	0	0
2016	2016Q2	5	201605	Mungwi District	Chisanga Ponde Health Post	Health Post	gi7QC0cB0j1	0	0	0	0	0	0	0	0	0	0	0	0
2016	2016Q2	5	201605	Kasama District	Chisanga Urban Health Centre	Urban Health Center	gfLalP9XzeF	0	0	0	0	0	0	1	1	0	1	0	0
2016	2016Q2	5	201605	Mpulungu District	Chisanza Rural Health Centre	Rural Health Center	QVn5tLhyP9Z	1	1	0	0	0	0	19	1	0	19	0	0
2016	2016Q2	5	201605	Senga Hill District	Chisanzu Health Post	Health Post	Jiru3FEe8RW	0	0	0	0	0	0	0	0	0	0	0	0
2016	2016Q2	5	201605	Mbala District	Chisenga Health Post	Health Post	GtctzmLBRFO	0	0	0	0	0	0	0	0	0	0	0	0
2016	2016Q2	5	201605	Mporokoso District	Chishamwamba Rural Health Centre	Rural Health Center	je8Dil6HHMU	1	1	0	0	0	0	1	1	0	1	0	0
2016	2016Q2	5	201605	Nsama District	Chishela Rural Health Centre	Rural Health Center	XJzgWQ6lDvh	1	1	0	0	0	0	5	5	0	5	0	0
2016	2016Q2	5	201605	Mpulungu District	Chitimbwa Rural Health Centre	Rural Health Center	s6bwP0KAZNt	1	1	0	0	0	1	8	9	0	9	0	1
2016	2016Q2	5	201605	Mungwi District	Chitimukulu Rural Health Centre	Rural Health Center	Mcg9Jg9CxBI	1	1	0	0	0	2	34	36	0	36	0	2
2016	2016Q2	5	201605	Mpulungu District	Chitli Health Post	Health Post	plXVfq3fHFk	0	0	0	0	0	0	0	0	0	0	0	0
2016	2016Q2	5	201605	Lunte District	Chitoshi Rural Health Centre	Rural Health Center	ldLfgqgERC6	1	1	0	0	0	0	31	31	0	31	0	0
2016	2016Q2	5	201605	Chilubi District	Chitunkubwe Health Post	Health Post	GdqN0M7n0VT	1	1	0	0	0	0	8	8	0	8	0	0
2016	2016Q2	5	201605	Mpulungu District	Chituta Health Post	Health Post	ejuLwdxCNTc	0	0	0	0	0	0	0	0	0	0	0	0
2016	2016Q2	5	201605	Mporokoso District	Chiwala Rural Health Centre	Rural Health Center	sHW7VaE7vFR	1	1	0	0	0	0	4	4	0	4	0	0
2016	2016Q2	5	201605	Kaputa District	Chocha Health Post	Health Post	yzHAnovHXda	0	0	0	0	0	0	4	4	0	4	0	0
2016	2016Q2	5	201605	Senga Hill District	Chomba Health Post	Health Post	zaxq2cLvAKs	0	0	0	0	0	0	0	0	0	0	0	0
2016	2016Q2	5	201605	Mporokoso District	Chongo Chinondo Health Post	Health Post	iNkSJTyLKSw	0	0	0	0	0	0	0	0	0	0	0	0
2016	2016Q2	5	201605	Senga Hill District	Chozi TZR Rural Health Centre	Rural Health Center	OsgKzv3WE4B	1	1	0	0	0	0	1	1	0	1	0	0
2016	2016Q2	5	201605	Lupososhi District	Chungu Rural Health Centre	Rural Health Center	yu99yP1nh0n	1	1	0	0	0	0	12	12	0	12	0	0
2016	2016Q2	5	201605	Kasama District	College Health Post	Health Post	E7Rg5Ox5DGG	0	0	0	0	0	0	0	0	0	0	0	0
2016	2016Q2	5	201605	Luwingu District	Fikonkonta Health Post	Health Post	YR1tlxZijfx	1	1	0	0	0	1	5	6	0	6	0	1
2016	2016Q2	5	201605	Lunte District	Filipo Health Post	Health Post	FRx9ulBl4om	0	0	0	0	0	0	0	0	0	0	0	0
2016	2016Q2	5	201605	Chilubi District	Fube Health Post	Health Post	vKtUQiVGak0	1	1	0	0	0	0	5	5	0	5	0	0
2016	2016Q2	5	201605	Luwingu District	Ipusukilo Rural Health Centre	Rural Health Center	sYEWWLNXcQ3	1	1	0	0	0	0	6	6	0	6	0	0
2016	2016Q2	5	201605	Mbala District	Isofu Rural Health Centre	Rural Health Center	yqiI8f8Yc8O	1	1	0	0	0	0	31	31	0	31	0	0
2016	2016Q2	5	201605	Mpulungu District	Isoko Rural Health Centre	Rural Health Center	k7gm1IG2H04	1	1	0	0	0	0	0	0	0	0	0	0
2016	2016Q2	5	201605	Senga Hill District	Iyanda Health Post	Health Post	jJ7NqAuwvWP	1	1	0	0	0	0	5	5	0	5	0	0
2016	2016Q2	5	201605	Senga Hill District	John Chikomangome Health Post	Health Post	e3HIESgCFLk	0	0	0	0	0	0	0	0	0	0	0	0
2016	2016Q2	5	201605	Senga Hill District	John Chivuta Health Post	Health Post	VzfcwXjOMaq	0	0	0	0	0	0	0	0	0	0	0	0
2016	2016Q2	5	201605	Mpulungu District	Kabyolwe Health Post	Health Post	fxxQ6VxN5KI	0	0	0	0	0	0	0	0	0	0	0	0
2016	2016Q2	5	201605	Kaputa District	Kafwimbi Health Post	Health Post	pDvNFY9XBVJ	1	1	0	0	0	0	0	0	0	0	0	0
2016	2016Q2	5	201605	Mpulungu District	Kaizya Health Post	Health Post	jC88VHgmoIp	0	0	0	0	0	0	0	0	0	0	0	0
2016	2016Q2	5	201605	Mbala District	Kaka Rural Health Centre	Rural Health Center	aRCZdkK5sLF	1	1	0	0	0	1	26	26	0	27	0	1
2016	2016Q2	5	201605	Nsama District	Kakoma Health Post	Health Post	cpOzZLH5rbd	1	1	0	0	0	0	17	17	0	17	0	0
2016	2016Q2	5	201605	Mpulungu District	Kakusu Health Post	Health Post	di4dZdLFbtS	0	0	0	0	0	0	0	0	0	0	0	0
2016	2016Q2	5	201605	Lupososhi District	Kalaba Health Post	Health Post	sCwSCsAcmAM	1	1	0	0	0	0	16	16	0	16	0	0
2016	2016Q2	5	201605	Kaputa District	Kalaba Rural Health Centre	Rural Health Center	jsYdPhERFCI	1	1	0	0	0	0	8	8	0	8	0	0
2016	2016Q2	5	201605	Mporokoso District	Kalabwe Rural Health Centre	Rural Health Center	uOkbuXnOAGQ	1	1	0	0	0	0	13	13	0	13	0	0
2016	2016Q2	5	201605	Mbala District	Kalekwa Health Post	Health Post	YkUjbalujQL	0	0	0	0	0	0	0	0	0	0	0	0
2016	2016Q2	5	201605	Mungwi District	Kalikeka Health Post	Health Post	cvJ2OR3MxwL	0	0	0	0	0	0	0	0	0	0	0	0
2016	2016Q2	5	201605	Mpulungu District	Kalonda Health Post	Health Post	xyylehERu7p	0	0	0	0	0	0	0	0	0	0	0	0
2016	2016Q2	5	201605	Mpulungu District	Kalongola Health Post	Health Post	vaNEryZyzoL	1	1	0	0	0	0	2	2	0	2	0	0
2016	2016Q2	5	201605	Mungwi District	Kalulu Rural Health Centre	Rural Health Center	XT5s7wg6Xuh	0	0	0	0	0	0	18	18	0	18	0	0
2016	2016Q2	5	201605	Mporokoso District	Kambobe Health Post	Health Post	yYlJNXAjPQh	1	1	0	0	0	0	0	0	0	0	0	0
2016	2016Q2	5	201605	Kaputa District	Kambole Chansa health Post	Health Post	uBdVFvsjHUX	0	0	0	0	0	0	0	0	0	0	0	0
2016	2016Q2	5	201605	Nsama District	Kampinda Rural Health Centre	Rural Health Center	Y8CFSLGPkty	1	1	0	1	0	1	19	20	0	20	1	2
2016	2016Q2	5	201605	Mbala District	Kamuzwazi Health Post	Health Post	Q4xLI8xdY6k	1	1	0	0	0	0	12	12	0	12	0	0
2016	2016Q2	5	201605	Mbala District	Kamyanga Health Post	Health Post	Ro7OE8JIpz4	0	0	0	0	0	0	0	0	0	0	0	0
2016	2016Q2	5	201605	Kaputa District	Kapala Health Post	Health Post	R9UyHMbTRk5	1	1	0	0	0	0	8	8	0	8	0	0
2016	2016Q2	5	201605	Mungwi District	Kapamba Health Post	Health Post	dtHdDeRlfJz	1	1	0	0	0	0	0	0	0	0	0	0
2016	2016Q2	5	201605	Chilubi District	Kapampa Health Post	Health Post	YyBASZIWncU	0	0	0	0	0	0	0	0	0	0	0	0
2016	2016Q2	5	201605	Lunte District	Kapatu Rural Health Centre	Rural Health Center	z7q9NkQTIWk	1	1	0	0	0	0	24	24	0	24	0	0
2016	2016Q2	5	201605	Mpulungu District	Kapembwa Health Post	Health Post	hoLpfnV6z6Y	0	0	0	0	0	0	0	0	0	0	0	0
2016	2016Q2	5	201605	Kaputa District	Kapepula Health Post	Health Post	DWCziNThfzc	1	1	0	0	0	0	7	7	0	7	0	0
2016	2016Q2	5	201605	Nsama District	Kapisha Health Post	Health Post	sDIHaXQhSiw	1	1	0	0	0	0	7	7	0	7	0	0
2016	2016Q2	5	201605	Chilubi District	Kapofu Health Post	Rural Health Center	VuHrZ29UX2N	0	0	0	0	0	0	0	0	0	0	0	0
2016	2016Q2	5	201605	Mungwi District	Kapolyo Rural Health Centre	Rural Health Center	XCwDf1XmmkO	1	1	0	0	0	2	36	36	0	38	0	2
2016	2016Q2	5	201605	Senga Hill District	Kapufi Health Post	Health Post	wthqfcMF4jg	1	1	0	0	0	2	12	12	0	14	0	2
2016	2016Q2	5	201605	Kaputa District	kaputa district Hospital	First Level Hospital	BwfogFi4fzD	0	1	1	1	0	4	51	55	0	55	1	5
2016	2016Q2	5	201605	Kaputa District	Kaputa Rural Health Centre	Rural Health Center	zYzRTvE8hjZ	1	1	0	0	0	0	0	0	0	0	0	0
2016	2016Q2	5	201605	Mpulungu District	Kasakalawe Health Post	Health Post	tQKCb7dFtzi	1	1	0	0	0	0	0	0	0	0	0	0
2016	2016Q2	5	201605	Kasama District	Kasakula Rural Health Centre	Rural Health Center	mOuWAqdPbMq	1	1	0	0	0	0	9	9	0	9	0	0
2016	2016Q2	5	201605	Kasama District	Kasama General Hospital	Second Level Hospital	FCzC8Aj6WOk	0	1	0	13	0	14	0	500	0	14	13	27
2016	2016Q2	5	201605	Kasama District	Kasama Health Post	Health Post	qs2Mpxcv39y	0	0	0	0	0	0	0	0	0	0	0	0
2016	2016Q2	5	201605	Kasama District	Kasama Urban Health Centre	Urban Health Center	fr9PXFKbRLw	0	0	0	0	0	0	0	0	0	0	0	0
2016	2016Q2	5	201605	Chilubi District	Kasansa health Post	Health Post	M0Em3XjQvsp	0	0	0	0	0	0	0	0	0	0	0	0
2016	2016Q2	5	201605	Mpulungu District	Kasansala Health Post	Health Post	q0cV0DsILqo	0	0	0	0	0	0	0	0	0	0	0	0
2016	2016Q2	5	201605	Mungwi District	Kaseke Health Post	Health Post	C5ga1yEGeu5	1	1	0	0	0	0	0	0	0	0	0	0
2016	2016Q2	5	201605	Kaputa District	Kasepa Health Post	Health Post	gwnibevKqFb	0	0	0	0	0	0	0	0	0	0	0	0
2016	2016Q2	5	201605	Mbala District	Kaseshya Health Post	Health Post	hXTAtoDoPkR	1	1	0	0	0	6	6	10	0	12	0	6
2016	2016Q2	5	201605	Nsama District	Kashikishi Health Post	Health Post	Ee83G9BSQjt	1	1	0	0	0	0	0	0	0	0	0	0
2016	2016Q2	5	201605	Kasama District	Kashinka Rural Health Post	Health Post	qcYKFvfvnMC	0	0	0	0	0	0	0	0	0	0	0	0
2016	2016Q2	5	201605	Kasama District	Kasonde Chisuna Health Post	Health Post	HRhY8B68PlE	0	0	0	0	0	0	0	0	0	0	0	0
2016	2016Q2	5	201605	Luwingu District	Kasonde Kombo-Kombo Health Post	Health Post	Y5FbyAdSZwk	1	1	0	0	0	0	0	0	0	0	0	0
2016	2016Q2	5	201605	Kasama District	Kasonde Mutokwa Health Post	Health Post	OFe1jQQDB5T	1	1	0	0	0	0	0	0	0	0	0	0
2016	2016Q2	5	201605	Kaputa District	Kasongole Rural Health Centre	Rural Health Center	X5HdpT17FfK	1	1	0	0	0	1	15	16	0	16	0	1
2016	2016Q2	5	201605	Luwingu District	Kasunga Health Post	Health Post	siuBxfKphec	0	0	0	0	0	0	0	0	0	0	0	0
2016	2016Q2	5	201605	Mbala District	Kasunga Health Post	Health Post	Pw7G29LIyZ2	0	0	0	0	0	0	0	0	0	0	0	0
2016	2016Q2	5	201605	Kaputa District	Kasungwe Health Post	Health Post	JHR1QlNzJIY	0	0	0	0	0	0	0	0	0	0	0	0
2016	2016Q2	5	201605	Nsama District	Katele Health Post	Health Post	GwdpdlGMdQo	0	0	0	0	0	0	0	0	0	0	0	0
2016	2016Q2	5	201605	Chilubi District	Kateshi Health Post	Health Post	qb3oElctO5y	0	0	0	0	0	0	0	0	0	0	0	0
2016	2016Q2	5	201605	Kasama District	Kateshi Rural Health Centre	Rural Health Center	Qtj6QkvyDpK	1	1	0	0	0	0	4	4	0	4	0	0
2016	2016Q2	5	201605	Mungwi District	Katilungu Health Post	Health Post	v6IaxSysREZ	0	0	0	0	0	0	0	0	0	0	0	0
2016	2016Q2	5	201605	Mbala District	Katito Health Post	Health Post	lDJYsbS3uQb	0	0	0	0	0	0	0	0	0	0	0	0
2016	2016Q2	5	201605	Lupososhi District	Katuta Rural Health Centre	Rural Health Center	N7rhfdgCOag	1	1	0	0	0	0	7	7	0	7	0	0
2016	2016Q2	5	201605	Mporokoso District	Katutwa Health Post	Health Post	Jge5N3fOgZU	0	0	0	0	0	0	0	0	0	0	0	0
2016	2016Q2	5	201605	Nsama District	Katwatwa Health Post	Health Post	XbYNkvpwJRI	0	0	0	0	0	0	0	0	0	0	0	0
2016	2016Q2	5	201605	Senga Hill District	Kavumbo Health Post	Health Post	CtV2Kg7nyu1	1	1	0	0	0	2	32	32	0	34	0	2
2016	2016Q2	5	201605	Mpulungu District	Kawe Health Post	Health Post	TUilzDIpCF6	0	0	0	0	0	0	0	0	0	0	0	0
2016	2016Q2	5	201605	Chilubi District	Kawena Health Post	Health Post	ugG860Hbvbt	1	1	0	0	0	0	32	32	0	32	0	0
2016	2016Q2	5	201605	Mbala District	Kawimbe Rural Health Centre	Rural Health Center	H1xQNTEhBtK	0	0	0	0	0	0	24	24	0	24	0	0
2016	2016Q2	5	201605	Mungwi District	Kayambi Rural Health Centre	Rural Health Center	YJ1Z3e4nSll	1	1	0	0	0	1	64	65	0	65	0	1
2016	2016Q2	5	201605	Mpulungu District	Kopeka Rural Health Centre	Rural Health Center	ld7Y8Gyqg4w	0	0	0	0	0	1	17	18	0	18	0	1
2016	2016Q2	5	201605	Senga Hill District	Kunkuta Health Post	Health Post	aGDolyFMI8p	0	0	0	0	0	0	0	0	0	0	0	0
2016	2016Q2	5	201605	Luwingu District	Laurent Chita Health Post	Health Post	tkpp4ukw5eB	1	1	0	0	0	0	6	6	0	6	0	0
2016	2016Q2	5	201605	Mporokoso District	Levi Health Post	Health Post	MC0Acz8NdjS	0	0	0	0	0	0	0	0	0	0	0	0
2016	2016Q2	5	201605	Kasama District	Location Urban Health Centre	Urban Health Center	SlolrJEgl0a	1	1	0	0	0	0	74	74	0	74	0	0
2016	2016Q2	5	201605	Kasama District	Lubushi Rural Health Centre	Rural Health Center	HHMYNultyEP	1	1	0	0	0	0	31	31	0	31	0	0
2016	2016Q2	5	201605	Luwingu District	Luena Rural Health Centre	Rural Health Center	iLr0hORXj71	1	1	0	0	0	0	7	7	0	7	0	0
2016	2016Q2	5	201605	Lupososhi District	Lufubu Health Post	Health Post	qRI1pVbLSvj	1	1	0	0	0	0	6	6	0	6	0	0
2016	2016Q2	5	201605	Mbala District	Luka Health Post	Health Post	dFWGhoXwMos	1	1	0	0	0	0	9	9	0	9	0	0
2016	2016Q2	5	201605	Kasama District	Lukashi Health Post	Health Post	jayOVZvJh3N	1	1	0	0	0	0	9	9	0	9	0	0
2016	2016Q2	5	201605	Kasama District	Lukashya Rural Health Centre	Rural Health Center	CJs1aFa21p9	0	0	0	0	0	0	0	0	0	0	0	0
2016	2016Q2	5	201605	Lupososhi District	Lukolongo Health Post	Health Post	hQhE9fC7Ap7	1	1	0	0	0	0	12	12	0	12	0	0
2016	2016Q2	5	201605	Kasama District	Lukupa Rural Health Centre	Rural Health Center	KcXMB5vV4YL	0	0	0	0	0	0	16	16	0	16	0	0
2016	2016Q2	5	201605	Lupososhi District	Lundu Health Post	Health Post	NNjZEjAF8DP	1	1	0	0	0	0	10	9	0	10	0	0
2016	2016Q2	5	201605	Kaputa District	Luntomfwe Health Post	Health Post	VwAueohxpnH	1	1	0	0	0	0	0	0	0	0	0	0
2016	2016Q2	5	201605	Luwingu District	Luwingu District Hospital	First Level Hospital	TuxDE0ZnxMJ	0	1	1	0	0	5	80	84	0	85	0	5
2016	2016Q2	5	201605	Kasama District	Lwabwe Health Post	Health Post	qjA4Nyo81tE	0	0	0	0	0	0	0	0	0	0	0	0
2016	2016Q2	5	201605	Mpulungu District	Lyendwe Rural Health Centre	Rural Health Center	T65DDeg4dff	0	0	0	0	0	0	8	8	0	8	0	0
2016	2016Q2	5	201605	Mungwi District	Mabula Health Post	Health Post	pT4EYxArzRn	0	0	0	0	0	0	0	0	0	0	0	0
2016	2016Q2	5	201605	Mungwi District	Makasa Rural Health Centre	Rural Health Center	ZfAQFHCDSNi	1	1	0	0	0	0	16	16	0	16	0	0
2016	2016Q2	5	201605	Mpulungu District	Makola Health Post	Health Post	AbjqCULhpKm	0	0	0	0	0	0	0	0	0	0	0	0
2016	2016Q2	5	201605	Luwingu District	Malekani Health Post	Health Post	PUrj7QrvNGh	0	0	0	0	0	0	0	0	0	0	0	0
2016	2016Q2	5	201605	Mungwi District	Malole Rural Health Centre	Rural Health Center	Ff2irFlNM6d	1	1	0	0	0	0	25	25	0	25	0	0
2016	2016Q2	5	201605	Senga Hill District	Mambwe Mission Rural Health Centre	Zonal Level Health Facility	umzquHpm0kg	1	1	0	0	0	2	20	19	0	22	0	2
2016	2016Q2	5	201605	Lunte District	Mananya Health Post	Health Post	hLvGlMcyxzL	0	0	0	0	0	0	0	0	0	0	0	0
2016	2016Q2	5	201605	Lupososhi District	Mapulanga Health Post	Health Post	prgxDdj8o9J	0	0	0	0	0	0	0	0	0	0	0	0
2016	2016Q2	5	201605	Mbala District	Masamba Rural Health Centre	Rural Health Center	zvdAaDU7yC6	1	1	0	0	0	0	19	19	0	19	0	0
2016	2016Q2	5	201605	Kasama District	Masuba Rural Health Post	Health Post	PCn1YxtH50z	0	0	0	0	0	0	0	0	0	0	0	0
2016	2016Q2	5	201605	Senga Hill District	Matanga Health Post	Health Post	xfmJEMKO9mb	0	0	0	0	0	0	0	0	0	0	0	0
2016	2016Q2	5	201605	Chilubi District	Matipa Rural Health Centre	Rural Health Center	BEr4Ltf5AOa	1	1	0	0	0	0	28	28	0	28	0	0
2016	2016Q2	5	201605	Senga Hill District	Maule Health Post	Health Post	H4Oc88KfaMV	1	1	0	0	0	0	8	8	0	8	0	0
2016	2016Q2	5	201605	Mbala District	Mayanga Health Post	Health Post	GrbPvqYxmR6	0	0	0	0	0	0	0	0	0	0	0	0
2016	2016Q2	5	201605	Chilubi District	Mayuka Rural Health Centre	Rural Health Center	QwekBrtGSKk	1	1	0	0	0	0	19	19	0	19	0	0
2016	2016Q2	5	201605	Mbala District	Mbala General Hospital	Second Level Hospital	EiK3mHteX1z	0	1	0	0	0	0	0	0	0	0	0	0
2016	2016Q2	5	201605	Mbala District	Mbala Urban Clinic	Urban Health Center	XoQdawXkZBJ	1	1	0	0	0	0	0	0	0	0	0	0
2016	2016Q2	5	201605	Kasama District	Mbusa Rural Health Centre	Rural Health Center	akC2W2pwmYx	1	1	0	0	0	0	1	1	0	1	0	0
2016	2016Q2	5	201605	Luwingu District	Menga Health Post	Health Post	SnhDHhvZxSf	1	1	0	0	0	0	3	3	0	3	0	0
2016	2016Q2	5	201605	Luwingu District	Mfungwe Health Post	Health Post	eXIf6Qgfiyf	0	0	0	0	0	0	0	0	0	0	0	0
2016	2016Q2	5	201605	Nsama District	Mikose Health Post	Health Post	c3EpYjfN5Yi	0	0	0	0	0	0	0	0	0	0	0	0
2016	2016Q2	5	201605	Kasama District	Milima Rural Health Centre	Rural Health Center	AWV6kSXGjwi	0	0	0	0	0	0	4	0	0	4	0	0
2016	2016Q2	5	201605	Kasama District	Misambo Health Post	Health Post	AeJqEJMVqnN	1	1	0	0	0	0	0	0	0	0	0	0
2016	2016Q2	5	201605	Luwingu District	Misambula Health Post	Health Post	XlQk6XCOPbQ	0	0	0	0	0	0	0	0	0	0	0	0
2016	2016Q2	5	201605	Kasama District	Misamfu Rural Health Centre	Rural Health Center	eyAsFYjpsks	0	0	0	0	0	0	14	14	0	14	0	0
2016	2016Q2	5	201605	Kasama District	Misengo Rural Health Centre	Rural Health Center	TM4bzQrBfOo	1	1	0	0	0	0	9	9	0	9	0	0
2016	2016Q2	5	201605	Chilubi District	Mofu Rural Health Centre	Rural Health Center	R956pSL5FBl	1	1	0	0	0	0	19	19	0	19	0	0
2016	2016Q2	5	201605	Mporokoso District	Mole Health Post	Health Post	k5Rxe9mg6nd	0	0	0	0	0	0	0	0	0	0	0	0
2016	2016Q2	5	201605	Kasama District	Monica Chisando Health Post	Health Post	aqkWJquZvWo	0	0	0	0	0	0	0	0	0	0	0	0
2016	2016Q2	5	201605	Lunte District	Moseni Health Post	Health Post	h8SZvKdKRta	1	1	0	0	0	0	5	5	0	5	0	0
2016	2016Q2	5	201605	Lunte District	Mpalapata Health Post	Health Post	tRh7NtQVaDz	0	0	0	0	0	0	0	0	0	0	0	0
2016	2016Q2	5	201605	Senga Hill District	Mpande Rural Health Centre	Rural Health Center	IHAOSIJmUtG	1	1	0	0	0	0	14	14	0	14	0	0
2016	2016Q2	5	201605	Mporokoso District	Mporokoso District Hospital	First Level Hospital	dXMqlOoc6en	0	1	1	0	0	3	97	152	0	100	0	3
2016	2016Q2	5	201605	Mpulungu District	Mpulungu District Hospital	First Level Hospital	Rs92HSHciE9	0	1	0	0	0	0	0	0	0	0	0	0
2016	2016Q2	5	201605	Mpulungu District	Mpulungu Urban Health Centre	Urban Health Center	qdVVlf93NBv	1	1	0	0	0	0	2	2	0	2	0	0
2016	2016Q2	5	201605	Chilubi District	Mpupo Health Post	Health Post	F696hvJXIMv	0	0	0	0	0	0	0	0	0	0	0	0
2016	2016Q2	5	201605	Chilubi District	Mubili Health Post	Health Post	y0cG14lZw5k	1	1	0	0	0	0	5	5	0	5	0	0
2016	2016Q2	5	201605	Kaputa District	Muchenja Health Post	Health Post	OXcsX0TwRj1	0	0	0	0	0	0	0	0	0	0	0	0
2016	2016Q2	5	201605	Lunte District	Mukolwe Rural Health Centre	Rural Health Center	QlNGsApLFj0	1	1	0	0	0	0	24	24	0	24	0	0
2016	2016Q2	5	201605	Nsama District	Mukotwe Health Post	Health Post	maZ2XlBdy0r	0	0	0	0	0	0	0	0	0	0	0	0
2016	2016Q2	5	201605	Mungwi District	Mukuka Mfumu HAHC	Rural Health Center	EbyuFvkOhLz	0	0	0	0	0	0	0	0	0	0	0	0
2016	2016Q2	5	201605	Senga Hill District	Mukunta Health Post	Health Post	W0rkeRYerZE	0	0	0	0	0	0	0	0	0	0	0	0
2016	2016Q2	5	201605	Lunte District	Mukupa Kaoma Rural Health Centre	Rural Health Center	cxRXYjF5WXv	1	1	0	0	0	0	35	36	0	35	0	0
2016	2016Q2	5	201605	Kaputa District	Mukupa Katandula Rural Health Centre	Rural Health Center	DMtUrglZTCS	1	1	0	0	0	0	19	19	0	19	0	0
2016	2016Q2	5	201605	Kasama District	Mulanshi Rural Health Centre	Rural Health Center	TqK9kfQC0fg	1	1	0	0	0	0	20	20	0	20	0	0
2016	2016Q2	5	201605	Chilubi District	Mule Health Post	Rural Health Center	Xa01WNBrx4c	0	0	0	0	0	0	0	0	0	0	0	0
2016	2016Q2	5	201605	Mbala District	Mulefu Health Post	Health Post	vNOQ1wqpOZW	1	1	0	0	0	0	0	0	0	0	0	0
2016	2016Q2	5	201605	Kasama District	Mulenga Hill Health Post	Health Post	uvIv0Fx64dt	0	0	0	0	0	1	13	14	0	14	0	1
2016	2016Q2	5	201605	Lunte District	Mulenga Mapesa Health Post	Health Post	L81ZzaEQA65	1	1	0	0	0	0	9	9	0	9	0	0
2016	2016Q2	5	201605	Lunte District	Mulila Health Post	Health Post	CjOogYGADtw	0	0	0	0	0	0	0	0	0	0	0	0
2016	2016Q2	5	201605	Mungwi District	Mulilo Kafyama Health Post	Health Post	pvN7NWGkic7	0	0	0	0	0	0	0	0	0	0	0	0
2016	2016Q2	5	201605	Kasama District	Mulobola Rural Health Centre	Rural Health Center	ri2Uo6gFRNm	1	1	0	0	0	0	10	10	0	10	0	0
2016	2016Q2	5	201605	Lupososhi District	Mumba Health Post	Health Post	oshsVOZGLUx	1	1	0	0	0	0	2	2	0	2	0	0
2016	2016Q2	5	201605	Mungwi District	Mumba Rural Health Centre	Rural Health Center	dLM5n5VY0bS	1	1	0	0	0	0	15	15	0	15	0	0
2016	2016Q2	5	201605	Kasama District	Mumbimfumu Health Post	Health Post	dR3uLB9bdT8	1	1	0	0	0	0	16	16	0	16	0	0
2016	2016Q2	5	201605	Kasama District	Mumbimukulu Health post	Health Post	L9DG6uHzVYV	0	0	0	0	0	0	5	5	0	5	0	0
2016	2016Q2	5	201605	Mungwi District	Mungwi District Hospital	First Level Hospital	xfNEUTcIFI4	0	1	0	0	0	0	0	0	0	0	0	0
2016	2016Q2	5	201605	Mungwi District	Mungwi Rural Health Centre	Rural Health Center	JQsA2mdYFpD	1	1	0	0	0	2	52	52	0	54	0	2
2016	2016Q2	5	201605	Kasama District	Munkonge Rural Health Centre	Rural Health Center	xuA2Jtiphpg	0	0	0	0	0	0	15	15	0	15	0	0
2016	2016Q2	5	201605	Nsama District	Munyele Health Post	Health Post	Gq4KeEK5XBj	0	0	0	0	0	0	0	0	0	0	0	0
2016	2016Q2	5	201605	Nsama District	Mupandi Health Post	Health Post	XET8i2TFKry	0	0	0	0	0	0	0	0	0	0	0	0
2016	2016Q2	5	201605	Kasama District	Musa Rural Health Centre	Rural Health Center	bnkRDk8yfOw	0	0	0	0	0	0	14	14	0	14	0	0
2016	2016Q2	5	201605	Lunte District	Mushika Health Post	Health Post	vXXdSBZnCo6	0	0	0	0	0	0	0	0	0	0	0	0
2016	2016Q2	5	201605	Mbala District	Musipazi Rural Health Centre	Rural Health Center	L91f0OLz1Fk	1	1	0	0	0	0	0	0	0	0	0	0
2016	2016Q2	5	201605	Mpulungu District	Muswilo Health Post	Health Post	riRtMeO9KY2	0	0	0	0	0	0	0	0	0	0	0	0
2016	2016Q2	5	201605	Lupososhi District	Mutondo Health Post	Health Post	MrbVAAMoOmm	1	1	0	0	0	0	9	9	0	9	0	0
2016	2016Q2	5	201605	Mbala District	Mutwizi Health Post	Health Post	Rsse9ze5yWY	0	0	0	0	0	0	0	0	0	0	0	0
2016	2016Q2	5	201605	Kasama District	Mwamba Rural Health Centre (Kasama)	Rural Health Center	YmN30bOmtP9	1	1	0	0	0	0	7	7	0	7	0	0
2016	2016Q2	5	201605	Mbala District	Mwamba Rural Health Centre (Mbala)	Rural Health Center	AyvJHiapexJ	1	1	0	0	0	0	0	0	0	0	0	0
2016	2016Q2	5	201605	Lupososhi District	Mwando Health Post	Health Post	M9TeHohvMwx	1	1	0	0	0	0	5	5	0	5	0	0
2016	2016Q2	5	201605	Kasama District	Mwasha Health Post	Health Post	yfQfmGP0Aqu	0	0	0	0	0	0	4	4	0	4	0	0
2016	2016Q2	5	201605	Mbala District	Mwenda Health Post	Health Post	CdAwynRfrYG	1	1	0	0	0	0	5	5	0	5	0	0
2016	2016Q2	5	201605	Chilubi District	Mwenge Health Post	Rural Health Center	yot4DZWAWVC	0	0	0	0	0	0	0	0	0	0	0	0
2016	2016Q2	5	201605	Senga Hill District	Mwenyi Health Post	Health Post	vlUT4oIjWKH	0	0	0	0	0	0	0	0	0	0	0	0
2016	2016Q2	5	201605	Nsama District	Mwewe Rural Health Centre	Rural Health Center	qINPcAvhiBZ	1	1	0	0	0	0	7	7	0	7	0	0
2016	2016Q2	5	201605	Senga Hill District	Mwiluzi Health Post	Health Post	I8S4in4skXF	0	0	0	0	0	0	0	0	0	0	0	0
2016	2016Q2	5	201605	Luwingu District	Mwingilila Health Post	Health Post	cWoIFS5GqNd	0	0	0	0	0	0	0	0	0	0	0	0
2016	2016Q2	5	201605	Luwingu District	Namukolo Urban Health Centre	Urban Health Center	Waw2EX8ZesY	0	0	0	0	0	0	0	0	0	0	0	0
2016	2016Q2	5	201605	Mungwi District	Ndakala Health Post	Health Post	K8aHlxIArHv	0	0	0	0	0	0	0	0	0	0	0	0
2016	2016Q2	5	201605	Mungwi District	Ndasa Rural Health Centre	Rural Health Center	MK7a8aSlP8b	0	0	0	0	0	0	22	22	0	22	0	0
2016	2016Q2	5	201605	Luwingu District	Ndoki Rural Health Centre	Rural Health Center	VmY51GpyuZG	1	1	0	0	0	0	1	1	0	1	0	0
2016	2016Q2	5	201605	Mungwi District	Ngoli Rural Health Centre	Rural Health Center	AfdD3W5tqnJ	1	1	0	0	0	0	18	18	0	18	0	0
2016	2016Q2	5	201605	Kasama District	Ngoma Health Post	Health Post	pXHIIKZSX3P	0	0	0	0	0	0	0	0	0	0	0	0
2016	2016Q2	5	201605	Mungwi District	Ngulula Health Post	Health Post	MwLpXPewt2C	0	0	0	0	0	0	0	0	0	0	0	0
2016	2016Q2	5	201605	Mporokoso District	Njalamimba Rural Health Centre	Rural Health Center	Nosv1i0sZrI	0	0	0	0	0	0	18	18	0	18	0	0
2016	2016Q2	5	201605	Luwingu District	Njoko Health Post	Health Post	dqRfUInqlmH	1	1	0	0	0	1	6	7	0	7	0	1
2016	2016Q2	5	201605	Kasama District	Nkolemfumu Rural Health Centre	Rural Health Center	mZ8aFa1q1sg	1	1	0	0	0	0	2	2	0	2	0	0
2016	2016Q2	5	201605	Kaputa District	Nkosha Health Post	Health Post	DzunPv8cwSo	1	1	0	0	0	0	10	10	0	10	0	0
2016	2016Q2	5	201605	Senga Hill District	Nondo Rural Health Centre	Rural Health Center	n9Du4tQmCmD	1	1	0	0	0	0	31	31	0	31	0	0
2016	2016Q2	5	201605	Nsama District	Nsama Rural Health Centre	Rural Health Center	rJUCDhW6snn	1	1	0	0	0	0	10	10	0	10	0	0
2016	2016Q2	5	201605	Luwingu District	Nsanja Health Post	Health Post	Pw5q3FNZeyG	1	1	0	0	0	0	5	6	0	5	0	0
2016	2016Q2	5	201605	Mungwi District	Nseluka Rural Health Centre	Rural Health Center	kNnX7VenNZI	1	1	0	0	0	0	46	48	0	46	0	0
2016	2016Q2	5	201605	Lupososhi District	Nshindaila Health Post	Health Post	qEmi486vJPu	0	0	0	0	0	0	0	0	0	0	0	0
2016	2016Q2	5	201605	Senga Hill District	Nsokolo Rural Health Centre	Rural Health Center	tPs4BLQYuUJ	1	1	0	0	0	1	12	12	0	13	0	1
2016	2016Q2	5	201605	Lupososhi District	Nsombo Rural Health Centre	Rural Health Center	Iyze9DB5Yzs	1	1	0	0	0	0	12	12	0	12	0	0
2016	2016Q2	5	201605	Chilubi District	Nsumbu Rural Health Centre (Chilubi)	Rural Health Center	RBJMZ11FhW4	1	1	0	0	0	0	13	13	0	13	0	0
2016	2016Q2	5	201605	Nsama District	Nsumbu Rural Health Centre (Nsama)	Rural Health Center	D1rV5goZK1Q	1	1	0	0	0	1	28	28	0	29	0	1
2016	2016Q2	5	201605	Senga Hill District	Ntembo Health Post	Health Post	bQCiUuAzuQ6	0	0	0	0	0	0	0	0	0	0	0	0
2016	2016Q2	5	201605	Kasama District	Ntumpa Rural Health Post	Health Post	rPkmYXxjcxf	0	0	0	0	0	0	0	0	0	0	0	0
2016	2016Q2	5	201605	Lunte District	Pecha Health Post	Health Post	yOy1oTpHuYY	0	0	0	0	0	0	0	0	0	0	0	0
2016	2016Q2	5	201605	Mungwi District	Peleti Rural Health Centre	Rural Health Center	I5KDwt3lBK2	1	1	0	0	0	1	12	12	0	13	0	1
2016	2016Q2	5	201605	Mbala District	Pumpa Health Post	Health Post	W5ORiIJwNhs	0	0	0	0	0	0	0	0	0	0	0	0
2016	2016Q2	5	201605	Mungwi District	Rosa Rural Health Centre	Rural Health Center	Q6Axo5Tk2Xc	1	1	0	0	0	0	10	10	0	10	0	0
2016	2016Q2	5	201605	Lunte District	Sambala Health Post	Health Post	AR5B87AVmsS	0	0	0	0	0	0	0	0	0	0	0	0
2016	2016Q2	5	201605	Mungwi District	Sampa Health Post	Health Post	cawBzlNEyU8	1	1	0	0	0	1	3	4	0	4	0	1
2016	2016Q2	5	201605	Chilubi District	Santa Maria Mission First level hospital	Zonal Level Health Facility	FDu4VtXk7nK	1	1	0	0	0	0	21	21	0	21	0	0
2016	2016Q2	5	201605	Senga Hill District	Sementi Health Post	Health Post	kxR3RlQfkao	0	0	0	0	0	0	0	0	0	0	0	0
2016	2016Q2	5	201605	Senga Hill District	Senga District Hospital	First Level Hospital	G47P2ogsJOx	0	0	0	0	0	0	0	0	0	0	0	0
2016	2016Q2	5	201605	Senga Hill District	Senga Rural Health Centre	Rural Health Center	vgt7GXJX5hh	1	1	0	0	0	0	50	50	0	50	0	0
2016	2016Q2	5	201605	Senga Hill District	Senka Rural Health Centre	Rural Health Center	TDbtkUkKTrt	1	1	1	0	0	1	6	6	0	7	0	1
2016	2016Q2	5	201605	Lunte District	Shibwalya Kapila Rural Health Centre	Rural Health Center	t3ZN7n05wOY	1	1	0	1	0	0	17	17	0	17	1	1
2016	2016Q2	5	201605	Senga Hill District	Shikulu Musonda Health Post	Health Post	cFapWdbmT27	1	1	0	0	0	0	0	0	0	0	0	0
2016	2016Q2	5	201605	Luwingu District	Shimumbi Rural Health Centre	Rural Health Center	dLyeKt8kc3R	1	1	0	0	0	0	18	18	0	18	0	0
2016	2016Q2	5	201605	Senga Hill District	Sikalembe Health Post	Health Post	MFBP2fSIDN6	0	0	0	0	0	0	0	0	0	0	0	0
2016	2016Q2	5	201605	Mbala District	Special Forces Clinic	Rural Health Center	f6Xl2OH5Dw2	0	0	0	0	0	0	0	0	0	0	0	0
2016	2016Q2	5	201605	Senga Hill District	Sumbi Health Post	Health Post	kqFg5a0gtqc	1	1	0	0	0	0	4	4	0	4	0	0
2016	2016Q2	5	201605	Mporokoso District	Sunkutu Rural Health Centre	Rural Health Center	u2aBoW5B0Xf	1	1	0	0	0	0	2	2	0	2	0	0
2016	2016Q2	5	201605	Senga Hill District	Tanzuka Health Post	Health Post	DGlLpmvZLnK	1	1	0	0	0	0	8	8	0	8	0	0
2016	2016Q2	5	201605	Kasama District	Tazara Rural Health Centre	Rural Health Center	vNQHILDWoMI	0	0	0	0	0	0	0	0	0	0	0	0
2016	2016Q2	5	201605	Mporokoso District	Township Rural Health Centre	Rural Health Center	RqjWZjDhSR8	1	1	0	0	0	0	24	24	0	24	0	0
2016	2016Q2	5	201605	Mbala District	Tulemane Urban Clinic	Urban Health Center	yyxVB11odDr	1	1	0	0	0	1	53	55	0	54	0	1
2016	2016Q2	5	201605	Luwingu District	Tungati Rural Health Centre	Rural Health Center	QMDPxafgAyJ	1	1	0	0	0	0	10	10	0	10	0	0
2016	2016Q2	5	201605	Lunte District	Vincent Bulaya Health Post	Health Post	EKemwvrWa4L	0	0	0	0	0	0	8	8	0	8	0	0
2016	2016Q2	5	201605	Senga Hill District	Vundoka Health Post	Health Post	MU4yY5Ke6GE	0	0	0	0	0	0	0	0	0	0	0	0
2016	2016Q2	5	201605	Mpulungu District	Vyamba Rural Health Centre	Rural Health Center	Ldsrw0UXmfm	1	1	0	1	0	1	23	24	0	24	1	2
2016	2016Q2	5	201605	Mbala District	ZAF Mbala Clinic	Rural Health Center	QzaCYL9dq2y	0	0	0	0	0	0	9	9	0	9	0	0
2016	2016Q2	5	201605	Kasama District	Zambia Police Clinic	Rural Health Center	nX3k8TeUA3d	0	0	0	0	0	0	0	0	0	0	0	0
2016	2016Q2	5	201605	Kasama District	ZNS Chishimba Rural Health Centre	Rural Health Center	c8Pl2yC9fTN	0	0	0	0	0	2	14	16	0	16	0	2
2016	2016Q2	5	201605	Mbala District	ZNS Mbala Clinic	Rural Health Center	a9GyAXwFqDg	0	0	0	0	0	0	6	6	0	6	0	0
2016	2016Q2	5	201605	Mbala District	Zombe Health Post	Health Post	KZB1p0pikCQ	0	0	0	0	0	0	0	0	0	0	0	0
2016	2016Q2	6	201606	Kasama District	Army Urban Health Centre	Urban Health Center	FkZWhDrqAy8	0	0	0	0	0	0	0	0	0	0	0	0
2016	2016Q2	6	201606	Chilubi District	Bukotelo Health post	Health Post	A5nbNu2MrQc	0	0	0	0	0	0	0	0	0	0	0	0
2016	2016Q2	6	201606	Luwingu District	Bulambo Health Post	Health Post	qpTClaXqjok	0	0	0	0	0	0	0	0	0	0	0	0
2016	2016Q2	6	201606	Mporokoso District	Bweupe Health Post	Health Post	Ns3RLYMnrzy	0	0	0	0	0	0	0	0	0	0	0	0
2016	2016Q2	6	201606	Chilubi District	Chaba Rural Health Centre	Rural Health Center	hbMd5G5xeox	1	1	0	0	0	0	32	32	0	32	0	0
2016	2016Q2	6	201606	Mporokoso District	Chalabesa Health Post	Health Post	oHExTc6zxg9	1	1	0	0	0	0	0	0	0	0	0	0
2016	2016Q2	6	201606	Mbala District	Chalele Health Post	Health Post	dJCU1h1IRvm	0	0	0	0	0	0	0	0	0	0	0	0
2016	2016Q2	6	201606	Kasama District	Chandamukulu Health Post	Rural Health Center	pvS1vkQZCc4	1	1	0	0	0	0	15	15	0	15	0	0
2016	2016Q2	6	201606	Mungwi District	Changala Health Post	Health Post	X567utfLHKK	0	0	0	0	0	0	0	0	0	0	0	0
2016	2016Q2	6	201606	Mungwi District	Chanundu Health Post	Health Post	fWQuVRCyXCT	0	0	0	0	0	0	0	0	0	0	0	0
2016	2016Q2	6	201606	Lunte District	Chewe Health Post	Health Post	DONNVIGWmgp	1	1	0	0	0	0	0	0	0	0	0	0
2016	2016Q2	6	201606	Mpulungu District	Chezi Health Post	Health Post	C3fo5UCzg3H	0	0	0	0	0	0	0	0	0	0	0	0
2016	2016Q2	6	201606	Nsama District	Chibanga Health Post	Health Post	P2d1krhUSiF	0	0	0	0	0	0	0	0	0	0	0	0
2016	2016Q2	6	201606	Lunte District	Chibelushi Health Post	Health Post	dZt8DMqC2wO	0	0	0	0	0	0	0	0	0	0	0	0
2016	2016Q2	6	201606	Mpulungu District	Chibote Health Post	Health Post	Q4E8ymcy1ni	1	1	0	0	0	0	8	8	0	8	0	0
2016	2016Q2	6	201606	Chilubi District	Chichile Health post	Health Post	NB0ZrOjg11a	0	0	0	0	0	0	0	0	0	0	0	0
2016	2016Q2	6	201606	Mungwi District	Chifulo Health Post	Health Post	wNcKvBDqA0S	1	1	0	0	0	0	19	19	0	19	0	0
2016	2016Q2	6	201606	Chilubi District	Chifwenge Rural Health Centre	Rural Health Center	RjnexMNgqpi	1	1	0	0	0	1	14	15	0	15	0	1
2016	2016Q2	6	201606	Luwingu District	Chikoyi Peri-Urban Clinic	Rural Health Center	jCKyhwUR8It	0	0	0	0	0	2	32	32	0	34	0	2
2016	2016Q2	6	201606	Senga Hill District	Chikunta Health Post	Health Post	UYxWDQiVZEM	1	1	0	0	0	0	9	9	0	9	0	0
2016	2016Q2	6	201606	Senga Hill District	Chikwanda Health Post	Health Post	TfiuTdEq3Qq	0	0	0	0	0	0	0	0	0	0	0	0
2016	2016Q2	6	201606	Senga Hill District	Chileshya Rural Health Centre	Rural Health Center	vkrsDU8Tf6c	0	0	0	0	0	0	2	2	0	2	0	0
2016	2016Q2	6	201606	Mungwi District	Chilombwa Health Post	Health Post	GiL5gEu5MQn	0	0	0	0	0	0	0	0	0	0	0	0
2016	2016Q2	6	201606	Kasama District	Chilongoshi Rural Health Centre	Rural Health Center	agaIwA0dv8q	0	0	0	0	0	0	0	8	0	0	0	0
2016	2016Q2	6	201606	Chilubi District	Chilubi Island District Hospital	First Level Hospital	hcQyTr8v2Ci	0	0	0	0	0	0	0	0	0	0	0	0
2016	2016Q2	6	201606	Chilubi District	Chilubi Mainland District Hospital	First Level Hospital	m3J528IT5dJ	0	1	0	0	0	0	0	0	0	0	0	0
2016	2016Q2	6	201606	Chilubi District	Chilubi Rural Health Centre	Rural Health Center	MfpYE8QNstw	1	1	0	0	0	1	7	8	0	8	0	1
2016	2016Q2	6	201606	Kasama District	Chilubula Clinic -Hospital Affiliated	Rural Health Center	AiRIWKJDQze	0	0	0	0	0	0	0	0	0	0	0	0
2016	2016Q2	6	201606	Kasama District	Chilubula Mission Hospital	First Level Hospital	dP2B3BbFzqd	0	1	0	0	0	0	0	0	0	0	0	0
2016	2016Q2	6	201606	Kasama District	Chilubula Rural Health Centre	Rural Health Center	SxlzNk3gMnn	0	0	0	0	0	1	45	46	0	46	0	1
2016	2016Q2	6	201606	Mungwi District	Chimba Rural Health Centre	Rural Health Center	p8gzxnRsBCm	1	1	0	0	0	0	13	13	0	13	0	0
2016	2016Q2	6	201606	Mungwi District	Chimbola Health Post	Health Post	osG4FYRtDfh	0	0	0	0	0	0	0	0	0	0	0	0
2016	2016Q2	6	201606	Mpulungu District	Chinakila Rural Health Centre	Rural Health Center	sIyxXl3ZxxC	1	1	0	0	0	0	0	0	0	0	0	0
2016	2016Q2	6	201606	Senga Hill District	Chindo Health Post	Health Post	KMOy3NyTmiO	1	1	0	0	0	0	0	0	0	0	0	0
2016	2016Q2	6	201606	Kasama District	Chiombo Rural Health Centre	Rural Health Center	eQZzBLergfe	1	1	0	0	0	0	13	13	0	13	0	0
2016	2016Q2	6	201606	Kaputa District	Chipili Health Post	Health Post	IrXJrK7ctSP	0	0	0	0	0	0	0	0	0	0	0	0
2016	2016Q2	6	201606	Mbala District	Chipoka Health Post	Health Post	hUhh5WzavBP	0	0	0	0	0	0	0	0	0	0	0	0
2016	2016Q2	6	201606	Mpulungu District	Chipwa Health Post	Health Post	H1GhNzYjcF9	0	0	0	0	0	0	0	0	0	0	0	0
2016	2016Q2	6	201606	Mungwi District	Chisanga Ponde Health Post	Health Post	gi7QC0cB0j1	0	0	0	0	0	0	0	0	0	0	0	0
2016	2016Q2	6	201606	Kasama District	Chisanga Urban Health Centre	Urban Health Center	gfLalP9XzeF	0	0	0	0	0	0	1	1	0	1	0	0
2016	2016Q2	6	201606	Mpulungu District	Chisanza Rural Health Centre	Rural Health Center	QVn5tLhyP9Z	1	1	0	0	0	0	10	0	0	10	0	0
2016	2016Q2	6	201606	Senga Hill District	Chisanzu Health Post	Health Post	Jiru3FEe8RW	0	0	0	0	0	0	0	0	0	0	0	0
2016	2016Q2	6	201606	Mbala District	Chisenga Health Post	Health Post	GtctzmLBRFO	0	0	0	0	0	0	0	0	0	0	0	0
2016	2016Q2	6	201606	Mporokoso District	Chishamwamba Rural Health Centre	Rural Health Center	je8Dil6HHMU	1	1	0	0	0	0	6	6	0	6	0	0
2016	2016Q2	6	201606	Nsama District	Chishela Rural Health Centre	Rural Health Center	XJzgWQ6lDvh	1	1	0	0	0	1	3	4	0	4	0	1
2016	2016Q2	6	201606	Mpulungu District	Chitimbwa Rural Health Centre	Rural Health Center	s6bwP0KAZNt	1	1	1	0	0	1	5	6	0	6	0	1
2016	2016Q2	6	201606	Mungwi District	Chitimukulu Rural Health Centre	Rural Health Center	Mcg9Jg9CxBI	1	1	0	0	0	1	25	26	0	26	0	1
2016	2016Q2	6	201606	Mpulungu District	Chitli Health Post	Health Post	plXVfq3fHFk	0	0	0	0	0	0	0	0	0	0	0	0
2016	2016Q2	6	201606	Lunte District	Chitoshi Rural Health Centre	Rural Health Center	ldLfgqgERC6	1	1	0	0	0	0	37	37	0	37	0	0
2016	2016Q2	6	201606	Chilubi District	Chitunkubwe Health Post	Health Post	GdqN0M7n0VT	1	1	0	0	0	0	12	12	0	12	0	0
2016	2016Q2	6	201606	Mpulungu District	Chituta Health Post	Health Post	ejuLwdxCNTc	0	0	0	0	0	0	0	0	0	0	0	0
2016	2016Q2	6	201606	Mporokoso District	Chiwala Rural Health Centre	Rural Health Center	sHW7VaE7vFR	1	1	0	0	0	1	9	9	0	10	0	1
2016	2016Q2	6	201606	Kaputa District	Chocha Health Post	Health Post	yzHAnovHXda	0	0	0	0	0	0	11	22	0	11	0	0
2016	2016Q2	6	201606	Senga Hill District	Chomba Health Post	Health Post	zaxq2cLvAKs	0	0	0	0	0	0	0	0	0	0	0	0
2016	2016Q2	6	201606	Mporokoso District	Chongo Chinondo Health Post	Health Post	iNkSJTyLKSw	0	0	0	0	0	0	0	0	0	0	0	0
2016	2016Q2	6	201606	Senga Hill District	Chozi TZR Rural Health Centre	Rural Health Center	OsgKzv3WE4B	1	1	0	0	0	0	1	1	0	1	0	0
2016	2016Q2	6	201606	Lupososhi District	Chungu Rural Health Centre	Rural Health Center	yu99yP1nh0n	1	1	0	0	0	0	13	13	0	13	0	0
2016	2016Q2	6	201606	Kasama District	College Health Post	Health Post	E7Rg5Ox5DGG	0	0	0	0	0	0	0	0	0	0	0	0
2016	2016Q2	6	201606	Luwingu District	Fikonkonta Health Post	Health Post	YR1tlxZijfx	1	1	0	0	0	1	2	3	0	3	0	1
2016	2016Q2	6	201606	Lunte District	Filipo Health Post	Health Post	FRx9ulBl4om	0	0	0	0	0	0	0	0	0	0	0	0
2016	2016Q2	6	201606	Chilubi District	Fube Health Post	Health Post	vKtUQiVGak0	1	1	0	0	0	0	6	6	0	6	0	0
2016	2016Q2	6	201606	Luwingu District	Ipusukilo Rural Health Centre	Rural Health Center	sYEWWLNXcQ3	1	1	0	0	0	0	5	5	0	5	0	0
2016	2016Q2	6	201606	Mbala District	Isofu Rural Health Centre	Rural Health Center	yqiI8f8Yc8O	1	1	0	0	0	0	21	21	0	21	0	0
2016	2016Q2	6	201606	Mpulungu District	Isoko Rural Health Centre	Rural Health Center	k7gm1IG2H04	1	1	0	1	0	0	7	7	0	7	1	1
2016	2016Q2	6	201606	Senga Hill District	Iyanda Health Post	Health Post	jJ7NqAuwvWP	1	1	0	0	0	0	6	6	0	6	0	0
2016	2016Q2	6	201606	Senga Hill District	John Chikomangome Health Post	Health Post	e3HIESgCFLk	0	0	0	0	0	0	0	0	0	0	0	0
2016	2016Q2	6	201606	Senga Hill District	John Chivuta Health Post	Health Post	VzfcwXjOMaq	0	0	0	0	0	0	0	0	0	0	0	0
2016	2016Q2	6	201606	Mpulungu District	Kabyolwe Health Post	Health Post	fxxQ6VxN5KI	0	0	0	0	0	0	0	0	0	0	0	0
2016	2016Q2	6	201606	Kaputa District	Kafwimbi Health Post	Health Post	pDvNFY9XBVJ	1	1	0	0	0	0	0	0	0	0	0	0
2016	2016Q2	6	201606	Mpulungu District	Kaizya Health Post	Health Post	jC88VHgmoIp	0	0	0	0	0	0	0	0	0	0	0	0
2016	2016Q2	6	201606	Mbala District	Kaka Rural Health Centre	Rural Health Center	aRCZdkK5sLF	1	1	0	0	0	0	29	29	0	29	0	0
2016	2016Q2	6	201606	Nsama District	Kakoma Health Post	Health Post	cpOzZLH5rbd	1	1	0	0	0	1	13	14	0	14	0	1
2016	2016Q2	6	201606	Mpulungu District	Kakusu Health Post	Health Post	di4dZdLFbtS	0	0	0	0	0	0	0	0	0	0	0	0
2016	2016Q2	6	201606	Lupososhi District	Kalaba Health Post	Health Post	sCwSCsAcmAM	1	1	0	0	0	0	6	6	0	6	0	0
2016	2016Q2	6	201606	Kaputa District	Kalaba Rural Health Centre	Rural Health Center	jsYdPhERFCI	1	1	0	0	0	0	11	11	0	11	0	0
2016	2016Q2	6	201606	Mporokoso District	Kalabwe Rural Health Centre	Rural Health Center	uOkbuXnOAGQ	1	1	0	0	0	0	21	19	0	21	0	0
2016	2016Q2	6	201606	Mbala District	Kalekwa Health Post	Health Post	YkUjbalujQL	0	0	0	0	0	0	0	0	0	0	0	0
2016	2016Q2	6	201606	Mungwi District	Kalikeka Health Post	Health Post	cvJ2OR3MxwL	0	0	0	0	0	0	0	0	0	0	0	0
2016	2016Q2	6	201606	Mpulungu District	Kalonda Health Post	Health Post	xyylehERu7p	0	0	0	0	0	0	0	0	0	0	0	0
2016	2016Q2	6	201606	Mpulungu District	Kalongola Health Post	Health Post	vaNEryZyzoL	1	1	0	0	0	0	2	2	0	2	0	0
2016	2016Q2	6	201606	Mungwi District	Kalulu Rural Health Centre	Rural Health Center	XT5s7wg6Xuh	0	0	0	0	0	0	0	24	0	0	0	0
2016	2016Q2	6	201606	Mporokoso District	Kambobe Health Post	Health Post	yYlJNXAjPQh	1	1	0	0	0	0	0	0	0	0	0	0
2016	2016Q2	6	201606	Kaputa District	Kambole Chansa health Post	Health Post	uBdVFvsjHUX	0	0	0	0	0	0	0	0	0	0	0	0
2016	2016Q2	6	201606	Nsama District	Kampinda Rural Health Centre	Rural Health Center	Y8CFSLGPkty	1	1	0	0	0	1	10	11	0	11	0	1
2016	2016Q2	6	201606	Mbala District	Kamuzwazi Health Post	Health Post	Q4xLI8xdY6k	1	1	0	0	0	1	22	2	0	23	0	1
2016	2016Q2	6	201606	Mbala District	Kamyanga Health Post	Health Post	Ro7OE8JIpz4	0	0	0	0	0	0	0	0	0	0	0	0
2016	2016Q2	6	201606	Kaputa District	Kapala Health Post	Health Post	R9UyHMbTRk5	1	1	0	0	0	0	14	14	0	14	0	0
2016	2016Q2	6	201606	Mungwi District	Kapamba Health Post	Health Post	dtHdDeRlfJz	1	1	0	0	0	0	0	0	0	0	0	0
2016	2016Q2	6	201606	Chilubi District	Kapampa Health Post	Health Post	YyBASZIWncU	0	0	0	0	0	0	0	0	0	0	0	0
2016	2016Q2	6	201606	Lunte District	Kapatu Rural Health Centre	Rural Health Center	z7q9NkQTIWk	1	1	0	0	0	0	13	13	0	13	0	0
2016	2016Q2	6	201606	Mpulungu District	Kapembwa Health Post	Health Post	hoLpfnV6z6Y	0	0	0	0	0	0	0	0	0	0	0	0
2016	2016Q2	6	201606	Kaputa District	Kapepula Health Post	Health Post	DWCziNThfzc	1	1	0	0	0	1	9	10	0	10	0	1
2016	2016Q2	6	201606	Nsama District	Kapisha Health Post	Health Post	sDIHaXQhSiw	1	1	0	0	0	0	11	11	0	11	0	0
2016	2016Q2	6	201606	Chilubi District	Kapofu Health Post	Rural Health Center	VuHrZ29UX2N	0	0	0	0	0	0	0	0	0	0	0	0
2016	2016Q2	6	201606	Mungwi District	Kapolyo Rural Health Centre	Rural Health Center	XCwDf1XmmkO	1	1	0	0	0	1	21	22	0	22	0	1
2016	2016Q2	6	201606	Senga Hill District	Kapufi Health Post	Health Post	wthqfcMF4jg	1	1	0	0	0	0	11	11	0	11	0	0
2016	2016Q2	6	201606	Kaputa District	kaputa district Hospital	First Level Hospital	BwfogFi4fzD	0	1	1	1	0	1	71	72	0	72	1	2
2016	2016Q2	6	201606	Kaputa District	Kaputa Rural Health Centre	Rural Health Center	zYzRTvE8hjZ	1	1	0	0	0	0	0	0	0	0	0	0
2016	2016Q2	6	201606	Mpulungu District	Kasakalawe Health Post	Health Post	tQKCb7dFtzi	1	1	0	0	0	0	6	6	0	6	0	0
2016	2016Q2	6	201606	Kasama District	Kasakula Rural Health Centre	Rural Health Center	mOuWAqdPbMq	1	1	0	0	0	0	9	9	0	9	0	0
2016	2016Q2	6	201606	Kasama District	Kasama General Hospital	Second Level Hospital	FCzC8Aj6WOk	0	1	1	12	0	12	0	450	0	12	12	24
2016	2016Q2	6	201606	Kasama District	Kasama Health Post	Health Post	qs2Mpxcv39y	0	0	0	0	0	0	0	0	0	0	0	0
2016	2016Q2	6	201606	Kasama District	Kasama Urban Health Centre	Urban Health Center	fr9PXFKbRLw	0	0	0	0	0	0	0	0	0	0	0	0
2016	2016Q2	6	201606	Chilubi District	Kasansa health Post	Health Post	M0Em3XjQvsp	0	0	0	0	0	0	0	0	0	0	0	0
2016	2016Q2	6	201606	Mpulungu District	Kasansala Health Post	Health Post	q0cV0DsILqo	0	0	0	0	0	0	0	0	0	0	0	0
2016	2016Q2	6	201606	Mungwi District	Kaseke Health Post	Health Post	C5ga1yEGeu5	1	1	0	0	0	0	0	0	0	0	0	0
2016	2016Q2	6	201606	Kaputa District	Kasepa Health Post	Health Post	gwnibevKqFb	0	0	0	0	0	0	0	0	0	0	0	0
2016	2016Q2	6	201606	Mbala District	Kaseshya Health Post	Health Post	hXTAtoDoPkR	1	1	0	0	0	0	13	10	0	13	0	0
2016	2016Q2	6	201606	Nsama District	Kashikishi Health Post	Health Post	Ee83G9BSQjt	1	1	0	0	0	0	0	0	0	0	0	0
2016	2016Q2	6	201606	Kasama District	Kashinka Rural Health Post	Health Post	qcYKFvfvnMC	0	0	0	0	0	0	0	0	0	0	0	0
2016	2016Q2	6	201606	Kasama District	Kasonde Chisuna Health Post	Health Post	HRhY8B68PlE	0	0	0	0	0	0	0	0	0	0	0	0
2016	2016Q2	6	201606	Luwingu District	Kasonde Kombo-Kombo Health Post	Health Post	Y5FbyAdSZwk	1	1	0	0	0	0	0	0	0	0	0	0
2016	2016Q2	6	201606	Kasama District	Kasonde Mutokwa Health Post	Health Post	OFe1jQQDB5T	1	1	0	0	0	0	0	0	0	0	0	0
2016	2016Q2	6	201606	Kaputa District	Kasongole Rural Health Centre	Rural Health Center	X5HdpT17FfK	1	1	0	0	0	0	19	19	0	19	0	0
2016	2016Q2	6	201606	Luwingu District	Kasunga Health Post	Health Post	siuBxfKphec	0	0	0	0	0	0	0	0	0	0	0	0
2016	2016Q2	6	201606	Mbala District	Kasunga Health Post	Health Post	Pw7G29LIyZ2	0	0	0	0	0	0	0	0	0	0	0	0
2016	2016Q2	6	201606	Kaputa District	Kasungwe Health Post	Health Post	JHR1QlNzJIY	0	0	0	0	0	0	0	0	0	0	0	0
2016	2016Q2	6	201606	Nsama District	Katele Health Post	Health Post	GwdpdlGMdQo	0	0	0	0	0	0	0	0	0	0	0	0
2016	2016Q2	6	201606	Chilubi District	Kateshi Health Post	Health Post	qb3oElctO5y	0	0	0	0	0	0	0	0	0	0	0	0
2016	2016Q2	6	201606	Kasama District	Kateshi Rural Health Centre	Rural Health Center	Qtj6QkvyDpK	1	1	0	0	0	0	12	13	0	12	0	0
2016	2016Q2	6	201606	Mungwi District	Katilungu Health Post	Health Post	v6IaxSysREZ	0	0	0	0	0	0	0	0	0	0	0	0
2016	2016Q2	6	201606	Mbala District	Katito Health Post	Health Post	lDJYsbS3uQb	0	0	0	0	0	0	0	0	0	0	0	0
2016	2016Q2	6	201606	Lupososhi District	Katuta Rural Health Centre	Rural Health Center	N7rhfdgCOag	1	1	0	0	0	0	17	17	0	17	0	0
2016	2016Q2	6	201606	Mporokoso District	Katutwa Health Post	Health Post	Jge5N3fOgZU	0	0	0	0	0	0	0	0	0	0	0	0
2016	2016Q2	6	201606	Nsama District	Katwatwa Health Post	Health Post	XbYNkvpwJRI	0	0	0	0	0	0	0	0	0	0	0	0
2016	2016Q2	6	201606	Senga Hill District	Kavumbo Health Post	Health Post	CtV2Kg7nyu1	1	1	0	0	0	1	25	26	0	26	0	1
2016	2016Q2	6	201606	Mpulungu District	Kawe Health Post	Health Post	TUilzDIpCF6	0	0	0	0	0	0	0	0	0	0	0	0
2016	2016Q2	6	201606	Chilubi District	Kawena Health Post	Health Post	ugG860Hbvbt	1	1	0	0	0	0	18	18	0	18	0	0
2016	2016Q2	6	201606	Mbala District	Kawimbe Rural Health Centre	Rural Health Center	H1xQNTEhBtK	0	0	0	0	0	1	15	15	0	16	0	1
2016	2016Q2	6	201606	Mungwi District	Kayambi Rural Health Centre	Rural Health Center	YJ1Z3e4nSll	1	1	0	0	0	0	77	77	0	77	0	0
2016	2016Q2	6	201606	Mpulungu District	Kopeka Rural Health Centre	Rural Health Center	ld7Y8Gyqg4w	0	0	0	0	0	0	11	11	0	11	0	0
2016	2016Q2	6	201606	Senga Hill District	Kunkuta Health Post	Health Post	aGDolyFMI8p	0	0	0	0	0	0	0	0	0	0	0	0
2016	2016Q2	6	201606	Luwingu District	Laurent Chita Health Post	Health Post	tkpp4ukw5eB	1	1	0	0	0	1	5	6	0	6	0	1
2016	2016Q2	6	201606	Mporokoso District	Levi Health Post	Health Post	MC0Acz8NdjS	0	0	0	0	0	0	0	0	0	0	0	0
2016	2016Q2	6	201606	Kasama District	Location Urban Health Centre	Urban Health Center	SlolrJEgl0a	1	1	0	0	0	1	81	81	0	82	0	1
2016	2016Q2	6	201606	Kasama District	Lubushi Rural Health Centre	Rural Health Center	HHMYNultyEP	1	1	0	0	0	0	42	42	0	42	0	0
2016	2016Q2	6	201606	Luwingu District	Luena Rural Health Centre	Rural Health Center	iLr0hORXj71	1	1	0	0	0	0	8	8	0	8	0	0
2016	2016Q2	6	201606	Lupososhi District	Lufubu Health Post	Health Post	qRI1pVbLSvj	1	1	0	0	0	0	8	8	0	8	0	0
2016	2016Q2	6	201606	Mbala District	Luka Health Post	Health Post	dFWGhoXwMos	1	1	0	0	0	0	6	6	0	6	0	0
2016	2016Q2	6	201606	Kasama District	Lukashi Health Post	Health Post	jayOVZvJh3N	1	1	0	0	0	0	17	17	0	17	0	0
2016	2016Q2	6	201606	Kasama District	Lukashya Rural Health Centre	Rural Health Center	CJs1aFa21p9	0	0	0	0	0	0	0	0	0	0	0	0
2016	2016Q2	6	201606	Lupososhi District	Lukolongo Health Post	Health Post	hQhE9fC7Ap7	1	1	0	0	0	1	10	11	0	11	0	1
2016	2016Q2	6	201606	Kasama District	Lukupa Rural Health Centre	Rural Health Center	KcXMB5vV4YL	0	0	0	0	0	1	23	24	0	24	0	1
2016	2016Q2	6	201606	Lupososhi District	Lundu Health Post	Health Post	NNjZEjAF8DP	1	1	0	0	0	0	6	6	0	6	0	0
2016	2016Q2	6	201606	Kaputa District	Luntomfwe Health Post	Health Post	VwAueohxpnH	1	1	0	0	0	0	0	0	0	0	0	0
2016	2016Q2	6	201606	Luwingu District	Luwingu District Hospital	First Level Hospital	TuxDE0ZnxMJ	0	1	1	0	0	8	86	91	0	94	0	8
2016	2016Q2	6	201606	Kasama District	Lwabwe Health Post	Health Post	qjA4Nyo81tE	0	0	0	0	0	0	0	0	0	0	0	0
2016	2016Q2	6	201606	Mpulungu District	Lyendwe Rural Health Centre	Rural Health Center	T65DDeg4dff	0	0	0	1	0	0	11	11	0	11	1	1
2016	2016Q2	6	201606	Mungwi District	Mabula Health Post	Health Post	pT4EYxArzRn	0	0	0	0	0	0	0	0	0	0	0	0
2016	2016Q2	6	201606	Mungwi District	Makasa Rural Health Centre	Rural Health Center	ZfAQFHCDSNi	1	1	0	0	0	0	15	15	0	15	0	0
2016	2016Q2	6	201606	Mpulungu District	Makola Health Post	Health Post	AbjqCULhpKm	0	0	0	0	0	0	0	0	0	0	0	0
2016	2016Q2	6	201606	Luwingu District	Malekani Health Post	Health Post	PUrj7QrvNGh	0	0	0	0	0	0	0	0	0	0	0	0
2016	2016Q2	6	201606	Mungwi District	Malole Rural Health Centre	Rural Health Center	Ff2irFlNM6d	1	1	0	0	0	0	23	23	0	23	0	0
2016	2016Q2	6	201606	Senga Hill District	Mambwe Mission Rural Health Centre	Zonal Level Health Facility	umzquHpm0kg	1	1	0	0	0	0	28	28	0	28	0	0
2016	2016Q2	6	201606	Lunte District	Mananya Health Post	Health Post	hLvGlMcyxzL	0	0	0	0	0	0	0	0	0	0	0	0
2016	2016Q2	6	201606	Lupososhi District	Mapulanga Health Post	Health Post	prgxDdj8o9J	0	0	0	0	0	0	0	0	0	0	0	0
2016	2016Q2	6	201606	Mbala District	Masamba Rural Health Centre	Rural Health Center	zvdAaDU7yC6	1	1	0	0	0	0	14	14	0	14	0	0
2016	2016Q2	6	201606	Kasama District	Masuba Rural Health Post	Health Post	PCn1YxtH50z	0	0	0	0	0	0	0	0	0	0	0	0
2016	2016Q2	6	201606	Senga Hill District	Matanga Health Post	Health Post	xfmJEMKO9mb	0	0	0	0	0	0	0	0	0	0	0	0
2016	2016Q2	6	201606	Chilubi District	Matipa Rural Health Centre	Rural Health Center	BEr4Ltf5AOa	1	1	0	0	0	1	16	17	0	17	0	1
2016	2016Q2	6	201606	Senga Hill District	Maule Health Post	Health Post	H4Oc88KfaMV	1	1	0	0	0	0	10	10	0	10	0	0
2016	2016Q2	6	201606	Mbala District	Mayanga Health Post	Health Post	GrbPvqYxmR6	0	0	0	0	0	0	0	0	0	0	0	0
2016	2016Q2	6	201606	Chilubi District	Mayuka Rural Health Centre	Rural Health Center	QwekBrtGSKk	1	1	0	0	0	0	18	18	0	18	0	0
2016	2016Q2	6	201606	Mbala District	Mbala General Hospital	Second Level Hospital	EiK3mHteX1z	0	1	0	0	0	0	0	0	0	0	0	0
2016	2016Q2	6	201606	Mbala District	Mbala Urban Clinic	Urban Health Center	XoQdawXkZBJ	1	1	0	0	0	0	0	0	0	0	0	0
2016	2016Q2	6	201606	Kasama District	Mbusa Rural Health Centre	Rural Health Center	akC2W2pwmYx	1	1	0	0	0	0	0	0	0	0	0	0
2016	2016Q2	6	201606	Luwingu District	Menga Health Post	Health Post	SnhDHhvZxSf	1	1	0	0	0	0	4	4	0	4	0	0
2016	2016Q2	6	201606	Luwingu District	Mfungwe Health Post	Health Post	eXIf6Qgfiyf	0	0	0	0	0	0	0	0	0	0	0	0
2016	2016Q2	6	201606	Nsama District	Mikose Health Post	Health Post	c3EpYjfN5Yi	0	0	0	0	0	0	0	0	0	0	0	0
2016	2016Q2	6	201606	Kasama District	Milima Rural Health Centre	Rural Health Center	AWV6kSXGjwi	0	0	0	0	0	0	6	0	0	6	0	0
2016	2016Q2	6	201606	Kasama District	Misambo Health Post	Health Post	AeJqEJMVqnN	1	1	0	0	0	0	0	0	0	0	0	0
2016	2016Q2	6	201606	Luwingu District	Misambula Health Post	Health Post	XlQk6XCOPbQ	0	0	0	0	0	0	0	0	0	0	0	0
2016	2016Q2	6	201606	Kasama District	Misamfu Rural Health Centre	Rural Health Center	eyAsFYjpsks	0	0	0	0	0	0	11	11	0	11	0	0
2016	2016Q2	6	201606	Kasama District	Misengo Rural Health Centre	Rural Health Center	TM4bzQrBfOo	1	1	0	0	0	0	12	11	0	12	0	0
2016	2016Q2	6	201606	Chilubi District	Mofu Rural Health Centre	Rural Health Center	R956pSL5FBl	1	1	0	0	0	0	16	16	0	16	0	0
2016	2016Q2	6	201606	Mporokoso District	Mole Health Post	Health Post	k5Rxe9mg6nd	0	0	0	0	0	0	0	0	0	0	0	0
2016	2016Q2	6	201606	Kasama District	Monica Chisando Health Post	Health Post	aqkWJquZvWo	0	0	0	0	0	0	0	0	0	0	0	0
2016	2016Q2	6	201606	Lunte District	Moseni Health Post	Health Post	h8SZvKdKRta	1	1	0	0	0	0	10	10	0	10	0	0
2016	2016Q2	6	201606	Lunte District	Mpalapata Health Post	Health Post	tRh7NtQVaDz	0	0	0	0	0	0	0	0	0	0	0	0
2016	2016Q2	6	201606	Senga Hill District	Mpande Rural Health Centre	Rural Health Center	IHAOSIJmUtG	1	1	0	0	0	0	2	2	0	2	0	0
2016	2016Q2	6	201606	Mporokoso District	Mporokoso District Hospital	First Level Hospital	dXMqlOoc6en	0	1	1	1	0	6	79	85	0	85	1	7
2016	2016Q2	6	201606	Mpulungu District	Mpulungu District Hospital	First Level Hospital	Rs92HSHciE9	0	1	0	0	0	0	0	0	0	0	0	0
2016	2016Q2	6	201606	Mpulungu District	Mpulungu Urban Health Centre	Urban Health Center	qdVVlf93NBv	1	1	0	0	0	0	31	31	0	31	0	0
2016	2016Q2	6	201606	Chilubi District	Mpupo Health Post	Health Post	F696hvJXIMv	0	0	0	0	0	0	0	0	0	0	0	0
2016	2016Q2	6	201606	Chilubi District	Mubili Health Post	Health Post	y0cG14lZw5k	1	1	0	0	0	0	8	8	0	8	0	0
2016	2016Q2	6	201606	Kaputa District	Muchenja Health Post	Health Post	OXcsX0TwRj1	0	0	0	0	0	0	0	0	0	0	0	0
2016	2016Q2	6	201606	Lunte District	Mukolwe Rural Health Centre	Rural Health Center	QlNGsApLFj0	1	1	0	0	0	1	39	40	0	40	0	1
2016	2016Q2	6	201606	Nsama District	Mukotwe Health Post	Health Post	maZ2XlBdy0r	0	0	0	0	0	0	0	0	0	0	0	0
2016	2016Q2	6	201606	Mungwi District	Mukuka Mfumu HAHC	Rural Health Center	EbyuFvkOhLz	0	0	0	0	0	0	0	0	0	0	0	0
2016	2016Q2	6	201606	Senga Hill District	Mukunta Health Post	Health Post	W0rkeRYerZE	0	0	0	0	0	0	0	0	0	0	0	0
2016	2016Q2	6	201606	Lunte District	Mukupa Kaoma Rural Health Centre	Rural Health Center	cxRXYjF5WXv	1	1	0	0	0	0	23	23	0	23	0	0
2016	2016Q2	6	201606	Kaputa District	Mukupa Katandula Rural Health Centre	Rural Health Center	DMtUrglZTCS	1	1	0	0	0	0	9	9	0	9	0	0
2016	2016Q2	6	201606	Kasama District	Mulanshi Rural Health Centre	Rural Health Center	TqK9kfQC0fg	1	1	1	0	0	0	13	13	0	13	0	0
2016	2016Q2	6	201606	Chilubi District	Mule Health Post	Rural Health Center	Xa01WNBrx4c	0	0	0	0	0	0	0	0	0	0	0	0
2016	2016Q2	6	201606	Mbala District	Mulefu Health Post	Health Post	vNOQ1wqpOZW	1	1	0	0	0	0	0	0	0	0	0	0
2016	2016Q2	6	201606	Kasama District	Mulenga Hill Health Post	Health Post	uvIv0Fx64dt	0	0	0	0	0	0	17	17	0	17	0	0
2016	2016Q2	6	201606	Lunte District	Mulenga Mapesa Health Post	Health Post	L81ZzaEQA65	1	1	0	0	0	0	2	2	0	2	0	0
2016	2016Q2	6	201606	Lunte District	Mulila Health Post	Health Post	CjOogYGADtw	0	0	0	0	0	0	0	0	0	0	0	0
2016	2016Q2	6	201606	Mungwi District	Mulilo Kafyama Health Post	Health Post	pvN7NWGkic7	0	0	0	0	0	0	0	0	0	0	0	0
2016	2016Q2	6	201606	Kasama District	Mulobola Rural Health Centre	Rural Health Center	ri2Uo6gFRNm	1	1	0	0	0	0	8	8	0	8	0	0
2016	2016Q2	6	201606	Lupososhi District	Mumba Health Post	Health Post	oshsVOZGLUx	1	1	0	0	0	0	3	3	0	3	0	0
2016	2016Q2	6	201606	Mungwi District	Mumba Rural Health Centre	Rural Health Center	dLM5n5VY0bS	1	1	0	0	0	0	28	28	0	28	0	0
2016	2016Q2	6	201606	Kasama District	Mumbimfumu Health Post	Health Post	dR3uLB9bdT8	1	1	0	0	0	0	12	12	0	12	0	0
2016	2016Q2	6	201606	Kasama District	Mumbimukulu Health post	Health Post	L9DG6uHzVYV	0	0	0	0	0	0	4	5	0	4	0	0
2016	2016Q2	6	201606	Mungwi District	Mungwi District Hospital	First Level Hospital	xfNEUTcIFI4	0	1	0	0	0	0	0	0	0	0	0	0
2016	2016Q2	6	201606	Mungwi District	Mungwi Rural Health Centre	Rural Health Center	JQsA2mdYFpD	1	1	0	0	1	1	35	35	0	36	1	1
2016	2016Q2	6	201606	Kasama District	Munkonge Rural Health Centre	Rural Health Center	xuA2Jtiphpg	0	0	0	0	0	0	13	13	0	13	0	0
2016	2016Q2	6	201606	Nsama District	Munyele Health Post	Health Post	Gq4KeEK5XBj	0	0	0	0	0	0	0	0	0	0	0	0
2016	2016Q2	6	201606	Nsama District	Mupandi Health Post	Health Post	XET8i2TFKry	0	0	0	0	0	0	0	0	0	0	0	0
2016	2016Q2	6	201606	Kasama District	Musa Rural Health Centre	Rural Health Center	bnkRDk8yfOw	0	0	0	0	0	0	12	12	0	12	0	0
2016	2016Q2	6	201606	Lunte District	Mushika Health Post	Health Post	vXXdSBZnCo6	0	0	0	0	0	0	0	0	0	0	0	0
2016	2016Q2	6	201606	Mbala District	Musipazi Rural Health Centre	Rural Health Center	L91f0OLz1Fk	1	1	0	0	0	0	0	0	0	0	0	0
2016	2016Q2	6	201606	Mpulungu District	Muswilo Health Post	Health Post	riRtMeO9KY2	0	0	0	0	0	0	0	0	0	0	0	0
2016	2016Q2	6	201606	Lupososhi District	Mutondo Health Post	Health Post	MrbVAAMoOmm	1	1	0	0	0	0	1	1	0	1	0	0
2016	2016Q2	6	201606	Mbala District	Mutwizi Health Post	Health Post	Rsse9ze5yWY	0	0	0	0	0	0	0	0	0	0	0	0
2016	2016Q2	6	201606	Kasama District	Mwamba Rural Health Centre (Kasama)	Rural Health Center	YmN30bOmtP9	1	1	0	0	0	0	6	6	0	6	0	0
2016	2016Q2	6	201606	Mbala District	Mwamba Rural Health Centre (Mbala)	Rural Health Center	AyvJHiapexJ	1	1	0	0	0	0	16	16	0	16	0	0
2016	2016Q2	6	201606	Lupososhi District	Mwando Health Post	Health Post	M9TeHohvMwx	1	1	0	0	0	1	3	4	0	4	0	1
2016	2016Q2	6	201606	Kasama District	Mwasha Health Post	Health Post	yfQfmGP0Aqu	0	0	0	0	0	1	3	3	0	4	0	1
2016	2016Q2	6	201606	Mbala District	Mwenda Health Post	Health Post	CdAwynRfrYG	1	1	0	0	0	0	4	4	0	4	0	0
2016	2016Q2	6	201606	Chilubi District	Mwenge Health Post	Rural Health Center	yot4DZWAWVC	0	0	0	0	0	0	0	0	0	0	0	0
2016	2016Q2	6	201606	Senga Hill District	Mwenyi Health Post	Health Post	vlUT4oIjWKH	0	0	0	0	0	0	0	0	0	0	0	0
2016	2016Q2	6	201606	Nsama District	Mwewe Rural Health Centre	Rural Health Center	qINPcAvhiBZ	1	1	0	0	0	0	10	10	0	10	0	0
2016	2016Q2	6	201606	Senga Hill District	Mwiluzi Health Post	Health Post	I8S4in4skXF	0	0	0	0	0	0	0	0	0	0	0	0
2016	2016Q2	6	201606	Luwingu District	Mwingilila Health Post	Health Post	cWoIFS5GqNd	0	0	0	0	0	0	0	0	0	0	0	0
2016	2016Q2	6	201606	Luwingu District	Namukolo Urban Health Centre	Urban Health Center	Waw2EX8ZesY	0	0	0	0	0	0	0	0	0	0	0	0
2016	2016Q2	6	201606	Mungwi District	Ndakala Health Post	Health Post	K8aHlxIArHv	0	0	0	0	0	0	0	0	0	0	0	0
2016	2016Q2	6	201606	Mungwi District	Ndasa Rural Health Centre	Rural Health Center	MK7a8aSlP8b	0	0	0	0	0	0	19	19	0	19	0	0
2016	2016Q2	6	201606	Luwingu District	Ndoki Rural Health Centre	Rural Health Center	VmY51GpyuZG	1	1	0	0	0	0	3	3	0	3	0	0
2016	2016Q2	6	201606	Mungwi District	Ngoli Rural Health Centre	Rural Health Center	AfdD3W5tqnJ	1	1	0	1	0	0	27	27	0	27	1	1
2016	2016Q2	6	201606	Kasama District	Ngoma Health Post	Health Post	pXHIIKZSX3P	0	0	0	0	0	0	0	0	0	0	0	0
2016	2016Q2	6	201606	Mungwi District	Ngulula Health Post	Health Post	MwLpXPewt2C	0	0	0	0	0	0	0	0	0	0	0	0
2016	2016Q2	6	201606	Mporokoso District	Njalamimba Rural Health Centre	Rural Health Center	Nosv1i0sZrI	0	0	0	0	0	0	10	10	0	10	0	0
2016	2016Q2	6	201606	Luwingu District	Njoko Health Post	Health Post	dqRfUInqlmH	1	1	0	0	0	0	8	8	0	8	0	0
2016	2016Q2	6	201606	Kasama District	Nkolemfumu Rural Health Centre	Rural Health Center	mZ8aFa1q1sg	1	1	0	0	0	0	7	7	0	7	0	0
2016	2016Q2	6	201606	Kaputa District	Nkosha Health Post	Health Post	DzunPv8cwSo	1	1	0	0	0	1	19	20	0	20	0	1
2016	2016Q2	6	201606	Senga Hill District	Nondo Rural Health Centre	Rural Health Center	n9Du4tQmCmD	1	1	0	0	0	1	24	24	0	25	0	1
2016	2016Q2	6	201606	Nsama District	Nsama Rural Health Centre	Rural Health Center	rJUCDhW6snn	1	1	0	0	0	0	8	8	0	8	0	0
2016	2016Q2	6	201606	Luwingu District	Nsanja Health Post	Health Post	Pw5q3FNZeyG	1	1	0	0	0	0	7	7	0	7	0	0
2016	2016Q2	6	201606	Mungwi District	Nseluka Rural Health Centre	Rural Health Center	kNnX7VenNZI	1	1	0	0	0	0	54	54	0	54	0	0
2016	2016Q2	6	201606	Lupososhi District	Nshindaila Health Post	Health Post	qEmi486vJPu	0	0	0	0	0	0	0	0	0	0	0	0
2016	2016Q2	6	201606	Senga Hill District	Nsokolo Rural Health Centre	Rural Health Center	tPs4BLQYuUJ	1	1	0	0	0	3	25	21	0	28	0	3
2016	2016Q2	6	201606	Lupososhi District	Nsombo Rural Health Centre	Rural Health Center	Iyze9DB5Yzs	1	1	0	0	0	0	14	14	0	14	0	0
2016	2016Q2	6	201606	Chilubi District	Nsumbu Rural Health Centre (Chilubi)	Rural Health Center	RBJMZ11FhW4	1	1	0	0	0	0	9	9	0	9	0	0
2016	2016Q2	6	201606	Nsama District	Nsumbu Rural Health Centre (Nsama)	Rural Health Center	D1rV5goZK1Q	1	1	0	0	0	0	21	21	0	21	0	0
2016	2016Q2	6	201606	Senga Hill District	Ntembo Health Post	Health Post	bQCiUuAzuQ6	0	0	0	0	0	0	0	0	0	0	0	0
2016	2016Q2	6	201606	Kasama District	Ntumpa Rural Health Post	Health Post	rPkmYXxjcxf	0	0	0	0	0	0	0	0	0	0	0	0
2016	2016Q2	6	201606	Lunte District	Pecha Health Post	Health Post	yOy1oTpHuYY	0	0	0	0	0	0	0	0	0	0	0	0
2016	2016Q2	6	201606	Mungwi District	Peleti Rural Health Centre	Rural Health Center	I5KDwt3lBK2	1	1	0	0	0	1	18	19	0	19	0	1
2016	2016Q2	6	201606	Mbala District	Pumpa Health Post	Health Post	W5ORiIJwNhs	0	0	0	0	0	0	0	0	0	0	0	0
2016	2016Q2	6	201606	Mungwi District	Rosa Rural Health Centre	Rural Health Center	Q6Axo5Tk2Xc	1	1	0	0	0	0	19	19	0	19	0	0
2016	2016Q2	6	201606	Lunte District	Sambala Health Post	Health Post	AR5B87AVmsS	0	0	0	0	0	0	0	0	0	0	0	0
2016	2016Q2	6	201606	Mungwi District	Sampa Health Post	Health Post	cawBzlNEyU8	1	1	0	0	0	0	23	23	0	23	0	0
2016	2016Q2	6	201606	Chilubi District	Santa Maria Mission First level hospital	Zonal Level Health Facility	FDu4VtXk7nK	1	1	0	0	0	0	23	26	0	23	0	0
2016	2016Q2	6	201606	Senga Hill District	Sementi Health Post	Health Post	kxR3RlQfkao	0	0	0	0	0	0	0	0	0	0	0	0
2016	2016Q2	6	201606	Senga Hill District	Senga District Hospital	First Level Hospital	G47P2ogsJOx	0	0	0	0	0	0	0	0	0	0	0	0
2016	2016Q2	6	201606	Senga Hill District	Senga Rural Health Centre	Rural Health Center	vgt7GXJX5hh	1	1	0	1	0	1	37	37	0	38	1	2
2016	2016Q2	6	201606	Senga Hill District	Senka Rural Health Centre	Rural Health Center	TDbtkUkKTrt	1	1	0	0	0	3	8	11	0	11	0	3
2016	2016Q2	6	201606	Lunte District	Shibwalya Kapila Rural Health Centre	Rural Health Center	t3ZN7n05wOY	1	1	0	0	0	0	17	17	0	17	0	0
2016	2016Q2	6	201606	Senga Hill District	Shikulu Musonda Health Post	Health Post	cFapWdbmT27	1	1	0	0	0	0	0	0	0	0	0	0
2016	2016Q2	6	201606	Luwingu District	Shimumbi Rural Health Centre	Rural Health Center	dLyeKt8kc3R	1	1	0	0	0	0	16	16	0	16	0	0
2016	2016Q2	6	201606	Senga Hill District	Sikalembe Health Post	Health Post	MFBP2fSIDN6	0	0	0	0	0	0	0	0	0	0	0	0
2016	2016Q2	6	201606	Mbala District	Special Forces Clinic	Rural Health Center	f6Xl2OH5Dw2	0	0	0	0	0	0	0	0	0	0	0	0
2016	2016Q2	6	201606	Senga Hill District	Sumbi Health Post	Health Post	kqFg5a0gtqc	1	1	0	0	0	0	3	3	0	3	0	0
2016	2016Q2	6	201606	Mporokoso District	Sunkutu Rural Health Centre	Rural Health Center	u2aBoW5B0Xf	1	1	0	0	0	0	5	5	0	5	0	0
2016	2016Q2	6	201606	Senga Hill District	Tanzuka Health Post	Health Post	DGlLpmvZLnK	1	1	0	0	0	0	9	9	0	9	0	0
2016	2016Q2	6	201606	Kasama District	Tazara Rural Health Centre	Rural Health Center	vNQHILDWoMI	0	0	0	0	0	0	0	0	0	0	0	0
2016	2016Q2	6	201606	Mporokoso District	Township Rural Health Centre	Rural Health Center	RqjWZjDhSR8	1	1	0	0	0	0	31	31	0	31	0	0
2016	2016Q2	6	201606	Mbala District	Tulemane Urban Clinic	Urban Health Center	yyxVB11odDr	1	1	0	0	0	2	50	50	0	52	0	2
2016	2016Q2	6	201606	Luwingu District	Tungati Rural Health Centre	Rural Health Center	QMDPxafgAyJ	1	1	0	0	0	0	13	13	0	13	0	0
2016	2016Q2	6	201606	Lunte District	Vincent Bulaya Health Post	Health Post	EKemwvrWa4L	0	0	0	0	0	0	2	2	0	2	0	0
2016	2016Q2	6	201606	Senga Hill District	Vundoka Health Post	Health Post	MU4yY5Ke6GE	0	0	0	0	0	0	0	0	0	0	0	0
2016	2016Q2	6	201606	Mpulungu District	Vyamba Rural Health Centre	Rural Health Center	Ldsrw0UXmfm	1	1	1	0	0	1	24	24	0	25	0	1
2016	2016Q2	6	201606	Mbala District	ZAF Mbala Clinic	Rural Health Center	QzaCYL9dq2y	0	0	0	0	0	0	6	6	0	6	0	0
2016	2016Q2	6	201606	Kasama District	Zambia Police Clinic	Rural Health Center	nX3k8TeUA3d	0	0	0	0	0	0	0	0	0	0	0	0
2016	2016Q2	6	201606	Kasama District	ZNS Chishimba Rural Health Centre	Rural Health Center	c8Pl2yC9fTN	0	0	0	0	0	0	8	8	0	8	0	0
2016	2016Q2	6	201606	Mbala District	ZNS Mbala Clinic	Rural Health Center	a9GyAXwFqDg	0	0	0	0	0	0	5	5	0	5	0	0
2016	2016Q2	6	201606	Mbala District	Zombe Health Post	Health Post	KZB1p0pikCQ	0	0	0	0	0	0	0	0	0	0	0	0
2016	2016Q3	7	201607	Kasama District	Army Urban Health Centre	Urban Health Center	FkZWhDrqAy8	0	0	0	0	0	0	0	0	0	0	0	0
2016	2016Q3	7	201607	Chilubi District	Bukotelo Health post	Health Post	A5nbNu2MrQc	0	0	0	0	0	0	0	0	0	0	0	0
2016	2016Q3	7	201607	Luwingu District	Bulambo Health Post	Health Post	qpTClaXqjok	0	0	0	0	0	0	0	0	0	0	0	0
2016	2016Q3	7	201607	Mporokoso District	Bweupe Health Post	Health Post	Ns3RLYMnrzy	0	0	0	0	0	0	0	0	0	0	0	0
2016	2016Q3	7	201607	Chilubi District	Chaba Rural Health Centre	Rural Health Center	hbMd5G5xeox	1	1	0	0	0	0	38	38	0	38	0	0
2016	2016Q3	7	201607	Mporokoso District	Chalabesa Health Post	Health Post	oHExTc6zxg9	1	1	0	0	0	0	0	0	0	0	0	0
2016	2016Q3	7	201607	Mbala District	Chalele Health Post	Health Post	dJCU1h1IRvm	0	0	0	0	0	0	0	0	0	0	0	0
2016	2016Q3	7	201607	Kasama District	Chandamukulu Health Post	Rural Health Center	pvS1vkQZCc4	1	1	0	0	0	0	6	6	0	6	0	0
2016	2016Q3	7	201607	Mungwi District	Changala Health Post	Health Post	X567utfLHKK	0	0	0	0	0	0	0	0	0	0	0	0
2016	2016Q3	7	201607	Mungwi District	Chanundu Health Post	Health Post	fWQuVRCyXCT	0	0	0	0	0	0	0	0	0	0	0	0
2016	2016Q3	7	201607	Lunte District	Chewe Health Post	Health Post	DONNVIGWmgp	1	1	0	0	0	0	0	0	0	0	0	0
2016	2016Q3	7	201607	Mpulungu District	Chezi Health Post	Health Post	C3fo5UCzg3H	0	0	0	0	0	0	0	0	0	0	0	0
2016	2016Q3	7	201607	Nsama District	Chibanga Health Post	Health Post	P2d1krhUSiF	0	0	0	0	0	0	0	0	0	0	0	0
2016	2016Q3	7	201607	Lunte District	Chibelushi Health Post	Health Post	dZt8DMqC2wO	0	0	0	0	0	0	0	0	0	0	0	0
2016	2016Q3	7	201607	Mpulungu District	Chibote Health Post	Health Post	Q4E8ymcy1ni	1	1	0	0	0	0	8	8	0	8	0	0
2016	2016Q3	7	201607	Chilubi District	Chichile Health post	Health Post	NB0ZrOjg11a	0	0	0	0	0	0	0	0	0	0	0	0
2016	2016Q3	7	201607	Mungwi District	Chifulo Health Post	Health Post	wNcKvBDqA0S	1	1	0	2	0	2	16	16	0	18	2	4
2016	2016Q3	7	201607	Chilubi District	Chifwenge Rural Health Centre	Rural Health Center	RjnexMNgqpi	1	1	0	0	0	2	15	16	0	17	0	2
2016	2016Q3	7	201607	Luwingu District	Chikoyi Peri-Urban Clinic	Rural Health Center	jCKyhwUR8It	0	0	0	1	0	0	30	30	0	30	1	1
2016	2016Q3	7	201607	Senga Hill District	Chikunta Health Post	Health Post	UYxWDQiVZEM	1	1	0	0	0	0	13	13	0	13	0	0
2016	2016Q3	7	201607	Senga Hill District	Chikwanda Health Post	Health Post	TfiuTdEq3Qq	0	0	0	0	0	0	0	0	0	0	0	0
2016	2016Q3	7	201607	Senga Hill District	Chileshya Rural Health Centre	Rural Health Center	vkrsDU8Tf6c	0	0	0	0	0	0	0	0	0	0	0	0
2016	2016Q3	7	201607	Mungwi District	Chilombwa Health Post	Health Post	GiL5gEu5MQn	0	0	0	0	0	0	0	0	0	0	0	0
2016	2016Q3	7	201607	Kasama District	Chilongoshi Rural Health Centre	Rural Health Center	agaIwA0dv8q	0	0	0	0	0	0	0	12	0	0	0	0
2016	2016Q3	7	201607	Chilubi District	Chilubi Island District Hospital	First Level Hospital	hcQyTr8v2Ci	0	0	0	0	0	0	0	0	0	0	0	0
2016	2016Q3	7	201607	Chilubi District	Chilubi Mainland District Hospital	First Level Hospital	m3J528IT5dJ	0	1	0	0	0	0	0	0	0	0	0	0
2016	2016Q3	7	201607	Chilubi District	Chilubi Rural Health Centre	Rural Health Center	MfpYE8QNstw	1	1	0	0	0	1	19	20	0	20	0	1
2016	2016Q3	7	201607	Kasama District	Chilubula Clinic -Hospital Affiliated	Rural Health Center	AiRIWKJDQze	0	0	0	0	0	0	0	0	0	0	0	0
2016	2016Q3	7	201607	Kasama District	Chilubula Mission Hospital	First Level Hospital	dP2B3BbFzqd	0	1	0	0	0	0	0	0	0	0	0	0
2016	2016Q3	7	201607	Kasama District	Chilubula Rural Health Centre	Rural Health Center	SxlzNk3gMnn	0	0	0	3	0	1	39	37	0	40	3	4
2016	2016Q3	7	201607	Mungwi District	Chimba Rural Health Centre	Rural Health Center	p8gzxnRsBCm	1	1	0	0	0	0	19	19	0	19	0	0
2016	2016Q3	7	201607	Mungwi District	Chimbola Health Post	Health Post	osG4FYRtDfh	0	0	0	0	0	0	0	0	0	0	0	0
2016	2016Q3	7	201607	Mpulungu District	Chinakila Rural Health Centre	Rural Health Center	sIyxXl3ZxxC	1	1	0	0	0	1	16	17	0	17	0	1
2016	2016Q3	7	201607	Senga Hill District	Chindo Health Post	Health Post	KMOy3NyTmiO	1	1	0	0	0	0	0	0	0	0	0	0
2016	2016Q3	7	201607	Kasama District	Chiombo Rural Health Centre	Rural Health Center	eQZzBLergfe	1	1	0	0	0	1	17	17	0	18	0	1
2016	2016Q3	7	201607	Kaputa District	Chipili Health Post	Health Post	IrXJrK7ctSP	0	0	0	0	0	0	0	0	0	0	0	0
2016	2016Q3	7	201607	Mbala District	Chipoka Health Post	Health Post	hUhh5WzavBP	0	0	0	0	0	0	0	0	0	0	0	0
2016	2016Q3	7	201607	Mpulungu District	Chipwa Health Post	Health Post	H1GhNzYjcF9	0	0	0	0	0	0	0	0	0	0	0	0
2016	2016Q3	7	201607	Mungwi District	Chisanga Ponde Health Post	Health Post	gi7QC0cB0j1	0	0	0	0	0	0	0	0	0	0	0	0
2016	2016Q3	7	201607	Kasama District	Chisanga Urban Health Centre	Urban Health Center	gfLalP9XzeF	0	0	0	0	0	0	2	2	0	2	0	0
2016	2016Q3	7	201607	Mpulungu District	Chisanza Rural Health Centre	Rural Health Center	QVn5tLhyP9Z	1	1	0	0	0	0	18	0	0	18	0	0
2016	2016Q3	7	201607	Senga Hill District	Chisanzu Health Post	Health Post	Jiru3FEe8RW	0	0	0	0	0	0	0	0	0	0	0	0
2016	2016Q3	7	201607	Mbala District	Chisenga Health Post	Health Post	GtctzmLBRFO	0	0	0	0	0	0	0	0	0	0	0	0
2016	2016Q3	7	201607	Mporokoso District	Chishamwamba Rural Health Centre	Rural Health Center	je8Dil6HHMU	1	1	0	0	0	0	8	8	0	8	0	0
2016	2016Q3	7	201607	Nsama District	Chishela Rural Health Centre	Rural Health Center	XJzgWQ6lDvh	1	1	0	0	0	0	12	12	0	12	0	0
2016	2016Q3	7	201607	Mpulungu District	Chitimbwa Rural Health Centre	Rural Health Center	s6bwP0KAZNt	1	1	0	0	0	0	4	4	0	4	0	0
2016	2016Q3	7	201607	Mungwi District	Chitimukulu Rural Health Centre	Rural Health Center	Mcg9Jg9CxBI	1	1	0	0	0	1	21	22	0	22	0	1
2016	2016Q3	7	201607	Mpulungu District	Chitli Health Post	Health Post	plXVfq3fHFk	0	0	0	0	0	0	0	0	0	0	0	0
2016	2016Q3	7	201607	Lunte District	Chitoshi Rural Health Centre	Rural Health Center	ldLfgqgERC6	1	1	0	0	0	0	36	36	0	36	0	0
2016	2016Q3	7	201607	Chilubi District	Chitunkubwe Health Post	Health Post	GdqN0M7n0VT	1	1	0	0	0	0	14	14	0	14	0	0
2016	2016Q3	7	201607	Mpulungu District	Chituta Health Post	Health Post	ejuLwdxCNTc	0	0	0	0	0	0	0	0	0	0	0	0
2016	2016Q3	7	201607	Mporokoso District	Chiwala Rural Health Centre	Rural Health Center	sHW7VaE7vFR	1	1	0	0	0	0	1	1	0	1	0	0
2016	2016Q3	7	201607	Kaputa District	Chocha Health Post	Health Post	yzHAnovHXda	0	0	0	0	0	0	9	9	0	9	0	0
2016	2016Q3	7	201607	Senga Hill District	Chomba Health Post	Health Post	zaxq2cLvAKs	0	0	0	0	0	0	0	0	0	0	0	0
2016	2016Q3	7	201607	Mporokoso District	Chongo Chinondo Health Post	Health Post	iNkSJTyLKSw	0	0	0	0	0	0	0	0	0	0	0	0
2016	2016Q3	7	201607	Senga Hill District	Chozi TZR Rural Health Centre	Rural Health Center	OsgKzv3WE4B	1	1	0	0	0	0	1	1	0	1	0	0
2016	2016Q3	7	201607	Lupososhi District	Chungu Rural Health Centre	Rural Health Center	yu99yP1nh0n	1	1	0	0	0	0	5	5	0	5	0	0
2016	2016Q3	7	201607	Kasama District	College Health Post	Health Post	E7Rg5Ox5DGG	0	0	0	0	0	0	0	0	0	0	0	0
2016	2016Q3	7	201607	Luwingu District	Fikonkonta Health Post	Health Post	YR1tlxZijfx	1	1	0	0	0	0	3	3	0	3	0	0
2016	2016Q3	7	201607	Lunte District	Filipo Health Post	Health Post	FRx9ulBl4om	0	0	0	0	0	0	0	0	0	0	0	0
2016	2016Q3	7	201607	Chilubi District	Fube Health Post	Health Post	vKtUQiVGak0	1	1	0	0	0	2	9	11	0	11	0	2
2016	2016Q3	7	201607	Luwingu District	Ipusukilo Rural Health Centre	Rural Health Center	sYEWWLNXcQ3	1	1	0	0	0	0	6	6	0	6	0	0
2016	2016Q3	7	201607	Mbala District	Isofu Rural Health Centre	Rural Health Center	yqiI8f8Yc8O	1	1	0	3	0	3	24	21	0	27	3	6
2016	2016Q3	7	201607	Mpulungu District	Isoko Rural Health Centre	Rural Health Center	k7gm1IG2H04	1	1	0	1	0	1	9	10	0	10	1	2
2016	2016Q3	7	201607	Senga Hill District	Iyanda Health Post	Health Post	jJ7NqAuwvWP	1	1	0	0	0	0	4	4	0	4	0	0
2016	2016Q3	7	201607	Senga Hill District	John Chikomangome Health Post	Health Post	e3HIESgCFLk	0	0	0	0	0	0	0	0	0	0	0	0
2016	2016Q3	7	201607	Senga Hill District	John Chivuta Health Post	Health Post	VzfcwXjOMaq	0	0	0	0	0	0	0	0	0	0	0	0
2016	2016Q3	7	201607	Mpulungu District	Kabyolwe Health Post	Health Post	fxxQ6VxN5KI	0	0	0	0	0	0	0	0	0	0	0	0
2016	2016Q3	7	201607	Kaputa District	Kafwimbi Health Post	Health Post	pDvNFY9XBVJ	1	1	0	0	0	0	0	0	0	0	0	0
2016	2016Q3	7	201607	Mpulungu District	Kaizya Health Post	Health Post	jC88VHgmoIp	0	0	0	0	0	0	0	0	0	0	0	0
2016	2016Q3	7	201607	Mbala District	Kaka Rural Health Centre	Rural Health Center	aRCZdkK5sLF	1	1	0	0	0	0	15	15	0	15	0	0
2016	2016Q3	7	201607	Nsama District	Kakoma Health Post	Health Post	cpOzZLH5rbd	1	1	0	0	0	0	0	0	0	0	0	0
2016	2016Q3	7	201607	Mpulungu District	Kakusu Health Post	Health Post	di4dZdLFbtS	0	0	0	0	0	0	0	0	0	0	0	0
2016	2016Q3	7	201607	Lupososhi District	Kalaba Health Post	Health Post	sCwSCsAcmAM	1	1	0	0	0	0	0	0	0	0	0	0
2016	2016Q3	7	201607	Kaputa District	Kalaba Rural Health Centre	Rural Health Center	jsYdPhERFCI	1	1	0	0	0	0	0	0	0	0	0	0
2016	2016Q3	7	201607	Mporokoso District	Kalabwe Rural Health Centre	Rural Health Center	uOkbuXnOAGQ	1	1	0	0	0	0	20	20	0	20	0	0
2016	2016Q3	7	201607	Mbala District	Kalekwa Health Post	Health Post	YkUjbalujQL	0	0	0	0	0	0	0	0	0	0	0	0
2016	2016Q3	7	201607	Mungwi District	Kalikeka Health Post	Health Post	cvJ2OR3MxwL	0	0	0	0	0	0	0	0	0	0	0	0
2016	2016Q3	7	201607	Mpulungu District	Kalonda Health Post	Health Post	xyylehERu7p	0	0	0	0	0	0	0	0	0	0	0	0
2016	2016Q3	7	201607	Mpulungu District	Kalongola Health Post	Health Post	vaNEryZyzoL	1	1	0	0	0	0	5	5	0	5	0	0
2016	2016Q3	7	201607	Mungwi District	Kalulu Rural Health Centre	Rural Health Center	XT5s7wg6Xuh	0	0	0	0	0	0	12	12	0	12	0	0
2016	2016Q3	7	201607	Mporokoso District	Kambobe Health Post	Health Post	yYlJNXAjPQh	1	1	0	0	0	0	0	0	0	0	0	0
2016	2016Q3	7	201607	Kaputa District	Kambole Chansa health Post	Health Post	uBdVFvsjHUX	0	0	0	0	0	0	0	0	0	0	0	0
2016	2016Q3	7	201607	Nsama District	Kampinda Rural Health Centre	Rural Health Center	Y8CFSLGPkty	1	1	0	1	0	0	18	18	0	18	1	1
2016	2016Q3	7	201607	Mbala District	Kamuzwazi Health Post	Health Post	Q4xLI8xdY6k	1	1	0	0	0	0	16	16	0	16	0	0
2016	2016Q3	7	201607	Mbala District	Kamyanga Health Post	Health Post	Ro7OE8JIpz4	0	0	0	0	0	0	0	0	0	0	0	0
2016	2016Q3	7	201607	Kaputa District	Kapala Health Post	Health Post	R9UyHMbTRk5	1	1	0	0	0	0	5	5	0	5	0	0
2016	2016Q3	7	201607	Mungwi District	Kapamba Health Post	Health Post	dtHdDeRlfJz	1	1	0	0	0	0	0	0	0	0	0	0
2016	2016Q3	7	201607	Chilubi District	Kapampa Health Post	Health Post	YyBASZIWncU	0	0	0	0	0	0	0	0	0	0	0	0
2016	2016Q3	7	201607	Lunte District	Kapatu Rural Health Centre	Rural Health Center	z7q9NkQTIWk	1	1	0	0	0	0	21	21	0	21	0	0
2016	2016Q3	7	201607	Mpulungu District	Kapembwa Health Post	Health Post	hoLpfnV6z6Y	0	0	0	0	0	0	0	0	0	0	0	0
2016	2016Q3	7	201607	Kaputa District	Kapepula Health Post	Health Post	DWCziNThfzc	1	1	0	0	0	0	13	13	0	13	0	0
2016	2016Q3	7	201607	Nsama District	Kapisha Health Post	Health Post	sDIHaXQhSiw	1	1	0	0	0	0	10	10	0	10	0	0
2016	2016Q3	7	201607	Chilubi District	Kapofu Health Post	Rural Health Center	VuHrZ29UX2N	0	0	0	0	0	0	0	0	0	0	0	0
2016	2016Q3	7	201607	Mungwi District	Kapolyo Rural Health Centre	Rural Health Center	XCwDf1XmmkO	1	1	0	0	0	0	40	40	0	40	0	0
2016	2016Q3	7	201607	Senga Hill District	Kapufi Health Post	Health Post	wthqfcMF4jg	1	1	0	0	0	0	13	13	0	13	0	0
2016	2016Q3	7	201607	Kaputa District	kaputa district Hospital	First Level Hospital	BwfogFi4fzD	0	1	0	0	0	0	81	81	0	81	0	0
2016	2016Q3	7	201607	Kaputa District	Kaputa Rural Health Centre	Rural Health Center	zYzRTvE8hjZ	1	1	0	0	0	0	0	0	0	0	0	0
2016	2016Q3	7	201607	Mpulungu District	Kasakalawe Health Post	Health Post	tQKCb7dFtzi	1	1	0	0	0	0	0	2	0	0	0	0
2016	2016Q3	7	201607	Kasama District	Kasakula Rural Health Centre	Rural Health Center	mOuWAqdPbMq	1	1	0	0	0	0	5	5	0	5	0	0
2016	2016Q3	7	201607	Kasama District	Kasama General Hospital	Second Level Hospital	FCzC8Aj6WOk	0	1	1	12	0	17	381	382	0	398	12	29
2016	2016Q3	7	201607	Kasama District	Kasama Health Post	Health Post	qs2Mpxcv39y	0	0	0	0	0	0	0	0	0	0	0	0
2016	2016Q3	7	201607	Kasama District	Kasama Urban Health Centre	Urban Health Center	fr9PXFKbRLw	0	0	0	0	0	0	0	0	0	0	0	0
2016	2016Q3	7	201607	Chilubi District	Kasansa health Post	Health Post	M0Em3XjQvsp	0	0	0	0	0	0	0	0	0	0	0	0
2016	2016Q3	7	201607	Mpulungu District	Kasansala Health Post	Health Post	q0cV0DsILqo	0	0	0	0	0	0	0	0	0	0	0	0
2016	2016Q3	7	201607	Mungwi District	Kaseke Health Post	Health Post	C5ga1yEGeu5	1	1	0	0	0	0	0	0	0	0	0	0
2016	2016Q3	7	201607	Kaputa District	Kasepa Health Post	Health Post	gwnibevKqFb	0	0	0	0	0	0	0	0	0	0	0	0
2016	2016Q3	7	201607	Mbala District	Kaseshya Health Post	Health Post	hXTAtoDoPkR	1	1	0	0	0	0	11	11	0	11	0	0
2016	2016Q3	7	201607	Nsama District	Kashikishi Health Post	Health Post	Ee83G9BSQjt	1	1	0	0	0	0	0	0	0	0	0	0
2016	2016Q3	7	201607	Kasama District	Kashinka Rural Health Post	Health Post	qcYKFvfvnMC	0	0	0	0	0	0	0	0	0	0	0	0
2016	2016Q3	7	201607	Kasama District	Kasonde Chisuna Health Post	Health Post	HRhY8B68PlE	0	0	0	0	0	0	0	0	0	0	0	0
2016	2016Q3	7	201607	Luwingu District	Kasonde Kombo-Kombo Health Post	Health Post	Y5FbyAdSZwk	1	1	0	0	0	0	0	0	0	0	0	0
2016	2016Q3	7	201607	Kasama District	Kasonde Mutokwa Health Post	Health Post	OFe1jQQDB5T	1	1	0	0	0	0	0	0	0	0	0	0
2016	2016Q3	7	201607	Kaputa District	Kasongole Rural Health Centre	Rural Health Center	X5HdpT17FfK	1	1	0	0	0	0	13	0	0	13	0	0
2016	2016Q3	7	201607	Luwingu District	Kasunga Health Post	Health Post	siuBxfKphec	0	0	0	0	0	0	0	0	0	0	0	0
2016	2016Q3	7	201607	Mbala District	Kasunga Health Post	Health Post	Pw7G29LIyZ2	0	0	0	0	0	0	0	0	0	0	0	0
2016	2016Q3	7	201607	Kaputa District	Kasungwe Health Post	Health Post	JHR1QlNzJIY	0	0	0	0	0	0	0	0	0	0	0	0
2016	2016Q3	7	201607	Nsama District	Katele Health Post	Health Post	GwdpdlGMdQo	0	0	0	0	0	0	0	0	0	0	0	0
2016	2016Q3	7	201607	Chilubi District	Kateshi Health Post	Health Post	qb3oElctO5y	0	0	0	0	0	0	0	0	0	0	0	0
2016	2016Q3	7	201607	Kasama District	Kateshi Rural Health Centre	Rural Health Center	Qtj6QkvyDpK	1	1	0	0	0	0	20	25	0	20	0	0
2016	2016Q3	7	201607	Mungwi District	Katilungu Health Post	Health Post	v6IaxSysREZ	0	0	0	0	0	0	0	0	0	0	0	0
2016	2016Q3	7	201607	Mbala District	Katito Health Post	Health Post	lDJYsbS3uQb	0	0	0	0	0	0	0	0	0	0	0	0
2016	2016Q3	7	201607	Lupososhi District	Katuta Rural Health Centre	Rural Health Center	N7rhfdgCOag	1	1	0	0	0	0	6	6	0	6	0	0
2016	2016Q3	7	201607	Mporokoso District	Katutwa Health Post	Health Post	Jge5N3fOgZU	0	0	0	0	0	0	0	0	0	0	0	0
2016	2016Q3	7	201607	Nsama District	Katwatwa Health Post	Health Post	XbYNkvpwJRI	0	0	0	0	0	0	0	0	0	0	0	0
2016	2016Q3	7	201607	Senga Hill District	Kavumbo Health Post	Health Post	CtV2Kg7nyu1	1	1	0	0	0	1	25	25	0	26	0	1
2016	2016Q3	7	201607	Mpulungu District	Kawe Health Post	Health Post	TUilzDIpCF6	0	0	0	0	0	0	0	0	0	0	0	0
2016	2016Q3	7	201607	Chilubi District	Kawena Health Post	Health Post	ugG860Hbvbt	1	1	0	0	0	0	20	20	0	20	0	0
2016	2016Q3	7	201607	Mbala District	Kawimbe Rural Health Centre	Rural Health Center	H1xQNTEhBtK	0	0	0	0	0	0	22	22	0	22	0	0
2016	2016Q3	7	201607	Mungwi District	Kayambi Rural Health Centre	Rural Health Center	YJ1Z3e4nSll	1	1	0	0	0	0	75	75	0	75	0	0
2016	2016Q3	7	201607	Mpulungu District	Kopeka Rural Health Centre	Rural Health Center	ld7Y8Gyqg4w	0	0	0	0	0	0	8	8	0	8	0	0
2016	2016Q3	7	201607	Senga Hill District	Kunkuta Health Post	Health Post	aGDolyFMI8p	0	0	0	0	0	0	0	0	0	0	0	0
2016	2016Q3	7	201607	Luwingu District	Laurent Chita Health Post	Health Post	tkpp4ukw5eB	1	1	0	0	0	0	4	4	0	4	0	0
2016	2016Q3	7	201607	Mporokoso District	Levi Health Post	Health Post	MC0Acz8NdjS	0	0	0	0	0	0	0	0	0	0	0	0
2016	2016Q3	7	201607	Kasama District	Location Urban Health Centre	Urban Health Center	SlolrJEgl0a	1	1	0	0	0	0	84	84	0	84	0	0
2016	2016Q3	7	201607	Kasama District	Lubushi Rural Health Centre	Rural Health Center	HHMYNultyEP	1	1	0	0	0	0	44	44	0	44	0	0
2016	2016Q3	7	201607	Luwingu District	Luena Rural Health Centre	Rural Health Center	iLr0hORXj71	1	1	0	0	0	0	10	10	0	10	0	0
2016	2016Q3	7	201607	Lupososhi District	Lufubu Health Post	Health Post	qRI1pVbLSvj	1	1	0	0	0	0	3	3	0	3	0	0
2016	2016Q3	7	201607	Mbala District	Luka Health Post	Health Post	dFWGhoXwMos	1	1	0	0	0	0	7	7	0	7	0	0
2016	2016Q3	7	201607	Kasama District	Lukashi Health Post	Health Post	jayOVZvJh3N	1	1	0	0	0	0	4	6	0	4	0	0
2016	2016Q3	7	201607	Kasama District	Lukashya Rural Health Centre	Rural Health Center	CJs1aFa21p9	0	0	0	0	0	0	0	0	0	0	0	0
2016	2016Q3	7	201607	Lupososhi District	Lukolongo Health Post	Health Post	hQhE9fC7Ap7	1	1	0	0	0	0	13	13	0	13	0	0
2016	2016Q3	7	201607	Kasama District	Lukupa Rural Health Centre	Rural Health Center	KcXMB5vV4YL	0	0	0	0	0	1	36	36	0	37	0	1
2016	2016Q3	7	201607	Lupososhi District	Lundu Health Post	Health Post	NNjZEjAF8DP	1	1	0	0	0	0	3	3	0	3	0	0
2016	2016Q3	7	201607	Kaputa District	Luntomfwe Health Post	Health Post	VwAueohxpnH	1	1	0	0	0	0	0	0	0	0	0	0
2016	2016Q3	7	201607	Luwingu District	Luwingu District Hospital	First Level Hospital	TuxDE0ZnxMJ	0	1	0	3	1	3	101	101	0	104	4	6
2016	2016Q3	7	201607	Kasama District	Lwabwe Health Post	Health Post	qjA4Nyo81tE	0	0	0	0	0	0	0	0	0	0	0	0
2016	2016Q3	7	201607	Mpulungu District	Lyendwe Rural Health Centre	Rural Health Center	T65DDeg4dff	0	0	0	0	0	0	12	12	0	12	0	0
2016	2016Q3	7	201607	Mungwi District	Mabula Health Post	Health Post	pT4EYxArzRn	0	0	0	0	0	0	0	0	0	0	0	0
2016	2016Q3	7	201607	Mungwi District	Makasa Rural Health Centre	Rural Health Center	ZfAQFHCDSNi	1	1	0	0	0	0	14	14	0	14	0	0
2016	2016Q3	7	201607	Mpulungu District	Makola Health Post	Health Post	AbjqCULhpKm	0	0	0	0	0	0	0	0	0	0	0	0
2016	2016Q3	7	201607	Luwingu District	Malekani Health Post	Health Post	PUrj7QrvNGh	0	0	0	0	0	0	0	0	0	0	0	0
2016	2016Q3	7	201607	Mungwi District	Malole Rural Health Centre	Rural Health Center	Ff2irFlNM6d	1	1	0	0	0	0	21	21	0	21	0	0
2016	2016Q3	7	201607	Senga Hill District	Mambwe Mission Rural Health Centre	Zonal Level Health Facility	umzquHpm0kg	1	1	0	0	0	0	20	20	0	20	0	0
2016	2016Q3	7	201607	Lunte District	Mananya Health Post	Health Post	hLvGlMcyxzL	0	0	0	0	0	0	0	0	0	0	0	0
2016	2016Q3	7	201607	Lupososhi District	Mapulanga Health Post	Health Post	prgxDdj8o9J	0	0	0	0	0	0	0	0	0	0	0	0
2016	2016Q3	7	201607	Mbala District	Masamba Rural Health Centre	Rural Health Center	zvdAaDU7yC6	1	1	0	0	0	1	21	22	0	22	0	1
2016	2016Q3	7	201607	Kasama District	Masuba Rural Health Post	Health Post	PCn1YxtH50z	0	0	0	0	0	0	0	0	0	0	0	0
2016	2016Q3	7	201607	Senga Hill District	Matanga Health Post	Health Post	xfmJEMKO9mb	0	0	0	0	0	0	0	0	0	0	0	0
2016	2016Q3	7	201607	Chilubi District	Matipa Rural Health Centre	Rural Health Center	BEr4Ltf5AOa	1	1	0	0	0	1	21	22	0	22	0	1
2016	2016Q3	7	201607	Senga Hill District	Maule Health Post	Health Post	H4Oc88KfaMV	1	1	0	0	0	0	7	7	0	7	0	0
2016	2016Q3	7	201607	Mbala District	Mayanga Health Post	Health Post	GrbPvqYxmR6	0	0	0	0	0	0	0	0	0	0	0	0
2016	2016Q3	7	201607	Chilubi District	Mayuka Rural Health Centre	Rural Health Center	QwekBrtGSKk	1	1	0	0	0	0	24	24	0	24	0	0
2016	2016Q3	7	201607	Mbala District	Mbala General Hospital	Second Level Hospital	EiK3mHteX1z	0	1	0	0	0	0	0	0	0	0	0	0
2016	2016Q3	7	201607	Mbala District	Mbala Urban Clinic	Urban Health Center	XoQdawXkZBJ	1	1	0	0	0	0	0	0	0	0	0	0
2016	2016Q3	7	201607	Kasama District	Mbusa Rural Health Centre	Rural Health Center	akC2W2pwmYx	1	1	0	0	0	0	0	0	0	0	0	0
2016	2016Q3	7	201607	Luwingu District	Menga Health Post	Health Post	SnhDHhvZxSf	1	1	0	0	0	0	3	3	0	3	0	0
2016	2016Q3	7	201607	Luwingu District	Mfungwe Health Post	Health Post	eXIf6Qgfiyf	0	0	0	0	0	0	0	0	0	0	0	0
2016	2016Q3	7	201607	Nsama District	Mikose Health Post	Health Post	c3EpYjfN5Yi	0	0	0	0	0	0	0	0	0	0	0	0
2016	2016Q3	7	201607	Kasama District	Milima Rural Health Centre	Rural Health Center	AWV6kSXGjwi	0	0	0	0	0	2	2	2	0	4	0	2
2016	2016Q3	7	201607	Kasama District	Misambo Health Post	Health Post	AeJqEJMVqnN	1	1	0	0	0	0	0	0	0	0	0	0
2016	2016Q3	7	201607	Luwingu District	Misambula Health Post	Health Post	XlQk6XCOPbQ	0	0	0	0	0	0	0	0	0	0	0	0
2016	2016Q3	7	201607	Kasama District	Misamfu Rural Health Centre	Rural Health Center	eyAsFYjpsks	0	0	0	0	0	0	4	4	0	4	0	0
2016	2016Q3	7	201607	Kasama District	Misengo Rural Health Centre	Rural Health Center	TM4bzQrBfOo	1	1	0	0	0	0	5	5	0	5	0	0
2016	2016Q3	7	201607	Chilubi District	Mofu Rural Health Centre	Rural Health Center	R956pSL5FBl	1	1	0	0	0	0	14	14	0	14	0	0
2016	2016Q3	7	201607	Mporokoso District	Mole Health Post	Health Post	k5Rxe9mg6nd	0	0	0	0	0	0	0	0	0	0	0	0
2016	2016Q3	7	201607	Kasama District	Monica Chisando Health Post	Health Post	aqkWJquZvWo	0	0	0	0	0	0	0	0	0	0	0	0
2016	2016Q3	7	201607	Lunte District	Moseni Health Post	Health Post	h8SZvKdKRta	1	1	0	0	0	0	3	3	0	3	0	0
2016	2016Q3	7	201607	Lunte District	Mpalapata Health Post	Health Post	tRh7NtQVaDz	0	0	0	0	0	0	0	0	0	0	0	0
2016	2016Q3	7	201607	Senga Hill District	Mpande Rural Health Centre	Rural Health Center	IHAOSIJmUtG	1	1	0	0	0	0	13	13	0	13	0	0
2016	2016Q3	7	201607	Mporokoso District	Mporokoso District Hospital	First Level Hospital	dXMqlOoc6en	0	1	1	0	0	4	93	97	0	97	0	4
2016	2016Q3	7	201607	Mpulungu District	Mpulungu District Hospital	First Level Hospital	Rs92HSHciE9	0	1	0	0	0	0	0	0	0	0	0	0
2016	2016Q3	7	201607	Mpulungu District	Mpulungu Urban Health Centre	Urban Health Center	qdVVlf93NBv	1	1	0	0	0	1	28	29	0	29	0	1
2016	2016Q3	7	201607	Chilubi District	Mpupo Health Post	Health Post	F696hvJXIMv	0	0	0	0	0	0	0	0	0	0	0	0
2016	2016Q3	7	201607	Chilubi District	Mubili Health Post	Health Post	y0cG14lZw5k	1	1	0	0	0	0	5	5	0	5	0	0
2016	2016Q3	7	201607	Kaputa District	Muchenja Health Post	Health Post	OXcsX0TwRj1	0	0	0	0	0	0	0	0	0	0	0	0
2016	2016Q3	7	201607	Lunte District	Mukolwe Rural Health Centre	Rural Health Center	QlNGsApLFj0	1	1	0	0	0	1	32	33	0	33	0	1
2016	2016Q3	7	201607	Nsama District	Mukotwe Health Post	Health Post	maZ2XlBdy0r	0	0	0	0	0	0	0	0	0	0	0	0
2016	2016Q3	7	201607	Mungwi District	Mukuka Mfumu HAHC	Rural Health Center	EbyuFvkOhLz	0	0	0	0	0	0	0	0	0	0	0	0
2016	2016Q3	7	201607	Senga Hill District	Mukunta Health Post	Health Post	W0rkeRYerZE	0	0	0	0	0	0	0	0	0	0	0	0
2016	2016Q3	7	201607	Lunte District	Mukupa Kaoma Rural Health Centre	Rural Health Center	cxRXYjF5WXv	1	1	0	0	0	0	34	34	0	34	0	0
2016	2016Q3	7	201607	Kaputa District	Mukupa Katandula Rural Health Centre	Rural Health Center	DMtUrglZTCS	1	1	0	0	0	0	8	8	0	8	0	0
2016	2016Q3	7	201607	Kasama District	Mulanshi Rural Health Centre	Rural Health Center	TqK9kfQC0fg	1	1	0	0	0	0	16	16	0	16	0	0
2016	2016Q3	7	201607	Chilubi District	Mule Health Post	Rural Health Center	Xa01WNBrx4c	0	0	0	0	0	0	0	0	0	0	0	0
2016	2016Q3	7	201607	Mbala District	Mulefu Health Post	Health Post	vNOQ1wqpOZW	1	1	0	0	0	0	0	0	0	0	0	0
2016	2016Q3	7	201607	Kasama District	Mulenga Hill Health Post	Health Post	uvIv0Fx64dt	0	0	0	0	0	0	20	20	0	20	0	0
2016	2016Q3	7	201607	Lunte District	Mulenga Mapesa Health Post	Health Post	L81ZzaEQA65	1	1	0	0	0	0	6	6	0	6	0	0
2016	2016Q3	7	201607	Lunte District	Mulila Health Post	Health Post	CjOogYGADtw	0	0	0	0	0	0	0	0	0	0	0	0
2016	2016Q3	7	201607	Mungwi District	Mulilo Kafyama Health Post	Health Post	pvN7NWGkic7	0	0	0	0	0	0	0	0	0	0	0	0
2016	2016Q3	7	201607	Kasama District	Mulobola Rural Health Centre	Rural Health Center	ri2Uo6gFRNm	1	1	0	0	0	0	7	7	0	7	0	0
2016	2016Q3	7	201607	Lupososhi District	Mumba Health Post	Health Post	oshsVOZGLUx	1	1	0	0	0	0	2	2	0	2	0	0
2016	2016Q3	7	201607	Mungwi District	Mumba Rural Health Centre	Rural Health Center	dLM5n5VY0bS	1	1	0	0	0	0	23	23	0	23	0	0
2016	2016Q3	7	201607	Kasama District	Mumbimfumu Health Post	Health Post	dR3uLB9bdT8	1	1	0	0	0	1	19	20	0	20	0	1
2016	2016Q3	7	201607	Kasama District	Mumbimukulu Health post	Health Post	L9DG6uHzVYV	0	0	0	0	0	1	1	1	0	2	0	1
2016	2016Q3	7	201607	Mungwi District	Mungwi District Hospital	First Level Hospital	xfNEUTcIFI4	0	1	0	0	0	0	0	0	0	0	0	0
2016	2016Q3	7	201607	Mungwi District	Mungwi Rural Health Centre	Rural Health Center	JQsA2mdYFpD	1	1	0	0	0	0	46	46	0	46	0	0
2016	2016Q3	7	201607	Kasama District	Munkonge Rural Health Centre	Rural Health Center	xuA2Jtiphpg	0	0	0	0	0	0	9	9	0	9	0	0
2016	2016Q3	7	201607	Nsama District	Munyele Health Post	Health Post	Gq4KeEK5XBj	0	0	0	0	0	0	0	0	0	0	0	0
2016	2016Q3	7	201607	Nsama District	Mupandi Health Post	Health Post	XET8i2TFKry	0	0	0	0	0	0	0	0	0	0	0	0
2016	2016Q3	7	201607	Kasama District	Musa Rural Health Centre	Rural Health Center	bnkRDk8yfOw	0	0	0	0	0	0	23	23	0	23	0	0
2016	2016Q3	7	201607	Lunte District	Mushika Health Post	Health Post	vXXdSBZnCo6	0	0	0	0	0	0	0	0	0	0	0	0
2016	2016Q3	7	201607	Mbala District	Musipazi Rural Health Centre	Rural Health Center	L91f0OLz1Fk	1	1	0	0	0	0	0	0	0	0	0	0
2016	2016Q3	7	201607	Mpulungu District	Muswilo Health Post	Health Post	riRtMeO9KY2	0	0	0	0	0	0	0	0	0	0	0	0
2016	2016Q3	7	201607	Lupososhi District	Mutondo Health Post	Health Post	MrbVAAMoOmm	1	1	0	0	0	0	1	1	0	1	0	0
2016	2016Q3	7	201607	Mbala District	Mutwizi Health Post	Health Post	Rsse9ze5yWY	0	0	0	0	0	0	0	0	0	0	0	0
2016	2016Q3	7	201607	Kasama District	Mwamba Rural Health Centre (Kasama)	Rural Health Center	YmN30bOmtP9	1	1	0	0	0	0	10	10	0	10	0	0
2016	2016Q3	7	201607	Mbala District	Mwamba Rural Health Centre (Mbala)	Rural Health Center	AyvJHiapexJ	1	1	0	0	0	0	16	16	0	16	0	0
2016	2016Q3	7	201607	Lupososhi District	Mwando Health Post	Health Post	M9TeHohvMwx	1	1	0	0	0	0	5	5	0	5	0	0
2016	2016Q3	7	201607	Kasama District	Mwasha Health Post	Health Post	yfQfmGP0Aqu	0	0	0	0	0	0	2	2	0	2	0	0
2016	2016Q3	7	201607	Mbala District	Mwenda Health Post	Health Post	CdAwynRfrYG	1	1	0	0	0	0	5	5	0	5	0	0
2016	2016Q3	7	201607	Chilubi District	Mwenge Health Post	Rural Health Center	yot4DZWAWVC	0	0	0	0	0	0	0	0	0	0	0	0
2016	2016Q3	7	201607	Senga Hill District	Mwenyi Health Post	Health Post	vlUT4oIjWKH	0	0	0	0	0	0	0	0	0	0	0	0
2016	2016Q3	7	201607	Nsama District	Mwewe Rural Health Centre	Rural Health Center	qINPcAvhiBZ	1	1	0	0	0	0	11	11	0	11	0	0
2016	2016Q3	7	201607	Senga Hill District	Mwiluzi Health Post	Health Post	I8S4in4skXF	0	0	0	0	0	0	0	0	0	0	0	0
2016	2016Q3	7	201607	Luwingu District	Mwingilila Health Post	Health Post	cWoIFS5GqNd	0	0	0	0	0	0	0	0	0	0	0	0
2016	2016Q3	7	201607	Luwingu District	Namukolo Urban Health Centre	Urban Health Center	Waw2EX8ZesY	0	0	0	0	0	0	0	0	0	0	0	0
2016	2016Q3	7	201607	Mungwi District	Ndakala Health Post	Health Post	K8aHlxIArHv	0	0	0	0	0	0	0	0	0	0	0	0
2016	2016Q3	7	201607	Mungwi District	Ndasa Rural Health Centre	Rural Health Center	MK7a8aSlP8b	0	0	0	0	0	0	14	14	0	14	0	0
2016	2016Q3	7	201607	Luwingu District	Ndoki Rural Health Centre	Rural Health Center	VmY51GpyuZG	1	1	0	0	0	0	2	2	0	2	0	0
2016	2016Q3	7	201607	Mungwi District	Ngoli Rural Health Centre	Rural Health Center	AfdD3W5tqnJ	1	1	0	0	0	1	17	17	0	18	0	1
2016	2016Q3	7	201607	Kasama District	Ngoma Health Post	Health Post	pXHIIKZSX3P	0	0	0	0	0	0	0	0	0	0	0	0
2016	2016Q3	7	201607	Mungwi District	Ngulula Health Post	Health Post	MwLpXPewt2C	0	0	0	0	0	0	0	0	0	0	0	0
2016	2016Q3	7	201607	Mporokoso District	Njalamimba Rural Health Centre	Rural Health Center	Nosv1i0sZrI	0	0	0	0	0	0	12	12	0	12	0	0
2016	2016Q3	7	201607	Luwingu District	Njoko Health Post	Health Post	dqRfUInqlmH	1	1	0	0	0	0	12	12	0	12	0	0
2016	2016Q3	7	201607	Kasama District	Nkolemfumu Rural Health Centre	Rural Health Center	mZ8aFa1q1sg	1	1	0	0	0	0	5	5	0	5	0	0
2016	2016Q3	7	201607	Kaputa District	Nkosha Health Post	Health Post	DzunPv8cwSo	1	1	0	0	0	0	22	22	0	22	0	0
2016	2016Q3	7	201607	Senga Hill District	Nondo Rural Health Centre	Rural Health Center	n9Du4tQmCmD	1	1	0	33	0	13	29	29	0	42	33	46
2016	2016Q3	7	201607	Nsama District	Nsama Rural Health Centre	Rural Health Center	rJUCDhW6snn	1	1	1	0	0	0	25	25	0	25	0	0
2016	2016Q3	7	201607	Luwingu District	Nsanja Health Post	Health Post	Pw5q3FNZeyG	1	1	0	0	0	0	12	12	0	12	0	0
2016	2016Q3	7	201607	Mungwi District	Nseluka Rural Health Centre	Rural Health Center	kNnX7VenNZI	1	1	0	0	0	0	54	54	0	54	0	0
2016	2016Q3	7	201607	Lupososhi District	Nshindaila Health Post	Health Post	qEmi486vJPu	0	0	0	0	0	0	0	0	0	0	0	0
2016	2016Q3	7	201607	Senga Hill District	Nsokolo Rural Health Centre	Rural Health Center	tPs4BLQYuUJ	1	1	0	0	0	1	20	21	0	21	0	1
2016	2016Q3	7	201607	Lupososhi District	Nsombo Rural Health Centre	Rural Health Center	Iyze9DB5Yzs	1	1	0	0	0	1	22	22	0	23	0	1
2016	2016Q3	7	201607	Chilubi District	Nsumbu Rural Health Centre (Chilubi)	Rural Health Center	RBJMZ11FhW4	1	1	0	0	0	0	11	11	0	11	0	0
2016	2016Q3	7	201607	Nsama District	Nsumbu Rural Health Centre (Nsama)	Rural Health Center	D1rV5goZK1Q	1	1	0	0	0	2	19	19	0	21	0	2
2016	2016Q3	7	201607	Senga Hill District	Ntembo Health Post	Health Post	bQCiUuAzuQ6	0	0	0	0	0	0	0	0	0	0	0	0
2016	2016Q3	7	201607	Kasama District	Ntumpa Rural Health Post	Health Post	rPkmYXxjcxf	0	0	0	0	0	0	0	0	0	0	0	0
2016	2016Q3	7	201607	Lunte District	Pecha Health Post	Health Post	yOy1oTpHuYY	0	0	0	0	0	0	0	0	0	0	0	0
2016	2016Q3	7	201607	Mungwi District	Peleti Rural Health Centre	Rural Health Center	I5KDwt3lBK2	1	1	0	0	0	0	19	19	0	19	0	0
2016	2016Q3	7	201607	Mbala District	Pumpa Health Post	Health Post	W5ORiIJwNhs	0	0	0	0	0	0	0	0	0	0	0	0
2016	2016Q3	7	201607	Mungwi District	Rosa Rural Health Centre	Rural Health Center	Q6Axo5Tk2Xc	1	1	0	0	0	0	7	7	0	7	0	0
2016	2016Q3	7	201607	Lunte District	Sambala Health Post	Health Post	AR5B87AVmsS	0	0	0	0	0	0	0	0	0	0	0	0
2016	2016Q3	7	201607	Mungwi District	Sampa Health Post	Health Post	cawBzlNEyU8	1	1	0	0	0	0	9	9	0	9	0	0
2016	2016Q3	7	201607	Chilubi District	Santa Maria Mission First level hospital	Zonal Level Health Facility	FDu4VtXk7nK	1	1	0	0	0	0	24	23	0	24	0	0
2016	2016Q3	7	201607	Senga Hill District	Sementi Health Post	Health Post	kxR3RlQfkao	0	0	0	0	0	0	0	0	0	0	0	0
2016	2016Q3	7	201607	Senga Hill District	Senga District Hospital	First Level Hospital	G47P2ogsJOx	0	0	0	0	0	0	0	0	0	0	0	0
2016	2016Q3	7	201607	Senga Hill District	Senga Rural Health Centre	Rural Health Center	vgt7GXJX5hh	1	1	0	0	0	0	42	42	0	42	0	0
2016	2016Q3	7	201607	Senga Hill District	Senka Rural Health Centre	Rural Health Center	TDbtkUkKTrt	1	1	0	0	0	0	8	8	0	8	0	0
2016	2016Q3	7	201607	Lunte District	Shibwalya Kapila Rural Health Centre	Rural Health Center	t3ZN7n05wOY	1	1	0	0	0	1	13	14	0	14	0	1
2016	2016Q3	7	201607	Senga Hill District	Shikulu Musonda Health Post	Health Post	cFapWdbmT27	1	1	0	0	0	0	0	0	0	0	0	0
2016	2016Q3	7	201607	Luwingu District	Shimumbi Rural Health Centre	Rural Health Center	dLyeKt8kc3R	1	1	0	0	0	0	22	22	0	22	0	0
2016	2016Q3	7	201607	Senga Hill District	Sikalembe Health Post	Health Post	MFBP2fSIDN6	0	0	0	0	0	0	0	0	0	0	0	0
2016	2016Q3	7	201607	Mbala District	Special Forces Clinic	Rural Health Center	f6Xl2OH5Dw2	0	0	0	0	0	0	0	0	0	0	0	0
2016	2016Q3	7	201607	Senga Hill District	Sumbi Health Post	Health Post	kqFg5a0gtqc	1	1	0	0	0	0	4	4	0	4	0	0
2016	2016Q3	7	201607	Mporokoso District	Sunkutu Rural Health Centre	Rural Health Center	u2aBoW5B0Xf	1	1	0	0	0	0	11	11	0	11	0	0
2016	2016Q3	7	201607	Senga Hill District	Tanzuka Health Post	Health Post	DGlLpmvZLnK	1	1	0	0	0	0	6	6	0	6	0	0
2016	2016Q3	7	201607	Kasama District	Tazara Rural Health Centre	Rural Health Center	vNQHILDWoMI	0	0	0	0	0	0	0	0	0	0	0	0
2016	2016Q3	7	201607	Mporokoso District	Township Rural Health Centre	Rural Health Center	RqjWZjDhSR8	1	1	0	0	0	0	42	42	0	42	0	0
2016	2016Q3	7	201607	Mbala District	Tulemane Urban Clinic	Urban Health Center	yyxVB11odDr	1	1	0	0	0	1	62	62	0	63	0	1
2016	2016Q3	7	201607	Luwingu District	Tungati Rural Health Centre	Rural Health Center	QMDPxafgAyJ	1	1	0	0	0	0	11	10	0	11	0	0
2016	2016Q3	7	201607	Lunte District	Vincent Bulaya Health Post	Health Post	EKemwvrWa4L	0	0	0	0	0	0	12	12	0	12	0	0
2016	2016Q3	7	201607	Senga Hill District	Vundoka Health Post	Health Post	MU4yY5Ke6GE	0	0	0	0	0	0	0	0	0	0	0	0
2016	2016Q3	7	201607	Mpulungu District	Vyamba Rural Health Centre	Rural Health Center	Ldsrw0UXmfm	1	1	0	0	0	1	27	27	0	28	0	1
2016	2016Q3	7	201607	Mbala District	ZAF Mbala Clinic	Rural Health Center	QzaCYL9dq2y	0	0	0	0	0	0	6	6	0	6	0	0
2016	2016Q3	7	201607	Kasama District	Zambia Police Clinic	Rural Health Center	nX3k8TeUA3d	0	0	0	0	0	0	0	0	0	0	0	0
2016	2016Q3	7	201607	Kasama District	ZNS Chishimba Rural Health Centre	Rural Health Center	c8Pl2yC9fTN	0	0	0	0	0	0	6	6	0	6	0	0
2016	2016Q3	7	201607	Mbala District	ZNS Mbala Clinic	Rural Health Center	a9GyAXwFqDg	0	0	0	0	0	0	6	6	0	6	0	0
2016	2016Q3	7	201607	Mbala District	Zombe Health Post	Health Post	KZB1p0pikCQ	0	0	0	0	0	0	0	0	0	0	0	0
2016	2016Q3	8	201608	Kasama District	Army Urban Health Centre	Urban Health Center	FkZWhDrqAy8	0	0	0	0	0	0	0	0	0	0	0	0
2016	2016Q3	8	201608	Chilubi District	Bukotelo Health post	Health Post	A5nbNu2MrQc	0	0	0	0	0	0	0	0	0	0	0	0
2016	2016Q3	8	201608	Luwingu District	Bulambo Health Post	Health Post	qpTClaXqjok	0	0	0	0	0	0	0	0	0	0	0	0
2016	2016Q3	8	201608	Mporokoso District	Bweupe Health Post	Health Post	Ns3RLYMnrzy	0	0	0	0	0	0	0	0	0	0	0	0
2016	2016Q3	8	201608	Chilubi District	Chaba Rural Health Centre	Rural Health Center	hbMd5G5xeox	1	1	0	0	0	1	57	58	0	58	0	1
2016	2016Q3	8	201608	Mporokoso District	Chalabesa Health Post	Health Post	oHExTc6zxg9	1	1	0	0	0	0	0	0	0	0	0	0
2016	2016Q3	8	201608	Mbala District	Chalele Health Post	Health Post	dJCU1h1IRvm	0	0	0	0	0	0	0	0	0	0	0	0
2016	2016Q3	8	201608	Kasama District	Chandamukulu Health Post	Rural Health Center	pvS1vkQZCc4	1	1	0	0	0	0	2	2	0	2	0	0
2016	2016Q3	8	201608	Mungwi District	Changala Health Post	Health Post	X567utfLHKK	0	0	0	0	0	0	0	0	0	0	0	0
2016	2016Q3	8	201608	Mungwi District	Chanundu Health Post	Health Post	fWQuVRCyXCT	0	0	0	0	0	0	0	0	0	0	0	0
2016	2016Q3	8	201608	Lunte District	Chewe Health Post	Health Post	DONNVIGWmgp	1	1	0	0	0	0	0	0	0	0	0	0
2016	2016Q3	8	201608	Mpulungu District	Chezi Health Post	Health Post	C3fo5UCzg3H	0	0	0	0	0	0	0	0	0	0	0	0
2016	2016Q3	8	201608	Nsama District	Chibanga Health Post	Health Post	P2d1krhUSiF	0	0	0	0	0	0	0	0	0	0	0	0
2016	2016Q3	8	201608	Lunte District	Chibelushi Health Post	Health Post	dZt8DMqC2wO	0	0	0	0	0	0	0	0	0	0	0	0
2016	2016Q3	8	201608	Mpulungu District	Chibote Health Post	Health Post	Q4E8ymcy1ni	1	1	0	0	0	0	13	13	0	13	0	0
2016	2016Q3	8	201608	Chilubi District	Chichile Health post	Health Post	NB0ZrOjg11a	0	0	0	0	0	0	0	0	0	0	0	0
2016	2016Q3	8	201608	Mungwi District	Chifulo Health Post	Health Post	wNcKvBDqA0S	1	1	0	0	0	0	29	29	0	29	0	0
2016	2016Q3	8	201608	Chilubi District	Chifwenge Rural Health Centre	Rural Health Center	RjnexMNgqpi	1	1	0	0	0	0	14	14	0	14	0	0
2016	2016Q3	8	201608	Luwingu District	Chikoyi Peri-Urban Clinic	Rural Health Center	jCKyhwUR8It	0	0	0	0	0	0	31	31	0	31	0	0
2016	2016Q3	8	201608	Senga Hill District	Chikunta Health Post	Health Post	UYxWDQiVZEM	1	1	0	0	0	1	10	11	0	11	0	1
2016	2016Q3	8	201608	Senga Hill District	Chikwanda Health Post	Health Post	TfiuTdEq3Qq	0	0	0	0	0	0	0	0	0	0	0	0
2016	2016Q3	8	201608	Senga Hill District	Chileshya Rural Health Centre	Rural Health Center	vkrsDU8Tf6c	0	0	0	0	0	0	0	0	0	0	0	0
2016	2016Q3	8	201608	Mungwi District	Chilombwa Health Post	Health Post	GiL5gEu5MQn	0	0	0	0	0	0	0	0	0	0	0	0
2016	2016Q3	8	201608	Kasama District	Chilongoshi Rural Health Centre	Rural Health Center	agaIwA0dv8q	0	0	0	0	0	0	5	5	0	5	0	0
2016	2016Q3	8	201608	Chilubi District	Chilubi Island District Hospital	First Level Hospital	hcQyTr8v2Ci	0	0	0	0	0	0	0	0	0	0	0	0
2016	2016Q3	8	201608	Chilubi District	Chilubi Mainland District Hospital	First Level Hospital	m3J528IT5dJ	0	1	0	0	0	0	0	0	0	0	0	0
2016	2016Q3	8	201608	Chilubi District	Chilubi Rural Health Centre	Rural Health Center	MfpYE8QNstw	1	1	0	0	0	0	15	15	0	15	0	0
2016	2016Q3	8	201608	Kasama District	Chilubula Clinic -Hospital Affiliated	Rural Health Center	AiRIWKJDQze	0	0	0	0	0	0	0	0	0	0	0	0
2016	2016Q3	8	201608	Kasama District	Chilubula Mission Hospital	First Level Hospital	dP2B3BbFzqd	0	1	0	0	0	0	0	0	0	0	0	0
2016	2016Q3	8	201608	Kasama District	Chilubula Rural Health Centre	Rural Health Center	SxlzNk3gMnn	0	0	1	1	0	2	54	56	0	56	1	3
2016	2016Q3	8	201608	Mungwi District	Chimba Rural Health Centre	Rural Health Center	p8gzxnRsBCm	1	1	0	0	0	0	20	20	0	20	0	0
2016	2016Q3	8	201608	Mungwi District	Chimbola Health Post	Health Post	osG4FYRtDfh	0	0	0	0	0	0	0	0	0	0	0	0
2016	2016Q3	8	201608	Mpulungu District	Chinakila Rural Health Centre	Rural Health Center	sIyxXl3ZxxC	1	1	0	0	0	0	27	27	0	27	0	0
2016	2016Q3	8	201608	Senga Hill District	Chindo Health Post	Health Post	KMOy3NyTmiO	1	1	0	0	0	0	0	0	0	0	0	0
2016	2016Q3	8	201608	Kasama District	Chiombo Rural Health Centre	Rural Health Center	eQZzBLergfe	1	1	0	0	0	0	17	17	0	17	0	0
2016	2016Q3	8	201608	Kaputa District	Chipili Health Post	Health Post	IrXJrK7ctSP	0	0	0	0	0	0	0	0	0	0	0	0
2016	2016Q3	8	201608	Mbala District	Chipoka Health Post	Health Post	hUhh5WzavBP	0	0	0	0	0	0	0	0	0	0	0	0
2016	2016Q3	8	201608	Mpulungu District	Chipwa Health Post	Health Post	H1GhNzYjcF9	0	0	0	0	0	0	0	0	0	0	0	0
2016	2016Q3	8	201608	Mungwi District	Chisanga Ponde Health Post	Health Post	gi7QC0cB0j1	0	0	0	0	0	0	0	0	0	0	0	0
2016	2016Q3	8	201608	Kasama District	Chisanga Urban Health Centre	Urban Health Center	gfLalP9XzeF	0	0	0	0	0	0	1	1	0	1	0	0
2016	2016Q3	8	201608	Mpulungu District	Chisanza Rural Health Centre	Rural Health Center	QVn5tLhyP9Z	1	1	0	0	0	0	14	0	0	14	0	0
2016	2016Q3	8	201608	Senga Hill District	Chisanzu Health Post	Health Post	Jiru3FEe8RW	0	0	0	0	0	0	0	0	0	0	0	0
2016	2016Q3	8	201608	Mbala District	Chisenga Health Post	Health Post	GtctzmLBRFO	0	0	0	0	0	0	0	0	0	0	0	0
2016	2016Q3	8	201608	Mporokoso District	Chishamwamba Rural Health Centre	Rural Health Center	je8Dil6HHMU	1	1	0	0	0	0	14	14	0	14	0	0
2016	2016Q3	8	201608	Nsama District	Chishela Rural Health Centre	Rural Health Center	XJzgWQ6lDvh	1	1	0	0	0	0	10	10	0	10	0	0
2016	2016Q3	8	201608	Mpulungu District	Chitimbwa Rural Health Centre	Rural Health Center	s6bwP0KAZNt	1	1	0	0	0	0	10	10	0	10	0	0
2016	2016Q3	8	201608	Mungwi District	Chitimukulu Rural Health Centre	Rural Health Center	Mcg9Jg9CxBI	1	1	0	0	0	2	23	25	0	25	0	2
2016	2016Q3	8	201608	Mpulungu District	Chitli Health Post	Health Post	plXVfq3fHFk	0	0	0	0	0	0	0	0	0	0	0	0
2016	2016Q3	8	201608	Lunte District	Chitoshi Rural Health Centre	Rural Health Center	ldLfgqgERC6	1	1	0	0	0	0	39	39	0	39	0	0
2016	2016Q3	8	201608	Chilubi District	Chitunkubwe Health Post	Health Post	GdqN0M7n0VT	1	1	0	0	0	0	14	14	0	14	0	0
2016	2016Q3	8	201608	Mpulungu District	Chituta Health Post	Health Post	ejuLwdxCNTc	0	0	0	0	0	0	0	0	0	0	0	0
2016	2016Q3	8	201608	Mporokoso District	Chiwala Rural Health Centre	Rural Health Center	sHW7VaE7vFR	1	1	0	0	0	0	6	6	0	6	0	0
[truncated: 18,162 more rows]

## Sheet: MDSR Mortality Rates
MDSR Mortality Rates (facility maternal deaths and some community maternal deaths over facility live births)
	We are including the MDSR mortality data that is available from the government, however there are several issues with this data that should be considered, as described here:
	Types of deaths included	MDSR data includes all facility maternal deaths (no infant deaths are included). For maternal deaths, the MDSR data also includes some community deaths. However, before the MNHSS started, there was not systematic approach in place for capturing community maternal deaths - reporting was done on a more ad hoc basis. So the MDSR data likely includes some but not all community deaths before 2019.
	Types of live births used in denominator	The MDSR committee does not directly track live births so they must pull live births from another data source to calculate MMR. The MDSR committee prefers to use data on actual live births reported by facilities (Table 1). Because the numerator includes deaths from the community and facility but the denominator includes only facility births, the MMR produced by this method is likely higher than t…
	Issues with raw data	The data shown on this tab just includes the total number of maternal deaths reported by the MDSR committee as of January 2020. Following this presentation, the MDSR committee shared their raw datasets with us, which include a line listing of each death feeding into the analysis. However, the raw data shared by the government does not line up with the summary numbers they have presented. Conversa…
	Geographic scope	Whereas MNHSS data is reported only for supported program sites, the MDSR data includes deaths across the entire province.
	Table 1. Maternal mortality rates using MOH preferred calculation method
	The MDSR committee tracks maternal deaths at the facility level, along with deaths at the community level when information is available. The MDSR committee does not directly track live births. To calculation MMR, they prefer to use live births at the facility level only for the denominator. This calculation method is shown below.
		All facilities in Northern Province
	Year	Maternal deaths	Live births	MMR: Northern Province
	Data source:	Slides from MDSR Meeting, 15-16 Jan, 2020 (or WSR for 2020 value)	HMIS data : Live births in a facility (Data element = Live Births)	Calculated
	2016	82	31526	260.103
	2017	80	38151	209.693
	2018	79	50210	157.339
	2019	80	60723	131.746
	2020	63	51171	123.117
	% change from 2017 to 2019			-0.371721
	% change from 2017 to 2020			-0.412872
	Table 2. Maternal mortality rates using total estimated births as denominator
	This table shows an alternative data source for live births which includes facility and community expected births.
		All facilities in Northern Province
	Year	Maternal deaths	Live births	MMR: Northern Province
	Data source:	Slides from MDSR Meeting, 15-16 Jan, 2020 (or WSR for 2020 value)	HMIS data: Expected live births based on population projections (DHIS2 data element = Revised_Expected Live Births)	Calculated			Percent of total expected live births that were reported by facilities
	2016	82	60634	135.238			0.519939
	2017	80	62395	128.215			0.611443
	2018	79	64210	123.034			0.781965
	2019	80	66068	121.087			0.919099
	2019	63	67993	92.6566			0.752592
	% change from 2017 to 2019			-0.0555942
	% change from 2017 to 2020			-0.277336
