# Supplementary material for: Reducing maternal and neonatal mortality through integrated and sustainability-focused programming in Zambia
Source: PLOS Glob Public Health. 2022 Dec 14;2(12):e0001162. doi: 10.1371/journal.pgph.0001162 (PMC10021549; doi:10.1371/journal.pgph.0001162)
Supplement: S3 Data — (XLSX) [file pgph.0001162.s003.xlsx]

## Sheet: Population Mortality Data
							Deaths at 0-7 days	Deaths at 8-28 days						Total number of zones reporting per month	Total number of zones around the facility as of March 2020	MNHSS report submitted for facility	Live births + still births	Early + late neonatal deaths	Early + neonatal deaths + still births
Year	Year Quarter	Month	Period ID (year, month)	District	Facility Name	Facility Type	Early neonatal deaths	Late neonatal deaths	Maternal deaths	Still births	Live births	Facility deliveries	Community deliveries	Zones Reporting	Total Zones	Reported	Total births	Neonatal deaths	Perinatal deaths
2018	2018Q3	9	201809	Chilubi District	no Chaba Rural Health Centre	Rural Health Center	0	0	0	0	0	0	0	0	9	No	0	0	0
2018	2018Q3	9	201809	Mporokoso District	no Chalabesa Health Post	Health Post	0	0	0	0	0	0	0	0	6	No	0	0	0
2018	2018Q3	9	201809	Kasama District	no Chandamukulu Health Post	Rural Health Center	0	0	0	0	0	0	0	0	8	No	0	0	0
2018	2018Q3	9	201809	Lunte District	no Chewe Health Post	Health Post	0	0	0	0	0	0	0	0	8	No	0	0	0
2018	2018Q3	9	201809	Mpulungu District	no Chibote Health Post	Health Post	0	0	0	0	0	0	0	0	0	No	0	0	0
2018	2018Q3	9	201809	Mungwi District	no Chifulo Health Post	Health Post	0	0	0	0	0	0	0	0	7	No	0	0	0
2018	2018Q3	9	201809	Chilubi District	no Chifwenge Rural Health Centre	Rural Health Center	0	0	0	0	0	0	0	0	6	No	0	0	0
2018	2018Q3	9	201809	Senga Hill District	no Chikunta Health Post	Health Post	0	0	0	0	0	0	0	0	6	No	0	0	0
2018	2018Q3	9	201809	Chilubi District	no Chilubi Rural Health Centre	Rural Health Center	0	0	0	0	0	0	0	0	9	No	0	0	0
2018	2018Q3	9	201809	Mungwi District	no Chimba Rural Health Centre	Rural Health Center	0	0	0	0	0	0	0	0	12	No	0	0	0
2018	2018Q3	9	201809	Mpulungu District	no Chinakila Rural Health Centre	Rural Health Center	0	0	0	0	0	0	0	0	6	No	0	0	0
2018	2018Q3	9	201809	Senga Hill District	no Chindo Health Post	Health Post	0	0	0	0	0	0	0	0	7	No	0	0	0
2018	2018Q3	9	201809	Kasama District	no Chiombo Rural Health Centre	Rural Health Center	0	0	0	0	0	0	0	0	8	No	0	0	0
2018	2018Q3	9	201809	Mpulungu District	no Chisanza Rural Health Centre	Rural Health Center	0	0	0	0	0	0	0	0	0	No	0	0	0
2018	2018Q3	9	201809	Mporokoso District	no Chishamwamba Rural Health Centre	Rural Health Center	0	0	0	0	0	0	0	0	6	No	0	0	0
2018	2018Q3	9	201809	Nsama District	no Chishela Rural Health Centre	Rural Health Center	0	0	0	0	0	0	0	0	6	No	0	0	0
2018	2018Q3	9	201809	Mpulungu District	no Chitimbwa Rural Health Centre	Rural Health Center	0	0	0	0	0	0	0	0	6	No	0	0	0
2018	2018Q3	9	201809	Mungwi District	no Chitimukulu Rural Health Centre	Rural Health Center	0	0	0	0	0	0	0	0	8	No	0	0	0
2018	2018Q3	9	201809	Lunte District	no Chitoshi Rural Health Centre	Rural Health Center	0	0	0	0	0	0	0	0	18	No	0	0	0
2018	2018Q3	9	201809	Chilubi District	no Chitunkubwe Health Post	Health Post	0	0	0	0	0	0	0	0	5	No	0	0	0
2018	2018Q3	9	201809	Mporokoso District	no Chiwala Rural Health Centre	Rural Health Center	0	0	0	0	0	0	0	0	7	No	0	0	0
2018	2018Q3	9	201809	Senga Hill District	no Chozi TZR Rural Health Centre	Rural Health Center	0	0	0	0	0	0	0	0	10	No	0	0	0
2018	2018Q3	9	201809	Lupososhi District	no Chungu Rural Health Centre	Rural Health Center	0	0	0	0	0	0	0	0	16	No	0	0	0
2018	2018Q3	9	201809	Luwingu District	no Fikonkonta Health Post	Health Post	0	0	0	0	0	0	0	0	7	No	0	0	0
2018	2018Q3	9	201809	Chilubi District	no Fube Rural Health Centre	Health Post	0	0	0	0	0	0	0	0	4	No	0	0	0
2018	2018Q3	9	201809	Luwingu District	no Ipusukilo Rural Health Centre	Rural Health Center	0	0	0	0	0	0	0	0	7	No	0	0	0
2018	2018Q3	9	201809	Mbala District	no Isofu Rural Health Centre	Rural Health Center	0	0	0	0	0	0	0	0	6	No	0	0	0
2018	2018Q3	9	201809	Mpulungu District	no Isoko Rural Health Centre	Rural Health Center	0	0	0	0	0	0	0	0	12	No	0	0	0
2018	2018Q3	9	201809	Senga Hill District	no Iyanda Health Post	Health Post	0	0	0	0	0	0	0	0	3	No	0	0	0
2018	2018Q3	9	201809	Kaputa District	no Kafwimbi Health Post	Health Post	0	0	0	0	0	0	0	0	4	No	0	0	0
2018	2018Q3	9	201809	Mbala District	no Kaka Rural Health Centre	Rural Health Center	0	0	0	0	0	0	0	0	7	No	0	0	0
2018	2018Q3	9	201809	Nsama District	no Kakoma Health Post	Health Post	1	0	0	1	21	18	4	0	7	Yes	22	1	2
2018	2018Q3	9	201809	Lupososhi District	no Kalaba Health Post	Health Post	0	0	0	0	0	0	0	0	8	No	0	0	0
2018	2018Q3	9	201809	Kaputa District	no Kalaba Rural Health Centre	Rural Health Center	0	0	0	0	0	0	0	0	10	No	0	0	0
2018	2018Q3	9	201809	Mporokoso District	no Kalabwe Rural Health Centre	Rural Health Center	0	0	0	0	0	0	0	0	10	No	0	0	0
2018	2018Q3	9	201809	Mpulungu District	no Kalongola Health Post	Health Post	0	0	0	0	0	0	0	0	12	No	0	0	0
2018	2018Q3	9	201809	Mporokoso District	no Kambobe Health Post	Health Post	0	0	0	0	0	0	0	0	4	No	0	0	0
2018	2018Q3	9	201809	Nsama District	no Kampinda Rural Health Centre	Rural Health Center	0	1	0	2	35	35	3	0	6	Yes	37	1	2
2018	2018Q3	9	201809	Mbala District	no Kamuzwazi Health Post	Health Post	0	0	0	0	0	0	0	0	9	No	0	0	0
2018	2018Q3	9	201809	Kaputa District	no Kapala Health Post	Health Post	0	0	0	0	3	2	1	0	7	Yes	3	0	0
2018	2018Q3	9	201809	Mungwi District	no Kapamba Health Post	Health Post	0	0	0	0	0	0	0	0	7	No	0	0	0
2018	2018Q3	9	201809	Lunte District	no Kapatu Rural Health Centre	Rural Health Center	0	0	0	0	0	0	0	0	12	No	0	0	0
2018	2018Q3	9	201809	Kaputa District	no Kapepula Health Post	Health Post	0	0	0	0	0	0	0	0	6	No	0	0	0
2018	2018Q3	9	201809	Nsama District	no Kapisha Health Post	Health Post	0	0	0	0	0	0	0	0	5	No	0	0	0
2018	2018Q3	9	201809	Mungwi District	no Kapolyo Rural Health Centre	Rural Health Center	0	0	0	0	0	0	0	0	10	No	0	0	0
2018	2018Q3	9	201809	Senga Hill District	no Kapufi Health Post	Health Post	0	0	0	0	0	0	0	0	8	No	0	0	0
2018	2018Q3	9	201809	Kaputa District	no Kaputa Rural Health Centre	Rural Health Center	0	0	0	0	0	0	0	0	15	No	0	0	0
2018	2018Q3	9	201809	Mpulungu District	no Kasakalawe Health Post	Health Post	0	0	0	0	0	0	0	0	0	No	0	0	0
2018	2018Q3	9	201809	Kasama District	no Kasakula Rural Health Centre	Rural Health Center	0	0	0	0	0	0	0	0	12	No	0	0	0
2018	2018Q3	9	201809	Mungwi District	no Kaseke Health Post	Health Post	0	0	0	0	0	0	0	0	8	No	0	0	0
2018	2018Q3	9	201809	Mbala District	no Kaseshya Health Post	Health Post	0	0	0	0	0	0	0	0	7	No	0	0	0
2018	2018Q3	9	201809	Nsama District	no Kashikishi Health Post	Health Post	0	1	0	1	16	16	0	0	4	Yes	17	1	1
2018	2018Q3	9	201809	Luwingu District	no Kasonde Kombo-Kombo Health Post	Health Post	0	0	0	0	0	0	0	0	8	No	0	0	0
2018	2018Q3	9	201809	Kasama District	no Kasonde Mutokwa Health Post	Health Post	0	0	0	0	0	0	0	0	8	No	0	0	0
2018	2018Q3	9	201809	Kaputa District	no Kasongole Rural Health Centre	Rural Health Center	0	0	0	0	0	0	0	0	10	No	0	0	0
2018	2018Q3	9	201809	Kasama District	no Kateshi Rural Health Centre	Rural Health Center	0	0	0	0	0	0	0	0	10	No	0	0	0
2018	2018Q3	9	201809	Lupososhi District	no Katuta Rural Health Centre	Rural Health Center	0	0	0	0	0	0	0	0	15	No	0	0	0
2018	2018Q3	9	201809	Senga Hill District	no Kavumbo Health Post	Health Post	0	0	0	0	0	0	0	0	6	No	0	0	0
2018	2018Q3	9	201809	Chilubi District	no Kawena Health Post	Health Post	0	0	0	0	0	0	0	0	5	No	0	0	0
2018	2018Q3	9	201809	Mungwi District	no Kayambi Rural Health Centre	Rural Health Center	0	0	0	0	0	0	0	0	17	No	0	0	0
2018	2018Q3	9	201809	Luwingu District	no Laurent Chita Health Post	Health Post	0	0	0	0	0	0	0	0	5	No	0	0	0
2018	2018Q3	9	201809	Kasama District	no Location Urban Health Centre	Urban Health Center	0	0	0	0	0	0	0	0	8	No	0	0	0
2018	2018Q3	9	201809	Kasama District	no Lubushi Rural Health Centre	Rural Health Center	0	0	0	0	0	0	0	0	14	No	0	0	0
2018	2018Q3	9	201809	Luwingu District	no Luena Rural Health Centre	Rural Health Center	0	0	0	0	0	0	0	0	16	No	0	0	0
2018	2018Q3	9	201809	Lupososhi District	no Lufubu Health Post	Health Post	0	0	0	0	0	0	0	0	5	No	0	0	0
2018	2018Q3	9	201809	Mbala District	no Luka Health Post	Health Post	0	0	0	0	0	0	0	0	7	No	0	0	0
2018	2018Q3	9	201809	Kasama District	no Lukashi Health Post	Health Post	0	0	0	0	0	0	0	0	5	No	0	0	0
2018	2018Q3	9	201809	Lupososhi District	no Lukolongo Health Post	Health Post	0	0	0	0	0	0	0	0	10	No	0	0	0
2018	2018Q3	9	201809	Lupososhi District	no Lundu Health Post	Health Post	0	0	0	0	0	0	0	0	6	No	0	0	0
2018	2018Q3	9	201809	Kaputa District	no Luntomfwe Health Post	Health Post	0	0	0	0	0	0	0	0	6	No	0	0	0
2018	2018Q3	9	201809	Mungwi District	no Makasa Rural Health Centre	Rural Health Center	0	0	0	0	0	0	0	0	15	No	0	0	0
2018	2018Q3	9	201809	Mungwi District	no Malole Rural Health Centre	Rural Health Center	0	0	0	0	0	0	0	0	13	No	0	0	0
2018	2018Q3	9	201809	Senga Hill District	no Mambwe Mission Rural Health Centre	Zonal Level Health Facility	0	0	0	1	0	1	1	0	3	Yes	1	0	1
2018	2018Q3	9	201809	Mbala District	no Masamba Rural Health Centre	Rural Health Center	0	0	0	0	0	0	0	0	10	No	0	0	0
2018	2018Q3	9	201809	Chilubi District	no Matipa Rural Health Centre	Rural Health Center	0	0	0	0	0	0	0	0	10	No	0	0	0
2018	2018Q3	9	201809	Senga Hill District	no Maule Health Post	Health Post	0	0	0	0	0	0	0	0	7	No	0	0	0
2018	2018Q3	9	201809	Chilubi District	no Mayuka Rural Health Centre	Rural Health Center	0	0	0	0	0	0	0	0	6	No	0	0	0
2018	2018Q3	9	201809	Mbala District	no Mbala Urban Clinic	Urban Health Center	0	0	0	0	0	0	0	0	5	No	0	0	0
2018	2018Q3	9	201809	Kasama District	no Mbusa Rural Health Centre	Rural Health Center	0	0	0	0	0	0	0	0	9	No	0	0	0
2018	2018Q3	9	201809	Luwingu District	no Menga Health Post	Health Post	0	0	0	0	0	0	0	0	4	No	0	0	0
2018	2018Q3	9	201809	Kasama District	no Misambo Health Post	Health Post	0	0	0	0	0	0	0	0	4	No	0	0	0
2018	2018Q3	9	201809	Kasama District	no Misengo Rural Health Centre	Rural Health Center	0	0	0	0	0	0	0	0	10	No	0	0	0
2018	2018Q3	9	201809	Chilubi District	no Mofu Rural Health Centre	Rural Health Center	0	0	0	0	0	0	0	0	10	No	0	0	0
2018	2018Q3	9	201809	Lunte District	no Moseni Health Post	Health Post	0	0	0	0	0	0	0	0	8	No	0	0	0
2018	2018Q3	9	201809	Senga Hill District	no Mpande Rural Health Centre	Rural Health Center	0	0	0	0	0	0	0	0	9	No	0	0	0
2018	2018Q3	9	201809	Mpulungu District	no Mpulungu Urban Health Centre	Urban Health Center	0	0	0	0	0	0	0	0	18	No	0	0	0
2018	2018Q3	9	201809	Chilubi District	no Mubili Health Post	Health Post	0	0	0	0	0	0	0	0	6	No	0	0	0
2018	2018Q3	9	201809	Lunte District	no Mukolwe Rural Health Centre	Rural Health Center	0	0	0	0	0	0	0	0	8	No	0	0	0
2018	2018Q3	9	201809	Lunte District	no Mukupa Kaoma Rural Health Centre	Rural Health Center	0	0	0	0	0	0	0	0	15	No	0	0	0
2018	2018Q3	9	201809	Kaputa District	no Mukupa Katandula Rural Health Centre	Rural Health Center	0	0	0	0	0	0	0	0	7	No	0	0	0
2018	2018Q3	9	201809	Kasama District	no Mulanshi Rural Health Centre	Rural Health Center	0	0	0	0	0	0	0	0	8	No	0	0	0
2018	2018Q3	9	201809	Mbala District	no Mulefu Health Post	Health Post	0	0	0	0	0	0	0	0	7	No	0	0	0
2018	2018Q3	9	201809	Lunte District	no Mulenga Mapesa Health Post	Health Post	0	0	0	0	0	0	0	0	4	No	0	0	0
2018	2018Q3	9	201809	Kasama District	no Mulobola Rural Health Centre	Rural Health Center	0	0	0	0	0	0	0	0	10	No	0	0	0
2018	2018Q3	9	201809	Lupososhi District	no Mumba Health Post	Health Post	0	0	0	0	0	0	0	0	5	No	0	0	0
2018	2018Q3	9	201809	Mungwi District	no Mumba Rural Health Centre	Rural Health Center	0	0	0	0	0	0	0	0	10	No	0	0	0
2018	2018Q3	9	201809	Kasama District	no Mumbimfumu Health Post	Health Post	0	0	0	0	0	0	0	0	6	No	0	0	0
2018	2018Q3	9	201809	Mungwi District	no Mungwi Rural Health Centre	Rural Health Center	0	0	0	0	0	0	0	0	12	No	0	0	0
2018	2018Q3	9	201809	Mbala District	no Musipazi Rural Health Centre	Rural Health Center	0	0	0	0	0	0	0	0	7	No	0	0	0
2018	2018Q3	9	201809	Lupososhi District	no Mutondo Health Post	Health Post	0	0	0	0	0	0	0	0	9	No	0	0	0
2018	2018Q3	9	201809	Kasama District	no Mwamba Rural Health Centre (Kasama)	Rural Health Center	0	0	0	0	0	0	0	0	6	No	0	0	0
2018	2018Q3	9	201809	Mbala District	no Mwamba Rural Health Centre (Mbala)	Rural Health Center	0	0	0	0	0	0	0	0	4	No	0	0	0
2018	2018Q3	9	201809	Lupososhi District	no Mwando Health Post	Health Post	0	0	0	0	0	0	0	0	6	No	0	0	0
2018	2018Q3	9	201809	Mbala District	no Mwenda Health Post	Health Post	0	0	0	0	0	0	0	0	6	No	0	0	0
2018	2018Q3	9	201809	Nsama District	no Mwewe Rural Health Centre	Rural Health Center	0	1	0	1	31	28	4	0	6	Yes	32	1	1
2018	2018Q3	9	201809	Luwingu District	no Ndoki Rural Health Centre	Rural Health Center	0	0	0	0	0	0	0	0	11	No	0	0	0
2018	2018Q3	9	201809	Mungwi District	no Ngoli Rural Health Centre	Rural Health Center	0	0	0	0	0	0	0	0	8	No	0	0	0
2018	2018Q3	9	201809	Luwingu District	no Njoko Health Post	Health Post	0	0	0	0	0	0	0	0	13	No	0	0	0
2018	2018Q3	9	201809	Kasama District	no Nkolemfumu Rural Health Centre	Rural Health Center	0	0	0	0	0	0	0	0	5	No	0	0	0
2018	2018Q3	9	201809	Kaputa District	no Nkosha Health Post	Health Post	0	0	0	0	0	0	0	0	6	No	0	0	0
2018	2018Q3	9	201809	Senga Hill District	no Nondo Rural Health Centre	Rural Health Center	0	0	0	0	0	0	0	0	6	No	0	0	0
2018	2018Q3	9	201809	Nsama District	no Nsama Rural Health Centre	Rural Health Center	0	0	0	0	0	0	0	0	10	No	0	0	0
2018	2018Q3	9	201809	Luwingu District	no Nsanja Health Post	Health Post	0	0	0	0	0	0	0	0	7	No	0	0	0
2018	2018Q3	9	201809	Mungwi District	no Nseluka Rural Health Centre	Rural Health Center	0	0	0	0	0	0	0	0	11	No	0	0	0
2018	2018Q3	9	201809	Senga Hill District	no Nsokolo Rural Health Centre	Rural Health Center	0	0	0	0	0	0	0	0	11	No	0	0	0
2018	2018Q3	9	201809	Lupososhi District	no Nsombo Rural Health Centre	Rural Health Center	0	0	0	0	0	0	0	0	12	No	0	0	0
2018	2018Q3	9	201809	Chilubi District	no Nsumbu Rural Health Centre (Chilubi)	Rural Health Center	0	0	0	0	0	0	0	0	8	No	0	0	0
2018	2018Q3	9	201809	Nsama District	no Nsumbu Rural Health Centre (Nsama)	Rural Health Center	0	0	0	0	0	0	0	0	13	No	0	0	0
2018	2018Q3	9	201809	Mungwi District	no Peleti Rural Health Centre	Rural Health Center	0	0	0	0	0	0	0	0	8	No	0	0	0
2018	2018Q3	9	201809	Mungwi District	no Rosa Rural Health Centre	Rural Health Center	0	0	0	0	0	0	0	0	10	No	0	0	0
2018	2018Q3	9	201809	Mungwi District	no Sampa Health Post	Health Post	0	0	0	0	0	0	0	0	5	No	0	0	0
2018	2018Q3	9	201809	Chilubi District	no Santa Maria Mission Rural Health Centre	Zonal Level Health Facility	0	0	0	0	0	0	0	0	6	No	0	0	0
2018	2018Q3	9	201809	Senga Hill District	no Senga Rural Health Centre	Rural Health Center	0	0	0	0	0	0	0	0	12	No	0	0	0
2018	2018Q3	9	201809	Senga Hill District	no Senka Rural Health Centre	Rural Health Center	0	0	0	0	0	0	0	0	8	No	0	0	0
2018	2018Q3	9	201809	Lunte District	no Shibwalya Kapila Rural Health Centre	Rural Health Center	0	0	0	0	0	0	0	0	15	No	0	0	0
2018	2018Q3	9	201809	Senga Hill District	no Shikulu Musonda Health Post	Health Post	0	0	0	0	0	0	0	0	8	No	0	0	0
2018	2018Q3	9	201809	Luwingu District	no Shimumbi Rural Health Centre	Rural Health Center	0	0	0	2	25	25	2	20	21	Yes	27	0	2
2018	2018Q3	9	201809	Senga Hill District	no Sumbi Health Post	Health Post	0	0	0	0	0	0	0	0	8	No	0	0	0
2018	2018Q3	9	201809	Mporokoso District	no Sunkutu Rural Health Centre	Rural Health Center	0	0	0	0	0	0	0	0	4	No	0	0	0
2018	2018Q3	9	201809	Senga Hill District	no Tanzuka Health Post	Health Post	0	0	0	0	0	0	0	0	11	No	0	0	0
2018	2018Q3	9	201809	Mporokoso District	no Township Rural Health Centre	Rural Health Center	0	0	0	0	0	0	0	0	5	No	0	0	0
2018	2018Q3	9	201809	Mbala District	no Tulemane Urban Clinic	Urban Health Center	0	0	0	0	0	0	0	0	11	No	0	0	0
2018	2018Q3	9	201809	Luwingu District	no Tungati Rural Health Centre	Rural Health Center	0	0	0	0	0	0	0	0	16	No	0	0	0
2018	2018Q3	9	201809	Mpulungu District	no Vyamba Rural Health Centre	Rural Health Center	0	0	0	0	0	0	0	0	10	No	0	0	0
2018	2018Q4	10	201810	Chilubi District	no Chaba Rural Health Centre	Rural Health Center	0	0	0	0	0	0	0	0	9	No	0	0	0
2018	2018Q4	10	201810	Mporokoso District	no Chalabesa Health Post	Health Post	0	0	0	0	0	0	0	0	6	No	0	0	0
2018	2018Q4	10	201810	Kasama District	no Chandamukulu Health Post	Rural Health Center	0	0	0	0	0	0	0	0	8	No	0	0	0
2018	2018Q4	10	201810	Lunte District	no Chewe Health Post	Health Post	0	0	0	0	0	0	0	0	8	No	0	0	0
2018	2018Q4	10	201810	Mpulungu District	no Chibote Health Post	Health Post	0	0	0	0	0	0	0	0	0	No	0	0	0
2018	2018Q4	10	201810	Mungwi District	no Chifulo Health Post	Health Post	0	0	0	0	0	0	0	0	7	No	0	0	0
2018	2018Q4	10	201810	Chilubi District	no Chifwenge Rural Health Centre	Rural Health Center	0	0	0	0	0	0	0	0	6	No	0	0	0
2018	2018Q4	10	201810	Senga Hill District	no Chikunta Health Post	Health Post	0	0	0	0	0	0	0	0	6	No	0	0	0
2018	2018Q4	10	201810	Chilubi District	no Chilubi Rural Health Centre	Rural Health Center	0	0	0	0	0	0	0	0	9	No	0	0	0
2018	2018Q4	10	201810	Mungwi District	no Chimba Rural Health Centre	Rural Health Center	0	0	0	0	0	0	0	0	12	No	0	0	0
2018	2018Q4	10	201810	Mpulungu District	no Chinakila Rural Health Centre	Rural Health Center	0	0	0	0	0	0	0	0	6	No	0	0	0
2018	2018Q4	10	201810	Senga Hill District	no Chindo Health Post	Health Post	0	0	0	0	0	0	0	0	7	No	0	0	0
2018	2018Q4	10	201810	Kasama District	no Chiombo Rural Health Centre	Rural Health Center	0	0	0	0	0	0	0	0	8	No	0	0	0
2018	2018Q4	10	201810	Mpulungu District	no Chisanza Rural Health Centre	Rural Health Center	0	0	0	0	0	0	0	0	0	No	0	0	0
2018	2018Q4	10	201810	Mporokoso District	no Chishamwamba Rural Health Centre	Rural Health Center	0	0	0	0	0	0	0	0	6	No	0	0	0
2018	2018Q4	10	201810	Nsama District	no Chishela Rural Health Centre	Rural Health Center	0	0	0	0	0	0	0	0	6	No	0	0	0
2018	2018Q4	10	201810	Mpulungu District	no Chitimbwa Rural Health Centre	Rural Health Center	0	0	0	0	0	0	0	0	6	No	0	0	0
2018	2018Q4	10	201810	Mungwi District	no Chitimukulu Rural Health Centre	Rural Health Center	0	0	0	0	0	0	0	0	8	No	0	0	0
2018	2018Q4	10	201810	Lunte District	no Chitoshi Rural Health Centre	Rural Health Center	0	0	0	0	0	0	0	0	18	No	0	0	0
2018	2018Q4	10	201810	Chilubi District	no Chitunkubwe Health Post	Health Post	0	0	0	0	0	0	0	0	5	No	0	0	0
2018	2018Q4	10	201810	Mporokoso District	no Chiwala Rural Health Centre	Rural Health Center	0	0	0	0	0	0	0	0	7	No	0	0	0
2018	2018Q4	10	201810	Senga Hill District	no Chozi TZR Rural Health Centre	Rural Health Center	0	0	0	0	0	0	0	0	10	No	0	0	0
2018	2018Q4	10	201810	Lupososhi District	no Chungu Rural Health Centre	Rural Health Center	0	0	0	0	0	0	0	0	16	No	0	0	0
2018	2018Q4	10	201810	Luwingu District	no Fikonkonta Health Post	Health Post	0	0	0	0	0	0	0	0	7	No	0	0	0
2018	2018Q4	10	201810	Chilubi District	no Fube Rural Health Centre	Health Post	0	0	0	0	0	0	0	0	4	No	0	0	0
2018	2018Q4	10	201810	Luwingu District	no Ipusukilo Rural Health Centre	Rural Health Center	0	0	0	0	0	0	0	0	7	No	0	0	0
2018	2018Q4	10	201810	Mbala District	no Isofu Rural Health Centre	Rural Health Center	0	0	0	0	0	0	0	0	6	No	0	0	0
2018	2018Q4	10	201810	Mpulungu District	no Isoko Rural Health Centre	Rural Health Center	0	0	0	0	0	0	0	0	12	No	0	0	0
2018	2018Q4	10	201810	Senga Hill District	no Iyanda Health Post	Health Post	0	0	0	0	0	0	0	0	3	No	0	0	0
2018	2018Q4	10	201810	Kaputa District	no Kafwimbi Health Post	Health Post	0	0	0	0	0	0	0	0	4	No	0	0	0
2018	2018Q4	10	201810	Mbala District	no Kaka Rural Health Centre	Rural Health Center	0	0	0	0	0	0	0	0	7	No	0	0	0
2018	2018Q4	10	201810	Nsama District	no Kakoma Health Post	Health Post	0	0	0	0	0	0	0	0	7	No	0	0	0
2018	2018Q4	10	201810	Lupososhi District	no Kalaba Health Post	Health Post	0	0	0	0	0	0	0	0	8	No	0	0	0
2018	2018Q4	10	201810	Kaputa District	no Kalaba Rural Health Centre	Rural Health Center	0	0	0	0	0	0	0	0	10	No	0	0	0
2018	2018Q4	10	201810	Mporokoso District	no Kalabwe Rural Health Centre	Rural Health Center	0	0	0	0	0	0	0	0	10	No	0	0	0
2018	2018Q4	10	201810	Mpulungu District	no Kalongola Health Post	Health Post	0	0	0	0	0	0	0	0	12	No	0	0	0
2018	2018Q4	10	201810	Mporokoso District	no Kambobe Health Post	Health Post	0	0	0	0	0	0	0	0	4	No	0	0	0
2018	2018Q4	10	201810	Nsama District	no Kampinda Rural Health Centre	Rural Health Center	0	0	0	0	0	0	0	0	6	No	0	0	0
2018	2018Q4	10	201810	Mbala District	no Kamuzwazi Health Post	Health Post	0	0	0	0	0	0	0	0	9	No	0	0	0
2018	2018Q4	10	201810	Kaputa District	no Kapala Health Post	Health Post	0	0	0	0	0	0	0	0	7	No	0	0	0
2018	2018Q4	10	201810	Mungwi District	no Kapamba Health Post	Health Post	0	0	0	0	0	0	0	0	7	No	0	0	0
2018	2018Q4	10	201810	Lunte District	no Kapatu Rural Health Centre	Rural Health Center	0	0	0	0	5	5	1	0	12	Yes	5	0	0
2018	2018Q4	10	201810	Kaputa District	no Kapepula Health Post	Health Post	0	0	0	0	0	0	0	0	6	No	0	0	0
2018	2018Q4	10	201810	Nsama District	no Kapisha Health Post	Health Post	0	0	0	0	0	0	0	0	5	No	0	0	0
2018	2018Q4	10	201810	Mungwi District	no Kapolyo Rural Health Centre	Rural Health Center	0	0	0	0	0	0	0	0	10	No	0	0	0
2018	2018Q4	10	201810	Senga Hill District	no Kapufi Health Post	Health Post	0	0	0	0	0	0	0	0	8	No	0	0	0
2018	2018Q4	10	201810	Kaputa District	no Kaputa Rural Health Centre	Rural Health Center	0	0	0	0	0	0	0	0	15	No	0	0	0
2018	2018Q4	10	201810	Mpulungu District	no Kasakalawe Health Post	Health Post	0	0	0	0	0	0	0	0	0	No	0	0	0
2018	2018Q4	10	201810	Kasama District	no Kasakula Rural Health Centre	Rural Health Center	0	0	0	0	0	0	0	0	12	No	0	0	0
2018	2018Q4	10	201810	Mungwi District	no Kaseke Health Post	Health Post	0	0	0	0	0	0	0	0	8	No	0	0	0
2018	2018Q4	10	201810	Mbala District	no Kaseshya Health Post	Health Post	0	0	0	0	0	0	0	0	7	No	0	0	0
2018	2018Q4	10	201810	Nsama District	no Kashikishi Health Post	Health Post	0	0	0	0	0	0	0	0	4	No	0	0	0
2018	2018Q4	10	201810	Luwingu District	no Kasonde Kombo-Kombo Health Post	Health Post	0	0	0	0	0	0	0	0	8	No	0	0	0
2018	2018Q4	10	201810	Kasama District	no Kasonde Mutokwa Health Post	Health Post	0	0	0	0	0	0	0	0	8	No	0	0	0
2018	2018Q4	10	201810	Kaputa District	no Kasongole Rural Health Centre	Rural Health Center	0	0	0	0	0	0	0	0	10	No	0	0	0
2018	2018Q4	10	201810	Kasama District	no Kateshi Rural Health Centre	Rural Health Center	0	0	0	0	0	0	0	0	10	No	0	0	0
2018	2018Q4	10	201810	Lupososhi District	no Katuta Rural Health Centre	Rural Health Center	0	0	0	0	0	0	0	0	15	No	0	0	0
2018	2018Q4	10	201810	Senga Hill District	no Kavumbo Health Post	Health Post	0	0	0	1	5	1	3	0	6	Yes	6	0	1
2018	2018Q4	10	201810	Chilubi District	no Kawena Health Post	Health Post	0	0	0	0	0	0	0	0	5	No	0	0	0
2018	2018Q4	10	201810	Mungwi District	no Kayambi Rural Health Centre	Rural Health Center	0	0	0	0	0	0	0	0	17	No	0	0	0
2018	2018Q4	10	201810	Luwingu District	no Laurent Chita Health Post	Health Post	0	0	0	0	0	0	0	0	5	No	0	0	0
2018	2018Q4	10	201810	Kasama District	no Location Urban Health Centre	Urban Health Center	0	0	0	0	0	0	0	0	8	No	0	0	0
2018	2018Q4	10	201810	Kasama District	no Lubushi Rural Health Centre	Rural Health Center	0	0	0	0	0	0	0	0	14	No	0	0	0
2018	2018Q4	10	201810	Luwingu District	no Luena Rural Health Centre	Rural Health Center	0	0	0	0	0	0	0	0	16	No	0	0	0
2018	2018Q4	10	201810	Lupososhi District	no Lufubu Health Post	Health Post	0	0	0	0	0	0	0	0	5	No	0	0	0
2018	2018Q4	10	201810	Mbala District	no Luka Health Post	Health Post	0	0	0	0	0	0	0	0	7	No	0	0	0
2018	2018Q4	10	201810	Kasama District	no Lukashi Health Post	Health Post	0	0	0	0	0	0	0	0	5	No	0	0	0
2018	2018Q4	10	201810	Lupososhi District	no Lukolongo Health Post	Health Post	0	0	0	0	0	0	0	0	10	No	0	0	0
2018	2018Q4	10	201810	Lupososhi District	no Lundu Health Post	Health Post	0	0	0	0	0	0	0	0	6	No	0	0	0
2018	2018Q4	10	201810	Kaputa District	no Luntomfwe Health Post	Health Post	0	0	0	0	0	0	0	0	6	No	0	0	0
2018	2018Q4	10	201810	Mungwi District	no Makasa Rural Health Centre	Rural Health Center	0	0	0	0	0	0	0	0	15	No	0	0	0
2018	2018Q4	10	201810	Mungwi District	no Malole Rural Health Centre	Rural Health Center	0	0	0	0	0	0	0	0	13	No	0	0	0
2018	2018Q4	10	201810	Senga Hill District	no Mambwe Mission Rural Health Centre	Zonal Level Health Facility	0	0	0	1	0	1	1	0	3	Yes	1	0	1
2018	2018Q4	10	201810	Mbala District	no Masamba Rural Health Centre	Rural Health Center	0	0	0	0	0	0	0	0	10	No	0	0	0
2018	2018Q4	10	201810	Chilubi District	no Matipa Rural Health Centre	Rural Health Center	0	0	0	0	0	0	0	0	10	No	0	0	0
2018	2018Q4	10	201810	Senga Hill District	no Maule Health Post	Health Post	0	0	0	0	0	0	0	0	7	No	0	0	0
2018	2018Q4	10	201810	Chilubi District	no Mayuka Rural Health Centre	Rural Health Center	0	0	0	0	0	0	0	0	6	No	0	0	0
2018	2018Q4	10	201810	Mbala District	no Mbala Urban Clinic	Urban Health Center	0	0	0	0	0	0	0	0	5	No	0	0	0
2018	2018Q4	10	201810	Kasama District	no Mbusa Rural Health Centre	Rural Health Center	0	0	0	0	0	0	0	0	9	No	0	0	0
2018	2018Q4	10	201810	Luwingu District	no Menga Health Post	Health Post	0	0	0	0	0	0	0	0	4	No	0	0	0
2018	2018Q4	10	201810	Kasama District	no Misambo Health Post	Health Post	0	0	0	0	0	0	0	0	4	No	0	0	0
2018	2018Q4	10	201810	Kasama District	no Misengo Rural Health Centre	Rural Health Center	0	0	0	0	0	0	0	0	10	No	0	0	0
2018	2018Q4	10	201810	Chilubi District	no Mofu Rural Health Centre	Rural Health Center	0	0	0	0	0	0	0	0	10	No	0	0	0
2018	2018Q4	10	201810	Lunte District	no Moseni Health Post	Health Post	0	0	0	0	2	2	0	0	8	Yes	2	0	0
2018	2018Q4	10	201810	Senga Hill District	no Mpande Rural Health Centre	Rural Health Center	0	0	0	0	0	0	0	0	9	No	0	0	0
2018	2018Q4	10	201810	Mpulungu District	no Mpulungu Urban Health Centre	Urban Health Center	0	0	0	0	0	0	0	0	18	No	0	0	0
2018	2018Q4	10	201810	Chilubi District	no Mubili Health Post	Health Post	0	0	0	0	0	0	0	0	6	No	0	0	0
2018	2018Q4	10	201810	Lunte District	no Mukolwe Rural Health Centre	Rural Health Center	0	0	0	0	0	0	0	0	8	No	0	0	0
2018	2018Q4	10	201810	Lunte District	no Mukupa Kaoma Rural Health Centre	Rural Health Center	0	0	0	0	24	24	0	0	15	Yes	24	0	0
2018	2018Q4	10	201810	Kaputa District	no Mukupa Katandula Rural Health Centre	Rural Health Center	0	0	0	0	0	0	0	0	7	No	0	0	0
2018	2018Q4	10	201810	Kasama District	no Mulanshi Rural Health Centre	Rural Health Center	0	0	0	0	0	0	0	0	8	No	0	0	0
2018	2018Q4	10	201810	Mbala District	no Mulefu Health Post	Health Post	0	0	0	0	0	0	0	0	7	No	0	0	0
2018	2018Q4	10	201810	Lunte District	no Mulenga Mapesa Health Post	Health Post	0	0	0	0	0	0	0	0	4	No	0	0	0
2018	2018Q4	10	201810	Kasama District	no Mulobola Rural Health Centre	Rural Health Center	0	0	0	0	0	0	0	0	10	No	0	0	0
2018	2018Q4	10	201810	Lupososhi District	no Mumba Health Post	Health Post	0	0	0	0	0	0	0	0	5	No	0	0	0
2018	2018Q4	10	201810	Mungwi District	no Mumba Rural Health Centre	Rural Health Center	0	0	0	0	0	0	0	0	10	No	0	0	0
2018	2018Q4	10	201810	Kasama District	no Mumbimfumu Health Post	Health Post	0	0	0	0	0	0	0	0	6	No	0	0	0
2018	2018Q4	10	201810	Mungwi District	no Mungwi Rural Health Centre	Rural Health Center	0	0	0	0	0	0	0	0	12	No	0	0	0
2018	2018Q4	10	201810	Mbala District	no Musipazi Rural Health Centre	Rural Health Center	0	0	0	0	0	0	0	0	7	No	0	0	0
2018	2018Q4	10	201810	Lupososhi District	no Mutondo Health Post	Health Post	0	0	0	0	0	0	0	0	9	No	0	0	0
2018	2018Q4	10	201810	Kasama District	no Mwamba Rural Health Centre (Kasama)	Rural Health Center	0	0	0	0	0	0	0	0	6	No	0	0	0
2018	2018Q4	10	201810	Mbala District	no Mwamba Rural Health Centre (Mbala)	Rural Health Center	0	0	0	0	0	0	0	0	4	No	0	0	0
2018	2018Q4	10	201810	Lupososhi District	no Mwando Health Post	Health Post	0	0	0	0	0	0	0	0	6	No	0	0	0
2018	2018Q4	10	201810	Mbala District	no Mwenda Health Post	Health Post	0	0	0	0	5	5	2	0	6	Yes	5	0	0
2018	2018Q4	10	201810	Nsama District	no Mwewe Rural Health Centre	Rural Health Center	0	0	0	0	23	23	2	0	6	Yes	23	0	0
2018	2018Q4	10	201810	Luwingu District	no Ndoki Rural Health Centre	Rural Health Center	0	0	0	0	0	0	0	0	11	No	0	0	0
2018	2018Q4	10	201810	Mungwi District	no Ngoli Rural Health Centre	Rural Health Center	0	0	0	0	0	0	0	0	8	No	0	0	0
2018	2018Q4	10	201810	Luwingu District	no Njoko Health Post	Health Post	0	0	0	0	0	0	0	0	13	No	0	0	0
2018	2018Q4	10	201810	Kasama District	no Nkolemfumu Rural Health Centre	Rural Health Center	0	0	0	0	0	0	0	0	5	No	0	0	0
2018	2018Q4	10	201810	Kaputa District	no Nkosha Health Post	Health Post	0	0	0	0	0	0	0	0	6	No	0	0	0
2018	2018Q4	10	201810	Senga Hill District	no Nondo Rural Health Centre	Rural Health Center	0	0	0	1	9	8	1	0	6	Yes	10	0	1
2018	2018Q4	10	201810	Nsama District	no Nsama Rural Health Centre	Rural Health Center	0	0	0	0	0	0	0	0	10	No	0	0	0
2018	2018Q4	10	201810	Luwingu District	no Nsanja Health Post	Health Post	0	0	0	0	0	0	0	0	7	No	0	0	0
2018	2018Q4	10	201810	Mungwi District	no Nseluka Rural Health Centre	Rural Health Center	0	0	0	0	0	0	0	0	11	No	0	0	0
2018	2018Q4	10	201810	Senga Hill District	no Nsokolo Rural Health Centre	Rural Health Center	0	0	0	1	32	33	0	0	11	Yes	33	0	1
2018	2018Q4	10	201810	Lupososhi District	no Nsombo Rural Health Centre	Rural Health Center	0	0	0	0	0	0	0	0	12	No	0	0	0
2018	2018Q4	10	201810	Chilubi District	no Nsumbu Rural Health Centre (Chilubi)	Rural Health Center	0	0	0	0	0	0	0	0	8	No	0	0	0
2018	2018Q4	10	201810	Nsama District	no Nsumbu Rural Health Centre (Nsama)	Rural Health Center	0	0	0	0	50	50	0	0	13	Yes	50	0	0
2018	2018Q4	10	201810	Mungwi District	no Peleti Rural Health Centre	Rural Health Center	0	0	0	0	0	0	0	0	8	No	0	0	0
2018	2018Q4	10	201810	Mungwi District	no Rosa Rural Health Centre	Rural Health Center	0	0	0	0	0	0	0	0	10	No	0	0	0
2018	2018Q4	10	201810	Mungwi District	no Sampa Health Post	Health Post	0	0	0	0	0	0	0	0	5	No	0	0	0
2018	2018Q4	10	201810	Chilubi District	no Santa Maria Mission Rural Health Centre	Zonal Level Health Facility	0	0	0	0	0	0	0	0	6	No	0	0	0
2018	2018Q4	10	201810	Senga Hill District	no Senga Rural Health Centre	Rural Health Center	0	0	0	0	0	0	0	0	12	No	0	0	0
2018	2018Q4	10	201810	Senga Hill District	no Senka Rural Health Centre	Rural Health Center	0	0	0	0	43	43	5	0	8	Yes	43	0	0
2018	2018Q4	10	201810	Lunte District	no Shibwalya Kapila Rural Health Centre	Rural Health Center	0	0	0	0	0	0	0	0	15	No	0	0	0
2018	2018Q4	10	201810	Senga Hill District	no Shikulu Musonda Health Post	Health Post	0	0	0	0	0	0	0	0	8	No	0	0	0
2018	2018Q4	10	201810	Luwingu District	no Shimumbi Rural Health Centre	Rural Health Center	0	0	0	0	0	0	0	0	21	No	0	0	0
2018	2018Q4	10	201810	Senga Hill District	no Sumbi Health Post	Health Post	0	0	0	0	8	4	4	0	8	Yes	8	0	0
2018	2018Q4	10	201810	Mporokoso District	no Sunkutu Rural Health Centre	Rural Health Center	0	0	0	0	0	0	0	0	4	No	0	0	0
2018	2018Q4	10	201810	Senga Hill District	no Tanzuka Health Post	Health Post	0	0	0	0	0	0	0	0	11	No	0	0	0
2018	2018Q4	10	201810	Mporokoso District	no Township Rural Health Centre	Rural Health Center	0	0	0	0	0	0	0	0	5	No	0	0	0
2018	2018Q4	10	201810	Mbala District	no Tulemane Urban Clinic	Urban Health Center	0	0	0	0	0	0	0	0	11	No	0	0	0
2018	2018Q4	10	201810	Luwingu District	no Tungati Rural Health Centre	Rural Health Center	0	0	0	0	0	0	0	0	16	No	0	0	0
2018	2018Q4	10	201810	Mpulungu District	no Vyamba Rural Health Centre	Rural Health Center	0	0	0	0	0	0	0	0	10	No	0	0	0
2018	2018Q4	11	201811	Chilubi District	no Chaba Rural Health Centre	Rural Health Center	0	0	0	0	0	0	0	0	9	No	0	0	0
2018	2018Q4	11	201811	Mporokoso District	no Chalabesa Health Post	Health Post	0	0	0	0	32	32	0	0	6	Yes	32	0	0
2018	2018Q4	11	201811	Kasama District	no Chandamukulu Health Post	Rural Health Center	0	0	0	0	0	0	0	0	8	No	0	0	0
2018	2018Q4	11	201811	Lunte District	no Chewe Health Post	Health Post	0	0	0	0	10	10	0	0	8	Yes	10	0	0
2018	2018Q4	11	201811	Mpulungu District	no Chibote Health Post	Health Post	0	0	0	0	0	0	0	0	0	No	0	0	0
2018	2018Q4	11	201811	Mungwi District	no Chifulo Health Post	Health Post	0	0	0	0	34	32	2	0	7	Yes	34	0	0
2018	2018Q4	11	201811	Chilubi District	no Chifwenge Rural Health Centre	Rural Health Center	0	0	0	0	1	1	0	0	6	Yes	1	0	0
2018	2018Q4	11	201811	Senga Hill District	no Chikunta Health Post	Health Post	0	0	0	0	22	22	0	0	6	Yes	22	0	0
2018	2018Q4	11	201811	Chilubi District	no Chilubi Rural Health Centre	Rural Health Center	1	0	0	0	15	14	1	0	9	Yes	15	1	1
2018	2018Q4	11	201811	Mungwi District	no Chimba Rural Health Centre	Rural Health Center	0	0	0	0	13	13	0	0	12	Yes	13	0	0
2018	2018Q4	11	201811	Mpulungu District	no Chinakila Rural Health Centre	Rural Health Center	0	0	0	0	0	0	0	0	6	No	0	0	0
2018	2018Q4	11	201811	Senga Hill District	no Chindo Health Post	Health Post	0	0	0	0	0	0	0	0	7	No	0	0	0
2018	2018Q4	11	201811	Kasama District	no Chiombo Rural Health Centre	Rural Health Center	0	0	0	0	20	20	0	0	8	Yes	20	0	0
2018	2018Q4	11	201811	Mpulungu District	no Chisanza Rural Health Centre	Rural Health Center	0	0	0	0	0	0	0	0	0	No	0	0	0
2018	2018Q4	11	201811	Mporokoso District	no Chishamwamba Rural Health Centre	Rural Health Center	0	0	0	0	21	21	0	0	6	Yes	21	0	0
2018	2018Q4	11	201811	Nsama District	no Chishela Rural Health Centre	Rural Health Center	0	0	0	0	0	0	0	0	6	No	0	0	0
2018	2018Q4	11	201811	Mpulungu District	no Chitimbwa Rural Health Centre	Rural Health Center	0	0	0	0	0	0	0	0	6	No	0	0	0
2018	2018Q4	11	201811	Mungwi District	no Chitimukulu Rural Health Centre	Rural Health Center	0	0	0	0	1	1	0	0	8	Yes	1	0	0
2018	2018Q4	11	201811	Lunte District	no Chitoshi Rural Health Centre	Rural Health Center	0	0	0	0	0	0	0	0	18	No	0	0	0
2018	2018Q4	11	201811	Chilubi District	no Chitunkubwe Health Post	Health Post	0	0	0	0	5	4	1	0	5	Yes	5	0	0
2018	2018Q4	11	201811	Mporokoso District	no Chiwala Rural Health Centre	Rural Health Center	0	0	0	0	6	6	0	0	7	Yes	6	0	0
2018	2018Q4	11	201811	Senga Hill District	no Chozi TZR Rural Health Centre	Rural Health Center	0	0	0	0	0	0	0	0	10	No	0	0	0
2018	2018Q4	11	201811	Lupososhi District	no Chungu Rural Health Centre	Rural Health Center	0	0	0	0	0	0	0	0	16	No	0	0	0
2018	2018Q4	11	201811	Luwingu District	no Fikonkonta Health Post	Health Post	0	0	0	0	0	0	0	0	7	No	0	0	0
2018	2018Q4	11	201811	Chilubi District	no Fube Rural Health Centre	Health Post	0	0	0	0	2	2	0	0	4	Yes	2	0	0
2018	2018Q4	11	201811	Luwingu District	no Ipusukilo Rural Health Centre	Rural Health Center	0	0	0	0	0	0	0	0	7	No	0	0	0
2018	2018Q4	11	201811	Mbala District	no Isofu Rural Health Centre	Rural Health Center	0	0	0	0	0	0	0	0	6	No	0	0	0
2018	2018Q4	11	201811	Mpulungu District	no Isoko Rural Health Centre	Rural Health Center	0	0	0	0	0	0	0	0	12	No	0	0	0
2018	2018Q4	11	201811	Senga Hill District	no Iyanda Health Post	Health Post	0	0	0	0	0	0	0	0	3	No	0	0	0
2018	2018Q4	11	201811	Kaputa District	no Kafwimbi Health Post	Health Post	0	0	0	0	0	0	0	0	4	No	0	0	0
2018	2018Q4	11	201811	Mbala District	no Kaka Rural Health Centre	Rural Health Center	0	0	0	0	0	0	0	0	7	No	0	0	0
2018	2018Q4	11	201811	Nsama District	no Kakoma Health Post	Health Post	0	0	0	0	0	0	0	0	7	No	0	0	0
2018	2018Q4	11	201811	Lupososhi District	no Kalaba Health Post	Health Post	0	0	0	0	0	0	0	0	8	No	0	0	0
2018	2018Q4	11	201811	Kaputa District	no Kalaba Rural Health Centre	Rural Health Center	0	0	0	0	0	0	0	0	10	No	0	0	0
2018	2018Q4	11	201811	Mporokoso District	no Kalabwe Rural Health Centre	Rural Health Center	1	0	0	1	6	8	0	0	10	Yes	7	1	2
2018	2018Q4	11	201811	Mpulungu District	no Kalongola Health Post	Health Post	0	0	0	0	0	0	0	0	12	No	0	0	0
2018	2018Q4	11	201811	Mporokoso District	no Kambobe Health Post	Health Post	0	1	0	0	7	7	0	0	4	Yes	7	1	0
2018	2018Q4	11	201811	Nsama District	no Kampinda Rural Health Centre	Rural Health Center	0	0	0	0	0	0	0	0	6	No	0	0	0
2018	2018Q4	11	201811	Mbala District	no Kamuzwazi Health Post	Health Post	0	0	0	0	0	0	0	0	9	No	0	0	0
2018	2018Q4	11	201811	Kaputa District	no Kapala Health Post	Health Post	0	0	0	0	17	17	0	0	7	Yes	17	0	0
2018	2018Q4	11	201811	Mungwi District	no Kapamba Health Post	Health Post	0	0	0	0	0	0	0	0	7	No	0	0	0
2018	2018Q4	11	201811	Lunte District	no Kapatu Rural Health Centre	Rural Health Center	0	0	0	0	7	6	1	0	12	Yes	7	0	0
2018	2018Q4	11	201811	Kaputa District	no Kapepula Health Post	Health Post	0	0	0	0	0	0	0	0	6	No	0	0	0
2018	2018Q4	11	201811	Nsama District	no Kapisha Health Post	Health Post	0	0	0	0	0	0	0	0	5	No	0	0	0
2018	2018Q4	11	201811	Mungwi District	no Kapolyo Rural Health Centre	Rural Health Center	0	0	0	0	24	24	0	0	10	Yes	24	0	0
2018	2018Q4	11	201811	Senga Hill District	no Kapufi Health Post	Health Post	0	0	0	0	20	20	0	0	8	Yes	20	0	0
2018	2018Q4	11	201811	Kaputa District	no Kaputa Rural Health Centre	Rural Health Center	0	0	0	0	0	0	0	0	15	No	0	0	0
2018	2018Q4	11	201811	Mpulungu District	no Kasakalawe Health Post	Health Post	0	0	0	0	0	0	0	0	0	No	0	0	0
2018	2018Q4	11	201811	Kasama District	no Kasakula Rural Health Centre	Rural Health Center	0	0	0	0	0	0	0	0	12	No	0	0	0
2018	2018Q4	11	201811	Mungwi District	no Kaseke Health Post	Health Post	0	0	0	0	5	5	0	0	8	Yes	5	0	0
2018	2018Q4	11	201811	Mbala District	no Kaseshya Health Post	Health Post	0	0	0	0	0	0	0	0	7	No	0	0	0
2018	2018Q4	11	201811	Nsama District	no Kashikishi Health Post	Health Post	0	0	0	0	0	0	0	0	4	No	0	0	0
2018	2018Q4	11	201811	Luwingu District	no Kasonde Kombo-Kombo Health Post	Health Post	0	0	0	0	0	0	0	0	8	No	0	0	0
2018	2018Q4	11	201811	Kasama District	no Kasonde Mutokwa Health Post	Health Post	0	0	0	0	5	5	0	0	8	Yes	5	0	0
2018	2018Q4	11	201811	Kaputa District	no Kasongole Rural Health Centre	Rural Health Center	0	0	0	0	2	2	0	0	10	Yes	2	0	0
2018	2018Q4	11	201811	Kasama District	no Kateshi Rural Health Centre	Rural Health Center	0	0	0	0	0	0	0	0	10	No	0	0	0
2018	2018Q4	11	201811	Lupososhi District	no Katuta Rural Health Centre	Rural Health Center	0	0	0	0	23	21	2	0	15	Yes	23	0	0
2018	2018Q4	11	201811	Senga Hill District	no Kavumbo Health Post	Health Post	2	0	2	1	28	28	5	0	6	Yes	29	2	3
2018	2018Q4	11	201811	Chilubi District	no Kawena Health Post	Health Post	0	0	0	0	0	0	0	0	5	No	0	0	0
2018	2018Q4	11	201811	Mungwi District	no Kayambi Rural Health Centre	Rural Health Center	2	0	1	1	29	123	11	0	17	Yes	30	2	3
2018	2018Q4	11	201811	Luwingu District	no Laurent Chita Health Post	Health Post	0	0	0	0	0	0	0	0	5	No	0	0	0
2018	2018Q4	11	201811	Kasama District	no Location Urban Health Centre	Urban Health Center	0	0	0	0	88	87	1	0	8	Yes	88	0	0
2018	2018Q4	11	201811	Kasama District	no Lubushi Rural Health Centre	Rural Health Center	0	0	0	0	0	0	0	0	14	No	0	0	0
2018	2018Q4	11	201811	Luwingu District	no Luena Rural Health Centre	Rural Health Center	0	0	0	0	0	0	0	0	16	No	0	0	0
2018	2018Q4	11	201811	Lupososhi District	no Lufubu Health Post	Health Post	0	0	0	0	0	0	0	0	5	No	0	0	0
2018	2018Q4	11	201811	Mbala District	no Luka Health Post	Health Post	0	0	0	0	0	0	0	0	7	No	0	0	0
2018	2018Q4	11	201811	Kasama District	no Lukashi Health Post	Health Post	0	0	0	0	8	8	0	0	5	Yes	8	0	0
2018	2018Q4	11	201811	Lupososhi District	no Lukolongo Health Post	Health Post	0	0	0	0	0	0	0	0	10	No	0	0	0
2018	2018Q4	11	201811	Lupososhi District	no Lundu Health Post	Health Post	0	0	0	0	0	0	0	0	6	No	0	0	0
2018	2018Q4	11	201811	Kaputa District	no Luntomfwe Health Post	Health Post	0	0	0	0	0	0	0	0	6	No	0	0	0
2018	2018Q4	11	201811	Mungwi District	no Makasa Rural Health Centre	Rural Health Center	0	0	0	0	26	26	2	0	15	Yes	26	0	0
2018	2018Q4	11	201811	Mungwi District	no Malole Rural Health Centre	Rural Health Center	0	0	0	0	29	29	0	0	13	Yes	29	0	0
2018	2018Q4	11	201811	Senga Hill District	no Mambwe Mission Rural Health Centre	Zonal Level Health Facility	0	0	0	0	0	0	0	0	3	No	0	0	0
2018	2018Q4	11	201811	Mbala District	no Masamba Rural Health Centre	Rural Health Center	0	0	0	0	0	0	0	0	10	No	0	0	0
2018	2018Q4	11	201811	Chilubi District	no Matipa Rural Health Centre	Rural Health Center	0	0	0	0	32	31	1	0	10	Yes	32	0	0
2018	2018Q4	11	201811	Senga Hill District	no Maule Health Post	Health Post	0	0	0	0	8	8	0	0	7	Yes	8	0	0
2018	2018Q4	11	201811	Chilubi District	no Mayuka Rural Health Centre	Rural Health Center	1	0	0	1	0	1	0	0	6	Yes	1	1	2
2018	2018Q4	11	201811	Mbala District	no Mbala Urban Clinic	Urban Health Center	0	0	0	0	0	0	0	0	5	No	0	0	0
2018	2018Q4	11	201811	Kasama District	no Mbusa Rural Health Centre	Rural Health Center	0	0	0	0	0	0	0	0	9	No	0	0	0
2018	2018Q4	11	201811	Luwingu District	no Menga Health Post	Health Post	1	0	0	0	9	4	1	0	4	Yes	9	1	1
2018	2018Q4	11	201811	Kasama District	no Misambo Health Post	Health Post	0	0	0	0	0	2	1	0	4	Yes	0	0	0
2018	2018Q4	11	201811	Kasama District	no Misengo Rural Health Centre	Rural Health Center	0	0	0	0	0	0	0	0	10	No	0	0	0
2018	2018Q4	11	201811	Chilubi District	no Mofu Rural Health Centre	Rural Health Center	2	0	0	0	52	47	7	0	10	Yes	52	2	2
2018	2018Q4	11	201811	Lunte District	no Moseni Health Post	Health Post	0	0	0	0	23	23	0	0	8	Yes	23	0	0
2018	2018Q4	11	201811	Senga Hill District	no Mpande Rural Health Centre	Rural Health Center	1	0	0	1	21	21	3	0	9	Yes	22	1	2
2018	2018Q4	11	201811	Mpulungu District	no Mpulungu Urban Health Centre	Urban Health Center	0	0	0	0	0	0	0	0	18	No	0	0	0
2018	2018Q4	11	201811	Chilubi District	no Mubili Health Post	Health Post	0	0	0	0	0	0	0	0	6	No	0	0	0
2018	2018Q4	11	201811	Lunte District	no Mukolwe Rural Health Centre	Rural Health Center	0	0	0	0	17	17	0	0	8	Yes	17	0	0
2018	2018Q4	11	201811	Lunte District	no Mukupa Kaoma Rural Health Centre	Rural Health Center	0	0	0	0	28	28	0	0	15	Yes	28	0	0
2018	2018Q4	11	201811	Kaputa District	no Mukupa Katandula Rural Health Centre	Rural Health Center	0	0	0	0	0	0	0	0	7	No	0	0	0
2018	2018Q4	11	201811	Kasama District	no Mulanshi Rural Health Centre	Rural Health Center	0	0	0	0	20	19	1	0	8	Yes	20	0	0
2018	2018Q4	11	201811	Mbala District	no Mulefu Health Post	Health Post	0	0	0	0	0	0	0	0	7	No	0	0	0
2018	2018Q4	11	201811	Lunte District	no Mulenga Mapesa Health Post	Health Post	0	0	0	0	0	0	0	0	4	No	0	0	0
2018	2018Q4	11	201811	Kasama District	no Mulobola Rural Health Centre	Rural Health Center	0	0	0	0	2	0	2	0	10	Yes	2	0	0
2018	2018Q4	11	201811	Lupososhi District	no Mumba Health Post	Health Post	0	0	0	0	0	0	0	0	5	No	0	0	0
2018	2018Q4	11	201811	Mungwi District	no Mumba Rural Health Centre	Rural Health Center	0	0	0	0	23	18	5	0	10	Yes	23	0	0
2018	2018Q4	11	201811	Kasama District	no Mumbimfumu Health Post	Health Post	0	0	0	0	0	0	0	0	6	No	0	0	0
2018	2018Q4	11	201811	Mungwi District	no Mungwi Rural Health Centre	Rural Health Center	0	0	0	0	22	18	4	0	12	Yes	22	0	0
2018	2018Q4	11	201811	Mbala District	no Musipazi Rural Health Centre	Rural Health Center	0	0	0	0	0	0	0	0	7	No	0	0	0
2018	2018Q4	11	201811	Lupososhi District	no Mutondo Health Post	Health Post	0	0	0	0	0	0	0	0	9	No	0	0	0
2018	2018Q4	11	201811	Kasama District	no Mwamba Rural Health Centre (Kasama)	Rural Health Center	0	0	0	0	38	38	2	0	6	Yes	38	0	0
2018	2018Q4	11	201811	Mbala District	no Mwamba Rural Health Centre (Mbala)	Rural Health Center	0	0	0	0	0	0	0	0	4	No	0	0	0
2018	2018Q4	11	201811	Lupososhi District	no Mwando Health Post	Health Post	0	0	0	0	0	0	0	0	6	No	0	0	0
2018	2018Q4	11	201811	Mbala District	no Mwenda Health Post	Health Post	0	0	0	0	0	0	0	0	6	No	0	0	0
2018	2018Q4	11	201811	Nsama District	no Mwewe Rural Health Centre	Rural Health Center	1	0	0	1	29	30	2	0	6	Yes	30	1	2
2018	2018Q4	11	201811	Luwingu District	no Ndoki Rural Health Centre	Rural Health Center	0	0	0	0	11	8	3	0	11	Yes	11	0	0
2018	2018Q4	11	201811	Mungwi District	no Ngoli Rural Health Centre	Rural Health Center	0	0	0	0	16	16	0	0	8	Yes	16	0	0
2018	2018Q4	11	201811	Luwingu District	no Njoko Health Post	Health Post	0	0	0	0	0	0	0	0	13	No	0	0	0
2018	2018Q4	11	201811	Kasama District	no Nkolemfumu Rural Health Centre	Rural Health Center	0	0	0	0	7	7	0	0	5	Yes	7	0	0
2018	2018Q4	11	201811	Kaputa District	no Nkosha Health Post	Health Post	0	0	0	0	4	4	0	0	6	Yes	4	0	0
2018	2018Q4	11	201811	Senga Hill District	no Nondo Rural Health Centre	Rural Health Center	0	1	0	1	6	4	1	0	6	Yes	7	1	1
2018	2018Q4	11	201811	Nsama District	no Nsama Rural Health Centre	Rural Health Center	0	0	0	0	0	0	0	0	10	No	0	0	0
2018	2018Q4	11	201811	Luwingu District	no Nsanja Health Post	Health Post	0	0	0	0	0	0	0	0	7	No	0	0	0
2018	2018Q4	11	201811	Mungwi District	no Nseluka Rural Health Centre	Rural Health Center	0	0	0	0	32	32	0	0	11	Yes	32	0	0
2018	2018Q4	11	201811	Senga Hill District	no Nsokolo Rural Health Centre	Rural Health Center	0	0	0	0	39	36	3	0	11	Yes	39	0	0
2018	2018Q4	11	201811	Lupososhi District	no Nsombo Rural Health Centre	Rural Health Center	0	0	0	0	0	0	0	0	12	No	0	0	0
2018	2018Q4	11	201811	Chilubi District	no Nsumbu Rural Health Centre (Chilubi)	Rural Health Center	0	0	0	0	0	0	0	0	8	No	0	0	0
2018	2018Q4	11	201811	Nsama District	no Nsumbu Rural Health Centre (Nsama)	Rural Health Center	0	0	0	0	0	0	0	0	13	No	0	0	0
2018	2018Q4	11	201811	Mungwi District	no Peleti Rural Health Centre	Rural Health Center	0	0	0	1	13	12	6	0	8	Yes	14	0	1
2018	2018Q4	11	201811	Mungwi District	no Rosa Rural Health Centre	Rural Health Center	0	0	0	0	5	5	0	0	10	Yes	5	0	0
2018	2018Q4	11	201811	Mungwi District	no Sampa Health Post	Health Post	0	0	0	1	9	9	2	0	5	Yes	10	0	1
2018	2018Q4	11	201811	Chilubi District	no Santa Maria Mission Rural Health Centre	Zonal Level Health Facility	0	0	0	0	0	0	0	0	6	No	0	0	0
2018	2018Q4	11	201811	Senga Hill District	no Senga Rural Health Centre	Rural Health Center	1	0	0	0	17	13	5	0	12	Yes	17	1	1
2018	2018Q4	11	201811	Senga Hill District	no Senka Rural Health Centre	Rural Health Center	0	0	0	0	33	30	3	0	8	Yes	33	0	0
2018	2018Q4	11	201811	Lunte District	no Shibwalya Kapila Rural Health Centre	Rural Health Center	0	0	0	0	9	9	0	0	15	Yes	9	0	0
2018	2018Q4	11	201811	Senga Hill District	no Shikulu Musonda Health Post	Health Post	0	0	0	0	10	10	0	0	8	Yes	10	0	0
2018	2018Q4	11	201811	Luwingu District	no Shimumbi Rural Health Centre	Rural Health Center	0	0	0	0	0	0	0	0	21	No	0	0	0
2018	2018Q4	11	201811	Senga Hill District	no Sumbi Health Post	Health Post	1	0	0	1	16	17	0	0	8	Yes	17	1	2
2018	2018Q4	11	201811	Mporokoso District	no Sunkutu Rural Health Centre	Rural Health Center	0	0	0	0	5	5	0	0	4	Yes	5	0	0
2018	2018Q4	11	201811	Senga Hill District	no Tanzuka Health Post	Health Post	0	0	0	1	20	20	0	0	11	Yes	21	0	1
2018	2018Q4	11	201811	Mporokoso District	no Township Rural Health Centre	Rural Health Center	0	0	0	0	45	41	4	0	5	Yes	45	0	0
2018	2018Q4	11	201811	Mbala District	no Tulemane Urban Clinic	Urban Health Center	0	0	0	0	0	0	0	0	11	No	0	0	0
2018	2018Q4	11	201811	Luwingu District	no Tungati Rural Health Centre	Rural Health Center	0	0	0	0	0	0	0	0	16	No	0	0	0
2018	2018Q4	11	201811	Mpulungu District	no Vyamba Rural Health Centre	Rural Health Center	0	0	0	0	0	0	0	0	10	No	0	0	0
2018	2018Q4	12	201812	Chilubi District	no Chaba Rural Health Centre	Rural Health Center	0	0	0	0	0	0	0	0	9	No	0	0	0
2018	2018Q4	12	201812	Mporokoso District	no Chalabesa Health Post	Health Post	0	0	0	0	16	16	0	0	6	Yes	16	0	0
2018	2018Q4	12	201812	Kasama District	no Chandamukulu Health Post	Rural Health Center	0	0	0	0	30	26	4	0	8	Yes	30	0	0
2018	2018Q4	12	201812	Lunte District	no Chewe Health Post	Health Post	0	0	0	0	3	3	0	0	8	Yes	3	0	0
2018	2018Q4	12	201812	Mpulungu District	no Chibote Health Post	Health Post	0	0	0	0	0	0	0	0	0	No	0	0	0
2018	2018Q4	12	201812	Mungwi District	no Chifulo Health Post	Health Post	1	0	0	0	13	12	2	0	7	Yes	13	1	1
2018	2018Q4	12	201812	Chilubi District	no Chifwenge Rural Health Centre	Rural Health Center	1	0	0	1	11	10	2	0	6	Yes	12	1	2
2018	2018Q4	12	201812	Senga Hill District	no Chikunta Health Post	Health Post	0	0	0	0	0	0	0	0	6	No	0	0	0
2018	2018Q4	12	201812	Chilubi District	no Chilubi Rural Health Centre	Rural Health Center	1	0	0	0	24	19	5	0	9	Yes	24	1	1
2018	2018Q4	12	201812	Mungwi District	no Chimba Rural Health Centre	Rural Health Center	0	0	0	0	2	2	0	0	12	Yes	2	0	0
2018	2018Q4	12	201812	Mpulungu District	no Chinakila Rural Health Centre	Rural Health Center	0	0	0	0	0	0	0	0	6	No	0	0	0
2018	2018Q4	12	201812	Senga Hill District	no Chindo Health Post	Health Post	0	0	0	0	23	23	0	6	7	Yes	23	0	0
2018	2018Q4	12	201812	Kasama District	no Chiombo Rural Health Centre	Rural Health Center	0	0	0	0	16	16	0	0	8	Yes	16	0	0
2018	2018Q4	12	201812	Mpulungu District	no Chisanza Rural Health Centre	Rural Health Center	0	0	0	0	5	5	0	0	0	Yes	5	0	0
2018	2018Q4	12	201812	Mporokoso District	no Chishamwamba Rural Health Centre	Rural Health Center	0	0	0	0	26	25	1	0	6	Yes	26	0	0
2018	2018Q4	12	201812	Nsama District	no Chishela Rural Health Centre	Rural Health Center	0	0	0	0	19	19	0	0	6	Yes	19	0	0
2018	2018Q4	12	201812	Mpulungu District	no Chitimbwa Rural Health Centre	Rural Health Center	0	0	0	0	2	2	0	0	6	Yes	2	0	0
2018	2018Q4	12	201812	Mungwi District	no Chitimukulu Rural Health Centre	Rural Health Center	0	0	0	0	17	17	3	0	8	Yes	17	0	0
2018	2018Q4	12	201812	Lunte District	no Chitoshi Rural Health Centre	Rural Health Center	2	1	0	0	42	42	0	0	18	Yes	42	3	2
2018	2018Q4	12	201812	Chilubi District	no Chitunkubwe Health Post	Health Post	0	0	0	0	0	0	0	0	5	No	0	0	0
2018	2018Q4	12	201812	Mporokoso District	no Chiwala Rural Health Centre	Rural Health Center	0	0	0	0	12	12	0	0	7	Yes	12	0	0
2018	2018Q4	12	201812	Senga Hill District	no Chozi TZR Rural Health Centre	Rural Health Center	0	0	0	1	5	6	0	4	10	Yes	6	0	1
2018	2018Q4	12	201812	Lupososhi District	no Chungu Rural Health Centre	Rural Health Center	0	0	0	1	7	6	2	0	16	Yes	8	0	1
2018	2018Q4	12	201812	Luwingu District	no Fikonkonta Health Post	Health Post	0	0	0	0	0	0	0	0	7	No	0	0	0
2018	2018Q4	12	201812	Chilubi District	no Fube Rural Health Centre	Health Post	0	0	0	0	8	9	2	0	4	Yes	8	0	0
2018	2018Q4	12	201812	Luwingu District	no Ipusukilo Rural Health Centre	Rural Health Center	0	0	0	0	0	0	0	0	7	No	0	0	0
2018	2018Q4	12	201812	Mbala District	no Isofu Rural Health Centre	Rural Health Center	0	0	0	0	0	0	0	0	6	No	0	0	0
2018	2018Q4	12	201812	Mpulungu District	no Isoko Rural Health Centre	Rural Health Center	0	0	0	0	3	3	0	5	12	Yes	3	0	0
2018	2018Q4	12	201812	Senga Hill District	no Iyanda Health Post	Health Post	0	0	0	0	0	0	0	0	3	No	0	0	0
2018	2018Q4	12	201812	Kaputa District	no Kafwimbi Health Post	Health Post	0	0	0	0	0	0	0	0	4	No	0	0	0
2018	2018Q4	12	201812	Mbala District	no Kaka Rural Health Centre	Rural Health Center	0	0	0	0	3	2	1	0	7	Yes	3	0	0
2018	2018Q4	12	201812	Nsama District	no Kakoma Health Post	Health Post	1	0	0	1	14	12	3	0	7	Yes	15	1	2
2018	2018Q4	12	201812	Lupososhi District	no Kalaba Health Post	Health Post	2	0	0	1	32	27	7	0	8	Yes	33	2	3
2018	2018Q4	12	201812	Kaputa District	no Kalaba Rural Health Centre	Rural Health Center	2	0	1	0	25	23	2	0	10	Yes	25	2	2
2018	2018Q4	12	201812	Mporokoso District	no Kalabwe Rural Health Centre	Rural Health Center	0	0	0	0	13	12	1	0	10	Yes	13	0	0
2018	2018Q4	12	201812	Mpulungu District	no Kalongola Health Post	Health Post	0	0	0	0	22	21	4	0	12	Yes	22	0	0
2018	2018Q4	12	201812	Mporokoso District	no Kambobe Health Post	Health Post	0	0	0	0	10	10	1	0	4	Yes	10	0	0
2018	2018Q4	12	201812	Nsama District	no Kampinda Rural Health Centre	Rural Health Center	0	0	0	0	15	15	0	0	6	Yes	15	0	0
2018	2018Q4	12	201812	Mbala District	no Kamuzwazi Health Post	Health Post	0	0	0	0	19	17	2	0	9	Yes	19	0	0
2018	2018Q4	12	201812	Kaputa District	no Kapala Health Post	Health Post	0	0	0	0	9	9	0	0	7	Yes	9	0	0
2018	2018Q4	12	201812	Mungwi District	no Kapamba Health Post	Health Post	0	0	0	0	5	4	1	0	7	Yes	5	0	0
2018	2018Q4	12	201812	Lunte District	no Kapatu Rural Health Centre	Rural Health Center	0	0	0	0	10	9	1	0	12	Yes	10	0	0
2018	2018Q4	12	201812	Kaputa District	no Kapepula Health Post	Health Post	0	0	0	0	8	8	0	0	6	Yes	8	0	0
2018	2018Q4	12	201812	Nsama District	no Kapisha Health Post	Health Post	0	0	0	0	28	28	0	0	5	Yes	28	0	0
2018	2018Q4	12	201812	Mungwi District	no Kapolyo Rural Health Centre	Rural Health Center	0	0	0	0	21	19	2	0	10	Yes	21	0	0
2018	2018Q4	12	201812	Senga Hill District	no Kapufi Health Post	Health Post	0	0	0	0	9	9	0	11	8	Yes	9	0	0
2018	2018Q4	12	201812	Kaputa District	no Kaputa Rural Health Centre	Rural Health Center	0	0	0	0	0	0	0	0	15	No	0	0	0
2018	2018Q4	12	201812	Mpulungu District	no Kasakalawe Health Post	Health Post	0	0	0	0	3	3	0	0	0	Yes	3	0	0
2018	2018Q4	12	201812	Kasama District	no Kasakula Rural Health Centre	Rural Health Center	0	0	0	0	0	0	0	0	12	No	0	0	0
2018	2018Q4	12	201812	Mungwi District	no Kaseke Health Post	Health Post	0	0	0	0	0	0	0	0	8	No	0	0	0
2018	2018Q4	12	201812	Mbala District	no Kaseshya Health Post	Health Post	0	0	0	0	0	0	0	0	7	No	0	0	0
2018	2018Q4	12	201812	Nsama District	no Kashikishi Health Post	Health Post	0	0	0	0	17	17	0	0	4	Yes	17	0	0
2018	2018Q4	12	201812	Luwingu District	no Kasonde Kombo-Kombo Health Post	Health Post	0	0	0	0	9	9	0	7	8	Yes	9	0	0
2018	2018Q4	12	201812	Kasama District	no Kasonde Mutokwa Health Post	Health Post	0	0	0	0	3	3	0	0	8	Yes	3	0	0
2018	2018Q4	12	201812	Kaputa District	no Kasongole Rural Health Centre	Rural Health Center	0	0	0	0	7	7	0	0	10	Yes	7	0	0
2018	2018Q4	12	201812	Kasama District	no Kateshi Rural Health Centre	Rural Health Center	0	0	0	0	6	6	0	0	10	Yes	6	0	0
2018	2018Q4	12	201812	Lupososhi District	no Katuta Rural Health Centre	Rural Health Center	0	0	0	0	18	18	0	0	15	Yes	18	0	0
2018	2018Q4	12	201812	Senga Hill District	no Kavumbo Health Post	Health Post	1	0	0	0	27	23	4	4	6	Yes	27	1	1
2018	2018Q4	12	201812	Chilubi District	no Kawena Health Post	Health Post	1	0	0	0	28	26	2	0	5	Yes	28	1	1
2018	2018Q4	12	201812	Mungwi District	no Kayambi Rural Health Centre	Rural Health Center	0	0	0	0	113	107	6	0	17	Yes	113	0	0
2018	2018Q4	12	201812	Luwingu District	no Laurent Chita Health Post	Health Post	0	0	0	0	21	19	2	0	5	Yes	21	0	0
2018	2018Q4	12	201812	Kasama District	no Location Urban Health Centre	Urban Health Center	0	0	0	0	1	4	0	0	8	Yes	1	0	0
2018	2018Q4	12	201812	Kasama District	no Lubushi Rural Health Centre	Rural Health Center	0	1	0	1	26	23	4	0	14	Yes	27	1	1
2018	2018Q4	12	201812	Luwingu District	no Luena Rural Health Centre	Rural Health Center	0	0	0	0	0	0	0	0	16	No	0	0	0
2018	2018Q4	12	201812	Lupososhi District	no Lufubu Health Post	Health Post	0	0	0	0	8	6	2	0	5	Yes	8	0	0
2018	2018Q4	12	201812	Mbala District	no Luka Health Post	Health Post	0	0	0	0	0	0	0	0	7	No	0	0	0
2018	2018Q4	12	201812	Kasama District	no Lukashi Health Post	Health Post	0	0	0	0	11	11	0	0	5	Yes	11	0	0
2018	2018Q4	12	201812	Lupososhi District	no Lukolongo Health Post	Health Post	0	0	0	0	23	23	4	0	10	Yes	23	0	0
2018	2018Q4	12	201812	Lupososhi District	no Lundu Health Post	Health Post	0	0	0	0	4	4	0	0	6	Yes	4	0	0
2018	2018Q4	12	201812	Kaputa District	no Luntomfwe Health Post	Health Post	0	0	0	0	7	7	0	0	6	Yes	7	0	0
2018	2018Q4	12	201812	Mungwi District	no Makasa Rural Health Centre	Rural Health Center	0	0	1	1	7	4	3	0	15	Yes	8	0	1
2018	2018Q4	12	201812	Mungwi District	no Malole Rural Health Centre	Rural Health Center	0	0	0	0	60	57	3	0	13	Yes	60	0	0
2018	2018Q4	12	201812	Senga Hill District	no Mambwe Mission Rural Health Centre	Zonal Level Health Facility	0	0	0	0	4	6	0	4	3	Yes	4	0	0
2018	2018Q4	12	201812	Mbala District	no Masamba Rural Health Centre	Rural Health Center	0	0	0	0	0	0	0	0	10	No	0	0	0
2018	2018Q4	12	201812	Chilubi District	no Matipa Rural Health Centre	Rural Health Center	0	0	0	1	35	33	4	0	10	Yes	36	0	1
2018	2018Q4	12	201812	Senga Hill District	no Maule Health Post	Health Post	0	0	0	0	14	14	0	8	7	Yes	14	0	0
2018	2018Q4	12	201812	Chilubi District	no Mayuka Rural Health Centre	Rural Health Center	6	1	0	4	51	27	28	0	6	Yes	55	7	10
2018	2018Q4	12	201812	Mbala District	no Mbala Urban Clinic	Urban Health Center	0	0	0	0	0	0	0	0	5	No	0	0	0
2018	2018Q4	12	201812	Kasama District	no Mbusa Rural Health Centre	Rural Health Center	0	0	0	0	11	11	0	0	9	Yes	11	0	0
2018	2018Q4	12	201812	Luwingu District	no Menga Health Post	Health Post	0	0	0	0	5	4	2	0	4	Yes	5	0	0
2018	2018Q4	12	201812	Kasama District	no Misambo Health Post	Health Post	0	0	0	0	23	23	0	0	4	Yes	23	0	0
2018	2018Q4	12	201812	Kasama District	no Misengo Rural Health Centre	Rural Health Center	0	0	0	0	1	1	0	0	10	Yes	1	0	0
2018	2018Q4	12	201812	Chilubi District	no Mofu Rural Health Centre	Rural Health Center	2	0	0	1	37	31	7	0	10	Yes	38	2	3
2018	2018Q4	12	201812	Lunte District	no Moseni Health Post	Health Post	0	0	0	0	2	2	0	0	8	Yes	2	0	0
2018	2018Q4	12	201812	Senga Hill District	no Mpande Rural Health Centre	Rural Health Center	0	0	0	0	19	18	1	6	9	Yes	19	0	0
2018	2018Q4	12	201812	Mpulungu District	no Mpulungu Urban Health Centre	Urban Health Center	0	0	0	0	9	5	4	0	18	Yes	9	0	0
2018	2018Q4	12	201812	Chilubi District	no Mubili Health Post	Health Post	0	0	0	0	7	5	2	0	6	Yes	7	0	0
2018	2018Q4	12	201812	Lunte District	no Mukolwe Rural Health Centre	Rural Health Center	0	0	0	0	12	12	1	0	8	Yes	12	0	0
2018	2018Q4	12	201812	Lunte District	no Mukupa Kaoma Rural Health Centre	Rural Health Center	0	0	0	0	25	22	3	0	15	Yes	25	0	0
2018	2018Q4	12	201812	Kaputa District	no Mukupa Katandula Rural Health Centre	Rural Health Center	0	0	0	0	11	5	6	0	7	Yes	11	0	0
2018	2018Q4	12	201812	Kasama District	no Mulanshi Rural Health Centre	Rural Health Center	0	0	0	0	16	16	1	0	8	Yes	16	0	0
2018	2018Q4	12	201812	Mbala District	no Mulefu Health Post	Health Post	0	0	0	0	0	0	0	0	7	No	0	0	0
2018	2018Q4	12	201812	Lunte District	no Mulenga Mapesa Health Post	Health Post	0	0	0	0	6	6	0	0	4	Yes	6	0	0
2018	2018Q4	12	201812	Kasama District	no Mulobola Rural Health Centre	Rural Health Center	1	0	0	0	7	7	0	0	10	Yes	7	1	1
2018	2018Q4	12	201812	Lupososhi District	no Mumba Health Post	Health Post	0	0	0	0	8	7	1	0	5	Yes	8	0	0
2018	2018Q4	12	201812	Mungwi District	no Mumba Rural Health Centre	Rural Health Center	1	1	0	2	28	27	3	0	10	Yes	30	2	3
2018	2018Q4	12	201812	Kasama District	no Mumbimfumu Health Post	Health Post	0	0	0	0	0	0	0	0	6	No	0	0	0
2018	2018Q4	12	201812	Mungwi District	no Mungwi Rural Health Centre	Rural Health Center	0	0	0	0	28	20	2	0	12	Yes	28	0	0
2018	2018Q4	12	201812	Mbala District	no Musipazi Rural Health Centre	Rural Health Center	0	0	0	0	0	0	0	0	7	No	0	0	0
2018	2018Q4	12	201812	Lupososhi District	no Mutondo Health Post	Health Post	0	0	0	0	16	11	5	9	9	Yes	16	0	0
2018	2018Q4	12	201812	Kasama District	no Mwamba Rural Health Centre (Kasama)	Rural Health Center	0	0	0	0	28	28	0	0	6	Yes	28	0	0
2018	2018Q4	12	201812	Mbala District	no Mwamba Rural Health Centre (Mbala)	Rural Health Center	0	0	0	0	0	2	0	0	4	Yes	0	0	0
2018	2018Q4	12	201812	Lupososhi District	no Mwando Health Post	Health Post	0	0	0	0	5	5	0	0	6	Yes	5	0	0
2018	2018Q4	12	201812	Mbala District	no Mwenda Health Post	Health Post	1	0	0	1	7	7	2	0	6	Yes	8	1	2
2018	2018Q4	12	201812	Nsama District	no Mwewe Rural Health Centre	Rural Health Center	0	0	0	0	17	17	0	0	6	Yes	17	0	0
2018	2018Q4	12	201812	Luwingu District	no Ndoki Rural Health Centre	Rural Health Center	0	0	0	0	14	11	3	0	11	Yes	14	0	0
2018	2018Q4	12	201812	Mungwi District	no Ngoli Rural Health Centre	Rural Health Center	0	0	0	0	0	0	0	0	8	No	0	0	0
2018	2018Q4	12	201812	Luwingu District	no Njoko Health Post	Health Post	0	0	0	0	11	8	3	0	13	Yes	11	0	0
2018	2018Q4	12	201812	Kasama District	no Nkolemfumu Rural Health Centre	Rural Health Center	0	0	0	0	15	15	0	0	5	Yes	15	0	0
2018	2018Q4	12	201812	Kaputa District	no Nkosha Health Post	Health Post	0	0	0	0	4	4	0	0	6	Yes	4	0	0
2018	2018Q4	12	201812	Senga Hill District	no Nondo Rural Health Centre	Rural Health Center	1	0	0	0	7	6	1	6	6	Yes	7	1	1
2018	2018Q4	12	201812	Nsama District	no Nsama Rural Health Centre	Rural Health Center	1	0	0	0	13	13	3	0	10	Yes	13	1	1
2018	2018Q4	12	201812	Luwingu District	no Nsanja Health Post	Health Post	0	0	0	0	10	7	3	0	7	Yes	10	0	0
2018	2018Q4	12	201812	Mungwi District	no Nseluka Rural Health Centre	Rural Health Center	1	1	0	1	28	28	1	0	11	Yes	29	2	2
2018	2018Q4	12	201812	Senga Hill District	no Nsokolo Rural Health Centre	Rural Health Center	0	0	0	0	35	34	1	6	11	Yes	35	0	0
2018	2018Q4	12	201812	Lupososhi District	no Nsombo Rural Health Centre	Rural Health Center	0	0	0	0	18	18	0	0	12	Yes	18	0	0
2018	2018Q4	12	201812	Chilubi District	no Nsumbu Rural Health Centre (Chilubi)	Rural Health Center	0	2	0	2	38	36	4	0	8	Yes	40	2	2
2018	2018Q4	12	201812	Nsama District	no Nsumbu Rural Health Centre (Nsama)	Rural Health Center	0	0	0	0	57	57	0	0	13	Yes	57	0	0
2018	2018Q4	12	201812	Mungwi District	no Peleti Rural Health Centre	Rural Health Center	0	0	0	0	7	8	1	0	8	Yes	7	0	0
2018	2018Q4	12	201812	Mungwi District	no Rosa Rural Health Centre	Rural Health Center	0	0	0	0	15	15	0	0	10	Yes	15	0	0
2018	2018Q4	12	201812	Mungwi District	no Sampa Health Post	Health Post	0	0	0	0	9	9	0	0	5	Yes	9	0	0
2018	2018Q4	12	201812	Chilubi District	no Santa Maria Mission Rural Health Centre	Zonal Level Health Facility	0	0	0	0	0	0	0	0	6	No	0	0	0
2018	2018Q4	12	201812	Senga Hill District	no Senga Rural Health Centre	Rural Health Center	0	0	0	0	9	3	6	7	12	Yes	9	0	0
2018	2018Q4	12	201812	Senga Hill District	no Senka Rural Health Centre	Rural Health Center	0	0	0	0	9	7	3	8	8	Yes	9	0	0
2018	2018Q4	12	201812	Lunte District	no Shibwalya Kapila Rural Health Centre	Rural Health Center	1	0	0	1	17	17	1	0	15	Yes	18	1	2
2018	2018Q4	12	201812	Senga Hill District	no Shikulu Musonda Health Post	Health Post	0	0	0	0	12	14	0	4	8	Yes	12	0	0
2018	2018Q4	12	201812	Luwingu District	no Shimumbi Rural Health Centre	Rural Health Center	0	1	0	0	30	27	5	0	21	Yes	30	1	0
2018	2018Q4	12	201812	Senga Hill District	no Sumbi Health Post	Health Post	1	0	0	1	16	17	0	6	8	Yes	17	1	2
2018	2018Q4	12	201812	Mporokoso District	no Sunkutu Rural Health Centre	Rural Health Center	0	0	0	0	3	3	0	0	4	Yes	3	0	0
2018	2018Q4	12	201812	Senga Hill District	no Tanzuka Health Post	Health Post	0	0	0	2	6	8	0	6	11	Yes	8	0	2
2018	2018Q4	12	201812	Mporokoso District	no Township Rural Health Centre	Rural Health Center	1	0	0	1	43	40	5	0	5	Yes	44	1	2
2018	2018Q4	12	201812	Mbala District	no Tulemane Urban Clinic	Urban Health Center	0	0	0	0	0	0	0	0	11	No	0	0	0
2018	2018Q4	12	201812	Luwingu District	no Tungati Rural Health Centre	Rural Health Center	1	0	0	0	26	19	7	0	16	Yes	26	1	1
2018	2018Q4	12	201812	Mpulungu District	no Vyamba Rural Health Centre	Rural Health Center	0	0	0	0	2	2	0	0	10	Yes	2	0	0
2019	2019Q1	1	201901	Chilubi District	no Chaba Rural Health Centre	Rural Health Center	0	0	0	0	0	0	0	0	9	No	0	0	0
2019	2019Q1	1	201901	Mporokoso District	no Chalabesa Health Post	Health Post	0	0	0	0	15	15	0	0	6	Yes	15	0	0
2019	2019Q1	1	201901	Kasama District	no Chandamukulu Health Post	Rural Health Center	0	0	0	0	27	22	5	0	8	Yes	27	0	0
2019	2019Q1	1	201901	Lunte District	no Chewe Health Post	Health Post	0	0	0	0	10	10	0	0	8	Yes	10	0	0
2019	2019Q1	1	201901	Mpulungu District	no Chibote Health Post	Health Post	0	0	0	0	0	9	0	0	0	Yes	0	0	0
2019	2019Q1	1	201901	Mungwi District	no Chifulo Health Post	Health Post	0	0	0	0	12	12	0	0	7	Yes	12	0	0
2019	2019Q1	1	201901	Chilubi District	no Chifwenge Rural Health Centre	Rural Health Center	0	0	0	0	13	11	2	6	6	Yes	13	0	0
2019	2019Q1	1	201901	Senga Hill District	no Chikunta Health Post	Health Post	0	0	0	0	15	15	0	6	6	Yes	15	0	0
2019	2019Q1	1	201901	Chilubi District	no Chilubi Rural Health Centre	Rural Health Center	0	0	0	0	23	18	5	9	9	Yes	23	0	0
2019	2019Q1	1	201901	Mungwi District	no Chimba Rural Health Centre	Rural Health Center	0	0	0	0	28	27	1	0	12	Yes	28	0	0
2019	2019Q1	1	201901	Mpulungu District	no Chinakila Rural Health Centre	Rural Health Center	0	0	0	0	21	21	0	0	6	Yes	21	0	0
2019	2019Q1	1	201901	Senga Hill District	no Chindo Health Post	Health Post	0	0	0	0	22	20	2	6	7	Yes	22	0	0
2019	2019Q1	1	201901	Kasama District	no Chiombo Rural Health Centre	Rural Health Center	0	0	0	0	22	22	1	0	8	Yes	22	0	0
2019	2019Q1	1	201901	Mpulungu District	no Chisanza Rural Health Centre	Rural Health Center	0	0	0	0	7	7	0	0	0	Yes	7	0	0
2019	2019Q1	1	201901	Mporokoso District	no Chishamwamba Rural Health Centre	Rural Health Center	0	0	0	0	32	32	1	0	6	Yes	32	0	0
2019	2019Q1	1	201901	Nsama District	no Chishela Rural Health Centre	Rural Health Center	0	0	0	0	14	14	0	0	6	Yes	14	0	0
2019	2019Q1	1	201901	Mpulungu District	no Chitimbwa Rural Health Centre	Rural Health Center	0	0	0	0	7	5	2	0	6	Yes	7	0	0
2019	2019Q1	1	201901	Mungwi District	no Chitimukulu Rural Health Centre	Rural Health Center	1	0	0	1	18	18	1	0	8	Yes	19	1	2
2019	2019Q1	1	201901	Lunte District	no Chitoshi Rural Health Centre	Rural Health Center	1	0	0	0	14	14	1	0	18	Yes	14	1	1
2019	2019Q1	1	201901	Chilubi District	no Chitunkubwe Health Post	Health Post	0	0	0	0	0	0	0	0	5	No	0	0	0
2019	2019Q1	1	201901	Mporokoso District	no Chiwala Rural Health Centre	Rural Health Center	0	0	0	0	2	1	1	0	7	Yes	2	0	0
2019	2019Q1	1	201901	Senga Hill District	no Chozi TZR Rural Health Centre	Rural Health Center	0	0	0	2	13	12	3	6	10	Yes	15	0	2
2019	2019Q1	1	201901	Lupososhi District	no Chungu Rural Health Centre	Rural Health Center	0	0	0	0	13	12	2	0	16	Yes	13	0	0
2019	2019Q1	1	201901	Luwingu District	no Fikonkonta Health Post	Health Post	0	0	0	0	14	14	0	7	7	Yes	14	0	0
2019	2019Q1	1	201901	Chilubi District	no Fube Rural Health Centre	Health Post	0	0	0	0	24	25	0	0	4	Yes	24	0	0
2019	2019Q1	1	201901	Luwingu District	no Ipusukilo Rural Health Centre	Rural Health Center	0	0	0	0	0	0	0	3	7	No	0	0	0
2019	2019Q1	1	201901	Mbala District	no Isofu Rural Health Centre	Rural Health Center	0	0	0	0	0	0	0	0	6	No	0	0	0
2019	2019Q1	1	201901	Mpulungu District	no Isoko Rural Health Centre	Rural Health Center	0	0	0	1	19	11	9	0	12	Yes	20	0	1
2019	2019Q1	1	201901	Senga Hill District	no Iyanda Health Post	Health Post	0	0	0	0	4	4	0	6	3	Yes	4	0	0
2019	2019Q1	1	201901	Kaputa District	no Kafwimbi Health Post	Health Post	0	0	0	0	0	0	0	0	4	No	0	0	0
2019	2019Q1	1	201901	Mbala District	no Kaka Rural Health Centre	Rural Health Center	1	0	0	0	2	2	0	0	7	Yes	2	1	1
2019	2019Q1	1	201901	Nsama District	no Kakoma Health Post	Health Post	0	0	0	1	25	25	4	0	7	Yes	26	0	1
2019	2019Q1	1	201901	Lupososhi District	no Kalaba Health Post	Health Post	2	0	0	1	32	25	9	0	8	Yes	33	2	3
2019	2019Q1	1	201901	Kaputa District	no Kalaba Rural Health Centre	Rural Health Center	0	0	0	0	0	33	3	9	10	Yes	0	0	0
2019	2019Q1	1	201901	Mporokoso District	no Kalabwe Rural Health Centre	Rural Health Center	0	0	0	0	12	12	0	0	10	Yes	12	0	0
2019	2019Q1	1	201901	Mpulungu District	no Kalongola Health Post	Health Post	0	0	0	0	27	27	0	0	12	Yes	27	0	0
2019	2019Q1	1	201901	Mporokoso District	no Kambobe Health Post	Health Post	1	0	0	0	11	11	0	0	4	Yes	11	1	1
2019	2019Q1	1	201901	Nsama District	no Kampinda Rural Health Centre	Rural Health Center	1	0	0	1	11	11	0	0	6	Yes	12	1	2
2019	2019Q1	1	201901	Mbala District	no Kamuzwazi Health Post	Health Post	0	0	0	0	20	19	3	0	9	Yes	20	0	0
2019	2019Q1	1	201901	Kaputa District	no Kapala Health Post	Health Post	0	0	0	0	6	6	0	7	7	Yes	6	0	0
2019	2019Q1	1	201901	Mungwi District	no Kapamba Health Post	Health Post	1	0	0	0	13	11	4	0	7	Yes	13	1	1
2019	2019Q1	1	201901	Lunte District	no Kapatu Rural Health Centre	Rural Health Center	0	0	0	0	7	6	1	0	12	Yes	7	0	0
2019	2019Q1	1	201901	Kaputa District	no Kapepula Health Post	Health Post	1	0	0	0	20	20	0	6	6	Yes	20	1	1
2019	2019Q1	1	201901	Nsama District	no Kapisha Health Post	Health Post	0	0	0	0	20	20	0	0	5	Yes	20	0	0
2019	2019Q1	1	201901	Mungwi District	no Kapolyo Rural Health Centre	Rural Health Center	0	0	0	0	30	25	5	0	10	Yes	30	0	0
2019	2019Q1	1	201901	Senga Hill District	no Kapufi Health Post	Health Post	0	0	0	0	10	10	0	6	8	Yes	10	0	0
2019	2019Q1	1	201901	Kaputa District	no Kaputa Rural Health Centre	Rural Health Center	0	0	0	0	0	0	0	0	15	No	0	0	0
2019	2019Q1	1	201901	Mpulungu District	no Kasakalawe Health Post	Health Post	0	0	0	1	19	17	3	0	0	Yes	20	0	1
2019	2019Q1	1	201901	Kasama District	no Kasakula Rural Health Centre	Rural Health Center	1	0	0	1	18	15	3	0	12	Yes	19	1	2
2019	2019Q1	1	201901	Mungwi District	no Kaseke Health Post	Health Post	1	0	0	0	16	16	3	0	8	Yes	16	1	1
2019	2019Q1	1	201901	Mbala District	no Kaseshya Health Post	Health Post	0	0	0	0	0	0	0	0	7	No	0	0	0
2019	2019Q1	1	201901	Nsama District	no Kashikishi Health Post	Health Post	0	0	0	0	5	5	0	0	4	Yes	5	0	0
2019	2019Q1	1	201901	Luwingu District	no Kasonde Kombo-Kombo Health Post	Health Post	0	0	0	0	4	4	0	7	8	Yes	4	0	0
2019	2019Q1	1	201901	Kasama District	no Kasonde Mutokwa Health Post	Health Post	0	0	0	0	9	8	1	0	8	Yes	9	0	0
2019	2019Q1	1	201901	Kaputa District	no Kasongole Rural Health Centre	Rural Health Center	0	0	0	0	6	6	0	0	10	Yes	6	0	0
2019	2019Q1	1	201901	Kasama District	no Kateshi Rural Health Centre	Rural Health Center	0	0	0	0	10	10	0	0	10	Yes	10	0	0
2019	2019Q1	1	201901	Lupososhi District	no Katuta Rural Health Centre	Rural Health Center	4	0	0	4	28	25	14	15	15	Yes	32	4	8
2019	2019Q1	1	201901	Senga Hill District	no Kavumbo Health Post	Health Post	1	0	0	0	22	18	4	8	6	Yes	22	1	1
2019	2019Q1	1	201901	Chilubi District	no Kawena Health Post	Health Post	0	0	0	0	2	2	0	0	5	Yes	2	0	0
2019	2019Q1	1	201901	Mungwi District	no Kayambi Rural Health Centre	Rural Health Center	0	0	0	0	113	113	7	0	17	Yes	113	0	0
2019	2019Q1	1	201901	Luwingu District	no Laurent Chita Health Post	Health Post	0	0	0	0	21	19	2	5	5	Yes	21	0	0
2019	2019Q1	1	201901	Kasama District	no Location Urban Health Centre	Urban Health Center	0	0	0	0	13	14	4	0	8	Yes	13	0	0
2019	2019Q1	1	201901	Kasama District	no Lubushi Rural Health Centre	Rural Health Center	1	0	0	1	19	15	4	0	14	Yes	20	1	2
2019	2019Q1	1	201901	Luwingu District	no Luena Rural Health Centre	Rural Health Center	0	0	0	0	22	15	7	0	16	Yes	22	0	0
2019	2019Q1	1	201901	Lupososhi District	no Lufubu Health Post	Health Post	0	0	0	0	4	3	2	0	5	Yes	4	0	0
2019	2019Q1	1	201901	Mbala District	no Luka Health Post	Health Post	0	0	0	0	0	0	0	0	7	No	0	0	0
2019	2019Q1	1	201901	Kasama District	no Lukashi Health Post	Health Post	0	0	0	1	24	25	0	0	5	Yes	25	0	1
2019	2019Q1	1	201901	Lupososhi District	no Lukolongo Health Post	Health Post	0	0	0	0	10	7	3	0	10	Yes	10	0	0
2019	2019Q1	1	201901	Lupososhi District	no Lundu Health Post	Health Post	0	0	0	0	0	0	0	0	6	No	0	0	0
2019	2019Q1	1	201901	Kaputa District	no Luntomfwe Health Post	Health Post	0	4	0	0	12	11	0	3	6	Yes	12	4	0
2019	2019Q1	1	201901	Mungwi District	no Makasa Rural Health Centre	Rural Health Center	0	0	0	1	26	26	0	0	15	Yes	27	0	1
2019	2019Q1	1	201901	Mungwi District	no Malole Rural Health Centre	Rural Health Center	0	0	0	0	28	28	3	0	13	Yes	28	0	0
2019	2019Q1	1	201901	Senga Hill District	no Mambwe Mission Rural Health Centre	Zonal Level Health Facility	0	0	0	0	30	30	0	4	3	Yes	30	0	0
2019	2019Q1	1	201901	Mbala District	no Masamba Rural Health Centre	Rural Health Center	0	0	0	0	9	8	1	0	10	Yes	9	0	0
2019	2019Q1	1	201901	Chilubi District	no Matipa Rural Health Centre	Rural Health Center	0	0	0	0	91	89	2	0	10	Yes	91	0	0
2019	2019Q1	1	201901	Senga Hill District	no Maule Health Post	Health Post	1	0	0	0	16	16	0	6	7	Yes	16	1	1
2019	2019Q1	1	201901	Chilubi District	no Mayuka Rural Health Centre	Rural Health Center	0	0	0	0	5	5	0	0	6	Yes	5	0	0
2019	2019Q1	1	201901	Mbala District	no Mbala Urban Clinic	Urban Health Center	1	0	0	1	1	1	1	0	5	Yes	2	1	2
2019	2019Q1	1	201901	Kasama District	no Mbusa Rural Health Centre	Rural Health Center	0	0	0	0	10	10	0	0	9	Yes	10	0	0
2019	2019Q1	1	201901	Luwingu District	no Menga Health Post	Health Post	1	0	0	0	9	7	2	0	4	Yes	9	1	1
2019	2019Q1	1	201901	Kasama District	no Misambo Health Post	Health Post	0	0	0	0	12	10	2	0	4	Yes	12	0	0
2019	2019Q1	1	201901	Kasama District	no Misengo Rural Health Centre	Rural Health Center	0	0	0	0	1	1	0	0	10	Yes	1	0	0
2019	2019Q1	1	201901	Chilubi District	no Mofu Rural Health Centre	Rural Health Center	2	0	0	0	58	51	8	0	10	Yes	58	2	2
2019	2019Q1	1	201901	Lunte District	no Moseni Health Post	Health Post	0	0	0	0	21	21	0	0	8	Yes	21	0	0
2019	2019Q1	1	201901	Senga Hill District	no Mpande Rural Health Centre	Rural Health Center	1	0	0	0	12	12	1	9	9	Yes	12	1	1
2019	2019Q1	1	201901	Mpulungu District	no Mpulungu Urban Health Centre	Urban Health Center	0	0	1	0	16	12	4	0	18	Yes	16	0	0
2019	2019Q1	1	201901	Chilubi District	no Mubili Health Post	Health Post	0	0	0	0	13	13	0	4	6	Yes	13	0	0
2019	2019Q1	1	201901	Lunte District	no Mukolwe Rural Health Centre	Rural Health Center	0	0	0	0	19	19	0	0	8	Yes	19	0	0
2019	2019Q1	1	201901	Lunte District	no Mukupa Kaoma Rural Health Centre	Rural Health Center	0	0	0	0	21	21	0	0	15	Yes	21	0	0
2019	2019Q1	1	201901	Kaputa District	no Mukupa Katandula Rural Health Centre	Rural Health Center	1	0	0	0	25	23	2	11	7	Yes	25	1	1
2019	2019Q1	1	201901	Kasama District	no Mulanshi Rural Health Centre	Rural Health Center	0	0	0	0	19	19	0	0	8	Yes	19	0	0
2019	2019Q1	1	201901	Mbala District	no Mulefu Health Post	Health Post	0	0	0	0	0	0	0	0	7	No	0	0	0
2019	2019Q1	1	201901	Lunte District	no Mulenga Mapesa Health Post	Health Post	0	0	0	1	5	4	2	0	4	Yes	6	0	1
2019	2019Q1	1	201901	Kasama District	no Mulobola Rural Health Centre	Rural Health Center	0	0	0	0	15	9	6	0	10	Yes	15	0	0
2019	2019Q1	1	201901	Lupososhi District	no Mumba Health Post	Health Post	0	0	0	0	18	15	3	0	5	Yes	18	0	0
2019	2019Q1	1	201901	Mungwi District	no Mumba Rural Health Centre	Rural Health Center	0	0	0	0	7	7	2	0	10	Yes	7	0	0
2019	2019Q1	1	201901	Kasama District	no Mumbimfumu Health Post	Health Post	0	0	0	0	0	0	0	0	6	No	0	0	0
2019	2019Q1	1	201901	Mungwi District	no Mungwi Rural Health Centre	Rural Health Center	0	0	0	0	36	34	2	0	12	Yes	36	0	0
2019	2019Q1	1	201901	Mbala District	no Musipazi Rural Health Centre	Rural Health Center	0	0	0	0	0	0	0	0	7	No	0	0	0
2019	2019Q1	1	201901	Lupososhi District	no Mutondo Health Post	Health Post	0	0	0	0	16	11	5	9	9	Yes	16	0	0
2019	2019Q1	1	201901	Kasama District	no Mwamba Rural Health Centre (Kasama)	Rural Health Center	0	0	0	0	32	32	0	0	6	Yes	32	0	0
2019	2019Q1	1	201901	Mbala District	no Mwamba Rural Health Centre (Mbala)	Rural Health Center	0	0	0	0	7	5	2	0	4	Yes	7	0	0
2019	2019Q1	1	201901	Lupososhi District	no Mwando Health Post	Health Post	0	0	0	0	3	3	1	0	6	Yes	3	0	0
2019	2019Q1	1	201901	Mbala District	no Mwenda Health Post	Health Post	0	0	0	0	9	8	1	5	6	Yes	9	0	0
2019	2019Q1	1	201901	Nsama District	no Mwewe Rural Health Centre	Rural Health Center	1	1	0	0	20	20	7	0	6	Yes	20	2	1
2019	2019Q1	1	201901	Luwingu District	no Ndoki Rural Health Centre	Rural Health Center	0	0	0	1	6	5	2	11	11	Yes	7	0	1
2019	2019Q1	1	201901	Mungwi District	no Ngoli Rural Health Centre	Rural Health Center	0	0	0	0	4	4	0	0	8	Yes	4	0	0
2019	2019Q1	1	201901	Luwingu District	no Njoko Health Post	Health Post	0	0	0	1	9	10	0	0	13	Yes	10	0	1
2019	2019Q1	1	201901	Kasama District	no Nkolemfumu Rural Health Centre	Rural Health Center	0	0	0	0	16	16	0	0	5	Yes	16	0	0
2019	2019Q1	1	201901	Kaputa District	no Nkosha Health Post	Health Post	0	0	0	0	12	12	0	6	6	Yes	12	0	0
2019	2019Q1	1	201901	Senga Hill District	no Nondo Rural Health Centre	Rural Health Center	1	0	0	0	10	9	1	6	6	Yes	10	1	1
2019	2019Q1	1	201901	Nsama District	no Nsama Rural Health Centre	Rural Health Center	1	0	0	7	24	24	2	0	10	Yes	31	1	8
2019	2019Q1	1	201901	Luwingu District	no Nsanja Health Post	Health Post	0	0	0	0	10	7	3	0	7	Yes	10	0	0
2019	2019Q1	1	201901	Mungwi District	no Nseluka Rural Health Centre	Rural Health Center	1	0	0	0	20	19	2	0	11	Yes	20	1	1
2019	2019Q1	1	201901	Senga Hill District	no Nsokolo Rural Health Centre	Rural Health Center	0	0	0	0	35	35	0	7	11	Yes	35	0	0
2019	2019Q1	1	201901	Lupososhi District	no Nsombo Rural Health Centre	Rural Health Center	0	0	0	0	18	18	0	0	12	Yes	18	0	0
2019	2019Q1	1	201901	Chilubi District	no Nsumbu Rural Health Centre (Chilubi)	Rural Health Center	0	0	1	0	33	30	3	0	8	Yes	33	0	0
2019	2019Q1	1	201901	Nsama District	no Nsumbu Rural Health Centre (Nsama)	Rural Health Center	0	0	0	0	47	47	0	0	13	Yes	47	0	0
2019	2019Q1	1	201901	Mungwi District	no Peleti Rural Health Centre	Rural Health Center	1	0	0	0	2	3	0	0	8	Yes	2	1	1
2019	2019Q1	1	201901	Mungwi District	no Rosa Rural Health Centre	Rural Health Center	0	0	0	0	19	20	0	0	10	Yes	19	0	0
2019	2019Q1	1	201901	Mungwi District	no Sampa Health Post	Health Post	0	0	0	0	12	12	0	0	5	Yes	12	0	0
2019	2019Q1	1	201901	Chilubi District	no Santa Maria Mission Rural Health Centre	Zonal Level Health Facility	0	0	0	0	0	0	0	0	6	No	0	0	0
2019	2019Q1	1	201901	Senga Hill District	no Senga Rural Health Centre	Rural Health Center	1	0	0	1	10	6	6	11	12	Yes	11	1	2
2019	2019Q1	1	201901	Senga Hill District	no Senka Rural Health Centre	Rural Health Center	0	0	0	0	9	7	3	6	8	Yes	9	0	0
2019	2019Q1	1	201901	Lunte District	no Shibwalya Kapila Rural Health Centre	Rural Health Center	0	0	0	0	20	19	1	0	15	Yes	20	0	0
2019	2019Q1	1	201901	Senga Hill District	no Shikulu Musonda Health Post	Health Post	0	0	0	1	12	14	1	6	8	Yes	13	0	1
2019	2019Q1	1	201901	Luwingu District	no Shimumbi Rural Health Centre	Rural Health Center	1	0	0	0	36	28	8	19	21	Yes	36	1	1
2019	2019Q1	1	201901	Senga Hill District	no Sumbi Health Post	Health Post	0	0	0	1	17	21	0	6	8	Yes	18	0	1
2019	2019Q1	1	201901	Mporokoso District	no Sunkutu Rural Health Centre	Rural Health Center	0	0	0	0	4	4	0	0	4	Yes	4	0	0
2019	2019Q1	1	201901	Senga Hill District	no Tanzuka Health Post	Health Post	0	0	0	0	36	36	0	8	11	Yes	36	0	0
2019	2019Q1	1	201901	Mporokoso District	no Township Rural Health Centre	Rural Health Center	0	0	0	5	60	55	5	0	5	Yes	65	0	5
2019	2019Q1	1	201901	Mbala District	no Tulemane Urban Clinic	Urban Health Center	1	0	0	0	49	36	14	0	11	Yes	49	1	1
2019	2019Q1	1	201901	Luwingu District	no Tungati Rural Health Centre	Rural Health Center	2	0	0	0	38	25	13	16	16	Yes	38	2	2
2019	2019Q1	1	201901	Mpulungu District	no Vyamba Rural Health Centre	Rural Health Center	0	0	0	0	15	15	0	0	10	Yes	15	0	0
2019	2019Q1	2	201902	Chilubi District	no Chaba Rural Health Centre	Rural Health Center	0	0	0	0	11	5	6	9	9	Yes	11	0	0
2019	2019Q1	2	201902	Mporokoso District	no Chalabesa Health Post	Health Post	0	0	0	0	16	16	0	0	6	Yes	16	0	0
2019	2019Q1	2	201902	Kasama District	no Chandamukulu Health Post	Rural Health Center	0	0	0	0	16	11	5	0	8	Yes	16	0	0
2019	2019Q1	2	201902	Lunte District	no Chewe Health Post	Health Post	0	0	0	0	11	11	0	0	8	Yes	11	0	0
2019	2019Q1	2	201902	Mpulungu District	no Chibote Health Post	Health Post	0	0	0	0	14	14	0	0	0	Yes	14	0	0
2019	2019Q1	2	201902	Mungwi District	no Chifulo Health Post	Health Post	0	0	0	0	10	10	0	0	7	Yes	10	0	0
2019	2019Q1	2	201902	Chilubi District	no Chifwenge Rural Health Centre	Rural Health Center	1	0	0	0	23	19	4	6	6	Yes	23	1	1
2019	2019Q1	2	201902	Senga Hill District	no Chikunta Health Post	Health Post	0	0	0	0	22	22	0	6	6	Yes	22	0	0
2019	2019Q1	2	201902	Chilubi District	no Chilubi Rural Health Centre	Rural Health Center	1	0	0	0	27	23	5	9	9	Yes	27	1	1
2019	2019Q1	2	201902	Mungwi District	no Chimba Rural Health Centre	Rural Health Center	0	0	0	0	6	6	0	0	12	Yes	6	0	0
2019	2019Q1	2	201902	Mpulungu District	no Chinakila Rural Health Centre	Rural Health Center	0	0	0	1	14	15	0	0	6	Yes	15	0	1
2019	2019Q1	2	201902	Senga Hill District	no Chindo Health Post	Health Post	0	0	1	0	20	17	3	8	7	Yes	20	0	0
2019	2019Q1	2	201902	Kasama District	no Chiombo Rural Health Centre	Rural Health Center	0	0	0	0	21	21	0	8	8	Yes	21	0	0
2019	2019Q1	2	201902	Mpulungu District	no Chisanza Rural Health Centre	Rural Health Center	0	0	0	0	10	10	0	0	0	Yes	10	0	0
2019	2019Q1	2	201902	Mporokoso District	no Chishamwamba Rural Health Centre	Rural Health Center	0	0	0	0	28	28	0	0	6	Yes	28	0	0
2019	2019Q1	2	201902	Nsama District	no Chishela Rural Health Centre	Rural Health Center	2	1	0	1	16	20	0	0	6	Yes	17	3	3
2019	2019Q1	2	201902	Mpulungu District	no Chitimbwa Rural Health Centre	Rural Health Center	0	0	0	0	13	13	0	0	6	Yes	13	0	0
2019	2019Q1	2	201902	Mungwi District	no Chitimukulu Rural Health Centre	Rural Health Center	0	0	0	1	25	24	2	0	8	Yes	26	0	1
2019	2019Q1	2	201902	Lunte District	no Chitoshi Rural Health Centre	Rural Health Center	0	0	0	0	36	36	0	0	18	Yes	36	0	0
2019	2019Q1	2	201902	Chilubi District	no Chitunkubwe Health Post	Health Post	0	0	0	0	17	17	0	5	5	Yes	17	0	0
2019	2019Q1	2	201902	Mporokoso District	no Chiwala Rural Health Centre	Rural Health Center	0	0	0	0	5	5	0	0	7	Yes	5	0	0
2019	2019Q1	2	201902	Senga Hill District	no Chozi TZR Rural Health Centre	Rural Health Center	0	0	0	0	11	11	0	4	10	Yes	11	0	0
2019	2019Q1	2	201902	Lupososhi District	no Chungu Rural Health Centre	Rural Health Center	0	0	0	0	13	9	4	0	16	Yes	13	0	0
2019	2019Q1	2	201902	Luwingu District	no Fikonkonta Health Post	Health Post	0	0	0	1	3	4	0	6	7	Yes	4	0	1
2019	2019Q1	2	201902	Chilubi District	no Fube Rural Health Centre	Health Post	0	0	0	0	26	26	0	0	4	Yes	26	0	0
2019	2019Q1	2	201902	Luwingu District	no Ipusukilo Rural Health Centre	Rural Health Center	0	0	0	0	0	10	0	3	7	Yes	0	0	0
2019	2019Q1	2	201902	Mbala District	no Isofu Rural Health Centre	Rural Health Center	0	0	0	0	8	8	0	7	6	Yes	8	0	0
2019	2019Q1	2	201902	Mpulungu District	no Isoko Rural Health Centre	Rural Health Center	2	0	0	1	27	18	10	0	12	Yes	28	2	3
2019	2019Q1	2	201902	Senga Hill District	no Iyanda Health Post	Health Post	0	0	0	0	2	0	2	6	3	Yes	2	0	0
2019	2019Q1	2	201902	Kaputa District	no Kafwimbi Health Post	Health Post	0	0	0	0	0	1	0	0	4	Yes	0	0	0
2019	2019Q1	2	201902	Mbala District	no Kaka Rural Health Centre	Rural Health Center	0	0	0	0	26	20	6	7	7	Yes	26	0	0
2019	2019Q1	2	201902	Nsama District	no Kakoma Health Post	Health Post	0	0	0	4	42	38	8	0	7	Yes	46	0	4
2019	2019Q1	2	201902	Lupososhi District	no Kalaba Health Post	Health Post	0	0	0	0	23	20	3	0	8	Yes	23	0	0
2019	2019Q1	2	201902	Kaputa District	no Kalaba Rural Health Centre	Rural Health Center	0	0	0	1	24	22	2	9	10	Yes	25	0	1
2019	2019Q1	2	201902	Mporokoso District	no Kalabwe Rural Health Centre	Rural Health Center	0	0	0	0	14	15	0	0	10	Yes	14	0	0
2019	2019Q1	2	201902	Mpulungu District	no Kalongola Health Post	Health Post	0	0	0	0	38	38	0	0	12	Yes	38	0	0
2019	2019Q1	2	201902	Mporokoso District	no Kambobe Health Post	Health Post	0	0	0	0	10	10	0	0	4	Yes	10	0	0
2019	2019Q1	2	201902	Nsama District	no Kampinda Rural Health Centre	Rural Health Center	0	0	0	0	29	18	11	0	6	Yes	29	0	0
2019	2019Q1	2	201902	Mbala District	no Kamuzwazi Health Post	Health Post	1	0	0	2	13	9	3	6	9	Yes	15	1	3
2019	2019Q1	2	201902	Kaputa District	no Kapala Health Post	Health Post	0	0	0	0	13	13	0	7	7	Yes	13	0	0
2019	2019Q1	2	201902	Mungwi District	no Kapamba Health Post	Health Post	0	0	0	0	8	8	0	7	7	Yes	8	0	0
2019	2019Q1	2	201902	Lunte District	no Kapatu Rural Health Centre	Rural Health Center	0	0	0	0	11	11	0	0	12	Yes	11	0	0
2019	2019Q1	2	201902	Kaputa District	no Kapepula Health Post	Health Post	0	0	0	0	18	18	0	6	6	Yes	18	0	0
2019	2019Q1	2	201902	Nsama District	no Kapisha Health Post	Health Post	0	0	0	0	11	11	0	0	5	Yes	11	0	0
2019	2019Q1	2	201902	Mungwi District	no Kapolyo Rural Health Centre	Rural Health Center	1	0	0	0	32	28	4	0	10	Yes	32	1	1
2019	2019Q1	2	201902	Senga Hill District	no Kapufi Health Post	Health Post	0	0	0	0	9	9	0	6	8	Yes	9	0	0
2019	2019Q1	2	201902	Kaputa District	no Kaputa Rural Health Centre	Rural Health Center	0	0	0	0	17	15	2	21	15	Yes	17	0	0
2019	2019Q1	2	201902	Mpulungu District	no Kasakalawe Health Post	Health Post	3	0	0	0	38	33	5	0	0	Yes	38	3	3
2019	2019Q1	2	201902	Kasama District	no Kasakula Rural Health Centre	Rural Health Center	0	0	0	0	19	19	9	0	12	Yes	19	0	0
2019	2019Q1	2	201902	Mungwi District	no Kaseke Health Post	Health Post	0	0	0	0	0	0	0	0	8	No	0	0	0
2019	2019Q1	2	201902	Mbala District	no Kaseshya Health Post	Health Post	0	0	0	0	23	22	1	4	7	Yes	23	0	0
2019	2019Q1	2	201902	Nsama District	no Kashikishi Health Post	Health Post	0	0	0	0	9	8	0	0	4	Yes	9	0	0
2019	2019Q1	2	201902	Luwingu District	no Kasonde Kombo-Kombo Health Post	Health Post	0	0	0	0	6	5	1	7	8	Yes	6	0	0
2019	2019Q1	2	201902	Kasama District	no Kasonde Mutokwa Health Post	Health Post	0	0	0	0	15	15	1	8	8	Yes	15	0	0
2019	2019Q1	2	201902	Kaputa District	no Kasongole Rural Health Centre	Rural Health Center	2	0	0	0	14	13	2	0	10	Yes	14	2	2
2019	2019Q1	2	201902	Kasama District	no Kateshi Rural Health Centre	Rural Health Center	0	0	0	0	4	4	0	0	10	Yes	4	0	0
2019	2019Q1	2	201902	Lupososhi District	no Katuta Rural Health Centre	Rural Health Center	3	0	0	6	45	20	25	15	15	Yes	51	3	9
2019	2019Q1	2	201902	Senga Hill District	no Kavumbo Health Post	Health Post	0	0	0	0	21	17	4	8	6	Yes	21	0	0
2019	2019Q1	2	201902	Chilubi District	no Kawena Health Post	Health Post	0	0	0	0	10	10	0	0	5	Yes	10	0	0
2019	2019Q1	2	201902	Mungwi District	no Kayambi Rural Health Centre	Rural Health Center	0	0	0	0	133	133	0	0	17	Yes	133	0	0
2019	2019Q1	2	201902	Luwingu District	no Laurent Chita Health Post	Health Post	0	0	0	0	10	8	2	5	5	Yes	10	0	0
2019	2019Q1	2	201902	Kasama District	no Location Urban Health Centre	Urban Health Center	0	0	0	1	2	5	4	0	8	Yes	3	0	1
2019	2019Q1	2	201902	Kasama District	no Lubushi Rural Health Centre	Rural Health Center	0	0	0	0	25	21	4	0	14	Yes	25	0	0
2019	2019Q1	2	201902	Luwingu District	no Luena Rural Health Centre	Rural Health Center	0	0	0	0	16	14	2	0	16	Yes	16	0	0
2019	2019Q1	2	201902	Lupososhi District	no Lufubu Health Post	Health Post	0	0	0	0	2	1	1	0	5	Yes	2	0	0
2019	2019Q1	2	201902	Mbala District	no Luka Health Post	Health Post	0	0	0	0	0	0	0	0	7	No	0	0	0
2019	2019Q1	2	201902	Kasama District	no Lukashi Health Post	Health Post	0	0	0	0	22	22	0	0	5	Yes	22	0	0
2019	2019Q1	2	201902	Lupososhi District	no Lukolongo Health Post	Health Post	0	0	0	0	24	12	12	0	10	Yes	24	0	0
2019	2019Q1	2	201902	Lupososhi District	no Lundu Health Post	Health Post	0	0	0	1	8	7	1	0	6	Yes	9	0	1
2019	2019Q1	2	201902	Kaputa District	no Luntomfwe Health Post	Health Post	0	0	0	0	16	15	1	4	6	Yes	16	0	0
2019	2019Q1	2	201902	Mungwi District	no Makasa Rural Health Centre	Rural Health Center	0	0	0	0	13	13	0	0	15	Yes	13	0	0
2019	2019Q1	2	201902	Mungwi District	no Malole Rural Health Centre	Rural Health Center	0	1	0	0	31	30	1	0	13	Yes	31	1	0
2019	2019Q1	2	201902	Senga Hill District	no Mambwe Mission Rural Health Centre	Zonal Level Health Facility	0	0	0	0	14	14	0	4	3	Yes	14	0	0
2019	2019Q1	2	201902	Mbala District	no Masamba Rural Health Centre	Rural Health Center	0	0	0	0	0	0	0	0	10	No	0	0	0
2019	2019Q1	2	201902	Chilubi District	no Matipa Rural Health Centre	Rural Health Center	0	0	0	0	26	26	2	0	10	Yes	26	0	0
2019	2019Q1	2	201902	Senga Hill District	no Maule Health Post	Health Post	0	0	0	0	19	18	1	8	7	Yes	19	0	0
2019	2019Q1	2	201902	Chilubi District	no Mayuka Rural Health Centre	Rural Health Center	0	0	0	0	34	34	0	0	6	Yes	34	0	0
2019	2019Q1	2	201902	Mbala District	no Mbala Urban Clinic	Urban Health Center	0	0	0	0	9	8	1	8	5	Yes	9	0	0
2019	2019Q1	2	201902	Kasama District	no Mbusa Rural Health Centre	Rural Health Center	0	0	0	0	0	6	6	0	9	Yes	0	0	0
2019	2019Q1	2	201902	Luwingu District	no Menga Health Post	Health Post	1	0	0	0	9	4	1	0	4	Yes	9	1	1
2019	2019Q1	2	201902	Kasama District	no Misambo Health Post	Health Post	0	0	0	0	12	12	0	0	4	Yes	12	0	0
2019	2019Q1	2	201902	Kasama District	no Misengo Rural Health Centre	Rural Health Center	0	0	0	0	1	1	0	0	10	Yes	1	0	0
2019	2019Q1	2	201902	Chilubi District	no Mofu Rural Health Centre	Rural Health Center	3	0	0	4	73	52	27	0	10	Yes	77	3	7
2019	2019Q1	2	201902	Lunte District	no Moseni Health Post	Health Post	0	0	0	1	29	30	0	0	8	Yes	30	0	1
2019	2019Q1	2	201902	Senga Hill District	no Mpande Rural Health Centre	Rural Health Center	0	0	0	0	26	26	0	8	9	Yes	26	0	0
2019	2019Q1	2	201902	Mpulungu District	no Mpulungu Urban Health Centre	Urban Health Center	0	0	0	0	17	17	2	0	18	Yes	17	0	0
2019	2019Q1	2	201902	Chilubi District	no Mubili Health Post	Health Post	0	0	0	0	7	7	0	0	6	Yes	7	0	0
2019	2019Q1	2	201902	Lunte District	no Mukolwe Rural Health Centre	Rural Health Center	0	0	0	0	23	23	0	0	8	Yes	23	0	0
2019	2019Q1	2	201902	Lunte District	no Mukupa Kaoma Rural Health Centre	Rural Health Center	0	0	0	0	8	8	0	0	15	Yes	8	0	0
2019	2019Q1	2	201902	Kaputa District	no Mukupa Katandula Rural Health Centre	Rural Health Center	0	0	0	0	19	16	3	11	7	Yes	19	0	0
2019	2019Q1	2	201902	Kasama District	no Mulanshi Rural Health Centre	Rural Health Center	0	0	0	0	20	20	1	0	8	Yes	20	0	0
2019	2019Q1	2	201902	Mbala District	no Mulefu Health Post	Health Post	0	0	0	0	5	5	0	5	7	Yes	5	0	0
2019	2019Q1	2	201902	Lunte District	no Mulenga Mapesa Health Post	Health Post	1	0	0	0	10	9	1	0	4	Yes	10	1	1
2019	2019Q1	2	201902	Kasama District	no Mulobola Rural Health Centre	Rural Health Center	0	0	0	0	12	10	2	9	10	Yes	12	0	0
2019	2019Q1	2	201902	Lupososhi District	no Mumba Health Post	Health Post	0	0	0	0	27	16	11	0	5	Yes	27	0	0
2019	2019Q1	2	201902	Mungwi District	no Mumba Rural Health Centre	Rural Health Center	1	0	0	2	24	23	3	0	10	Yes	26	1	3
2019	2019Q1	2	201902	Kasama District	no Mumbimfumu Health Post	Health Post	2	0	0	0	7	7	1	0	6	Yes	7	2	2
2019	2019Q1	2	201902	Mungwi District	no Mungwi Rural Health Centre	Rural Health Center	1	1	0	1	30	28	3	0	12	Yes	31	2	2
2019	2019Q1	2	201902	Mbala District	no Musipazi Rural Health Centre	Rural Health Center	0	0	0	0	31	35	0	7	7	Yes	31	0	0
2019	2019Q1	2	201902	Lupososhi District	no Mutondo Health Post	Health Post	0	0	0	0	15	15	3	9	9	Yes	15	0	0
2019	2019Q1	2	201902	Kasama District	no Mwamba Rural Health Centre (Kasama)	Rural Health Center	0	0	0	0	29	29	2	7	6	Yes	29	0	0
2019	2019Q1	2	201902	Mbala District	no Mwamba Rural Health Centre (Mbala)	Rural Health Center	0	0	0	0	0	0	0	0	4	No	0	0	0
2019	2019Q1	2	201902	Lupososhi District	no Mwando Health Post	Health Post	0	0	0	0	17	17	0	0	6	Yes	17	0	0
2019	2019Q1	2	201902	Mbala District	no Mwenda Health Post	Health Post	0	0	0	0	7	7	0	5	6	Yes	7	0	0
2019	2019Q1	2	201902	Nsama District	no Mwewe Rural Health Centre	Rural Health Center	0	0	0	0	15	14	1	0	6	Yes	15	0	0
2019	2019Q1	2	201902	Luwingu District	no Ndoki Rural Health Centre	Rural Health Center	0	0	0	1	13	6	5	11	11	Yes	14	0	1
2019	2019Q1	2	201902	Mungwi District	no Ngoli Rural Health Centre	Rural Health Center	0	0	0	0	6	7	0	0	8	Yes	6	0	0
2019	2019Q1	2	201902	Luwingu District	no Njoko Health Post	Health Post	0	0	0	0	22	22	0	0	13	Yes	22	0	0
2019	2019Q1	2	201902	Kasama District	no Nkolemfumu Rural Health Centre	Rural Health Center	0	0	0	0	3	3	0	0	5	Yes	3	0	0
2019	2019Q1	2	201902	Kaputa District	no Nkosha Health Post	Health Post	1	0	0	0	9	7	2	6	6	Yes	9	1	1
2019	2019Q1	2	201902	Senga Hill District	no Nondo Rural Health Centre	Rural Health Center	0	0	0	0	13	12	1	6	6	Yes	13	0	0
2019	2019Q1	2	201902	Nsama District	no Nsama Rural Health Centre	Rural Health Center	0	0	0	0	12	11	1	0	10	Yes	12	0	0
2019	2019Q1	2	201902	Luwingu District	no Nsanja Health Post	Health Post	0	0	0	0	7	1	6	7	7	Yes	7	0	0
2019	2019Q1	2	201902	Mungwi District	no Nseluka Rural Health Centre	Rural Health Center	0	0	0	0	13	13	1	0	11	Yes	13	0	0
2019	2019Q1	2	201902	Senga Hill District	no Nsokolo Rural Health Centre	Rural Health Center	0	0	0	0	35	35	0	8	11	Yes	35	0	0
2019	2019Q1	2	201902	Lupososhi District	no Nsombo Rural Health Centre	Rural Health Center	0	0	0	0	32	30	2	0	12	Yes	32	0	0
2019	2019Q1	2	201902	Chilubi District	no Nsumbu Rural Health Centre (Chilubi)	Rural Health Center	0	0	0	0	38	28	10	0	8	Yes	38	0	0
2019	2019Q1	2	201902	Nsama District	no Nsumbu Rural Health Centre (Nsama)	Rural Health Center	2	0	0	1	34	30	5	0	13	Yes	35	2	3
2019	2019Q1	2	201902	Mungwi District	no Peleti Rural Health Centre	Rural Health Center	1	0	0	0	6	6	0	4	8	Yes	6	1	1
2019	2019Q1	2	201902	Mungwi District	no Rosa Rural Health Centre	Rural Health Center	0	0	0	0	16	16	0	0	10	Yes	16	0	0
2019	2019Q1	2	201902	Mungwi District	no Sampa Health Post	Health Post	0	0	0	0	13	13	0	4	5	Yes	13	0	0
2019	2019Q1	2	201902	Chilubi District	no Santa Maria Mission Rural Health Centre	Zonal Level Health Facility	0	0	0	0	31	31	0	0	6	Yes	31	0	0
2019	2019Q1	2	201902	Senga Hill District	no Senga Rural Health Centre	Rural Health Center	2	0	1	3	16	13	6	9	12	Yes	19	2	5
2019	2019Q1	2	201902	Senga Hill District	no Senka Rural Health Centre	Rural Health Center	0	0	0	0	23	20	4	8	8	Yes	23	0	0
2019	2019Q1	2	201902	Lunte District	no Shibwalya Kapila Rural Health Centre	Rural Health Center	2	0	1	0	46	35	11	0	15	Yes	46	2	2
2019	2019Q1	2	201902	Senga Hill District	no Shikulu Musonda Health Post	Health Post	0	0	0	0	14	14	0	8	8	Yes	14	0	0
2019	2019Q1	2	201902	Luwingu District	no Shimumbi Rural Health Centre	Rural Health Center	0	0	0	1	29	31	6	19	21	Yes	30	0	1
2019	2019Q1	2	201902	Senga Hill District	no Sumbi Health Post	Health Post	0	0	0	0	28	28	0	6	8	Yes	28	0	0
2019	2019Q1	2	201902	Mporokoso District	no Sunkutu Rural Health Centre	Rural Health Center	0	0	0	0	12	13	0	0	4	Yes	12	0	0
2019	2019Q1	2	201902	Senga Hill District	no Tanzuka Health Post	Health Post	0	0	0	0	20	20	0	7	11	Yes	20	0	0
2019	2019Q1	2	201902	Mporokoso District	no Township Rural Health Centre	Rural Health Center	0	0	0	1	54	54	2	0	5	Yes	55	0	1
2019	2019Q1	2	201902	Mbala District	no Tulemane Urban Clinic	Urban Health Center	0	0	0	1	33	27	9	9	11	Yes	34	0	1
2019	2019Q1	2	201902	Luwingu District	no Tungati Rural Health Centre	Rural Health Center	2	0	0	1	38	31	8	16	16	Yes	39	2	3
2019	2019Q1	2	201902	Mpulungu District	no Vyamba Rural Health Centre	Rural Health Center	0	0	0	0	20	18	2	0	10	Yes	20	0	0
2019	2019Q1	3	201903	Chilubi District	no Chaba Rural Health Centre	Rural Health Center	1	0	0	0	42	25	17	9	9	Yes	42	1	1
2019	2019Q1	3	201903	Mporokoso District	no Chalabesa Health Post	Health Post	0	0	0	0	14	14	0	7	6	Yes	14	0	0
2019	2019Q1	3	201903	Kasama District	no Chandamukulu Health Post	Rural Health Center	0	0	0	0	17	12	5	5	8	Yes	17	0	0
2019	2019Q1	3	201903	Lunte District	no Chewe Health Post	Health Post	2	0	0	2	12	12	2	8	8	Yes	14	2	4
2019	2019Q1	3	201903	Mpulungu District	no Chibote Health Post	Health Post	0	0	0	0	14	14	0	9	0	Yes	14	0	0
2019	2019Q1	3	201903	Mungwi District	no Chifulo Health Post	Health Post	0	0	0	0	8	8	0	7	7	Yes	8	0	0
2019	2019Q1	3	201903	Chilubi District	no Chifwenge Rural Health Centre	Rural Health Center	0	0	0	0	20	15	5	6	6	Yes	20	0	0
2019	2019Q1	3	201903	Senga Hill District	no Chikunta Health Post	Health Post	0	0	0	0	27	27	0	4	6	Yes	27	0	0
2019	2019Q1	3	201903	Chilubi District	no Chilubi Rural Health Centre	Rural Health Center	0	0	0	0	25	22	4	9	9	Yes	25	0	0
2019	2019Q1	3	201903	Mungwi District	no Chimba Rural Health Centre	Rural Health Center	0	0	0	0	7	7	0	11	12	Yes	7	0	0
2019	2019Q1	3	201903	Mpulungu District	no Chinakila Rural Health Centre	Rural Health Center	1	0	0	1	22	23	0	8	6	Yes	23	1	2
2019	2019Q1	3	201903	Senga Hill District	no Chindo Health Post	Health Post	0	0	0	0	32	31	1	7	7	Yes	32	0	0
2019	2019Q1	3	201903	Kasama District	no Chiombo Rural Health Centre	Rural Health Center	0	0	0	0	27	26	1	8	8	Yes	27	0	0
2019	2019Q1	3	201903	Mpulungu District	no Chisanza Rural Health Centre	Rural Health Center	0	0	0	0	10	8	2	6	0	Yes	10	0	0
2019	2019Q1	3	201903	Mporokoso District	no Chishamwamba Rural Health Centre	Rural Health Center	0	0	0	1	24	25	0	7	6	Yes	25	0	1
2019	2019Q1	3	201903	Nsama District	no Chishela Rural Health Centre	Rural Health Center	0	0	0	0	30	30	0	7	6	Yes	30	0	0
2019	2019Q1	3	201903	Mpulungu District	no Chitimbwa Rural Health Centre	Rural Health Center	0	0	0	0	16	13	3	10	6	Yes	16	0	0
2019	2019Q1	3	201903	Mungwi District	no Chitimukulu Rural Health Centre	Rural Health Center	1	0	0	1	24	23	3	8	8	Yes	25	1	2
2019	2019Q1	3	201903	Lunte District	no Chitoshi Rural Health Centre	Rural Health Center	0	0	0	0	34	31	3	17	18	Yes	34	0	0
2019	2019Q1	3	201903	Chilubi District	no Chitunkubwe Health Post	Health Post	0	1	0	0	15	15	0	5	5	Yes	15	1	0
2019	2019Q1	3	201903	Mporokoso District	no Chiwala Rural Health Centre	Rural Health Center	0	0	0	0	7	7	0	7	7	Yes	7	0	0
2019	2019Q1	3	201903	Senga Hill District	no Chozi TZR Rural Health Centre	Rural Health Center	0	0	0	0	14	12	2	4	10	Yes	14	0	0
2019	2019Q1	3	201903	Lupososhi District	no Chungu Rural Health Centre	Rural Health Center	1	0	0	0	22	18	4	9	16	Yes	22	1	1
2019	2019Q1	3	201903	Luwingu District	no Fikonkonta Health Post	Health Post	0	0	0	2	7	7	2	6	7	Yes	9	0	2
2019	2019Q1	3	201903	Chilubi District	no Fube Rural Health Centre	Health Post	0	0	0	0	22	22	0	4	4	Yes	22	0	0
2019	2019Q1	3	201903	Luwingu District	no Ipusukilo Rural Health Centre	Rural Health Center	0	0	0	0	4	3	1	3	7	Yes	4	0	0
2019	2019Q1	3	201903	Mbala District	no Isofu Rural Health Centre	Rural Health Center	0	0	0	0	31	31	0	7	6	Yes	31	0	0
2019	2019Q1	3	201903	Mpulungu District	no Isoko Rural Health Centre	Rural Health Center	1	0	1	1	23	13	10	12	12	Yes	24	1	2
2019	2019Q1	3	201903	Senga Hill District	no Iyanda Health Post	Health Post	0	0	0	0	3	0	3	4	3	Yes	3	0	0
2019	2019Q1	3	201903	Kaputa District	no Kafwimbi Health Post	Health Post	0	0	0	0	6	6	0	0	4	Yes	6	0	0
2019	2019Q1	3	201903	Mbala District	no Kaka Rural Health Centre	Rural Health Center	0	0	0	0	19	17	2	7	7	Yes	19	0	0
2019	2019Q1	3	201903	Nsama District	no Kakoma Health Post	Health Post	1	0	0	0	32	26	6	0	7	Yes	32	1	1
2019	2019Q1	3	201903	Lupososhi District	no Kalaba Health Post	Health Post	0	0	0	0	31	28	4	6	8	Yes	31	0	0
2019	2019Q1	3	201903	Kaputa District	no Kalaba Rural Health Centre	Rural Health Center	0	0	0	0	14	14	0	9	10	Yes	14	0	0
2019	2019Q1	3	201903	Mporokoso District	no Kalabwe Rural Health Centre	Rural Health Center	0	0	0	0	8	8	0	9	10	Yes	8	0	0
2019	2019Q1	3	201903	Mpulungu District	no Kalongola Health Post	Health Post	0	0	0	0	63	63	0	11	12	Yes	63	0	0
2019	2019Q1	3	201903	Mporokoso District	no Kambobe Health Post	Health Post	0	0	0	0	9	9	0	4	4	Yes	9	0	0
2019	2019Q1	3	201903	Nsama District	no Kampinda Rural Health Centre	Rural Health Center	1	0	0	1	11	10	2	5	6	Yes	12	1	2
2019	2019Q1	3	201903	Mbala District	no Kamuzwazi Health Post	Health Post	0	0	0	1	18	17	1	6	9	Yes	19	0	1
2019	2019Q1	3	201903	Kaputa District	no Kapala Health Post	Health Post	1	0	0	0	11	11	0	7	7	Yes	11	1	1
2019	2019Q1	3	201903	Mungwi District	no Kapamba Health Post	Health Post	0	0	0	0	26	26	0	7	7	Yes	26	0	0
2019	2019Q1	3	201903	Lunte District	no Kapatu Rural Health Centre	Rural Health Center	0	0	0	0	20	20	1	13	12	Yes	20	0	0
2019	2019Q1	3	201903	Kaputa District	no Kapepula Health Post	Health Post	0	0	0	0	21	19	2	6	6	Yes	21	0	0
2019	2019Q1	3	201903	Nsama District	no Kapisha Health Post	Health Post	0	0	1	0	26	26	0	5	5	Yes	26	0	0
2019	2019Q1	3	201903	Mungwi District	no Kapolyo Rural Health Centre	Rural Health Center	0	0	0	0	24	24	0	11	10	Yes	24	0	0
2019	2019Q1	3	201903	Senga Hill District	no Kapufi Health Post	Health Post	0	0	0	2	12	14	0	6	8	Yes	14	0	2
2019	2019Q1	3	201903	Kaputa District	no Kaputa Rural Health Centre	Rural Health Center	2	1	1	3	66	59	7	21	15	Yes	69	3	5
2019	2019Q1	3	201903	Mpulungu District	no Kasakalawe Health Post	Health Post	0	0	0	0	29	29	0	0	0	Yes	29	0	0
2019	2019Q1	3	201903	Kasama District	no Kasakula Rural Health Centre	Rural Health Center	1	0	0	1	24	20	5	0	12	Yes	25	1	2
2019	2019Q1	3	201903	Mungwi District	no Kaseke Health Post	Health Post	0	0	0	0	28	25	4	5	8	Yes	28	0	0
2019	2019Q1	3	201903	Mbala District	no Kaseshya Health Post	Health Post	0	0	0	0	19	19	0	19	7	Yes	19	0	0
2019	2019Q1	3	201903	Nsama District	no Kashikishi Health Post	Health Post	0	0	0	0	18	18	0	5	4	Yes	18	0	0
2019	2019Q1	3	201903	Luwingu District	no Kasonde Kombo-Kombo Health Post	Health Post	0	0	0	0	7	7	0	7	8	Yes	7	0	0
2019	2019Q1	3	201903	Kasama District	no Kasonde Mutokwa Health Post	Health Post	0	0	0	0	6	6	0	8	8	Yes	6	0	0
2019	2019Q1	3	201903	Kaputa District	no Kasongole Rural Health Centre	Rural Health Center	0	0	0	0	5	5	0	0	10	Yes	5	0	0
2019	2019Q1	3	201903	Kasama District	no Kateshi Rural Health Centre	Rural Health Center	0	0	0	0	15	16	0	9	10	Yes	15	0	0
2019	2019Q1	3	201903	Lupososhi District	no Katuta Rural Health Centre	Rural Health Center	2	1	0	1	48	31	21	15	15	Yes	49	3	3
2019	2019Q1	3	201903	Senga Hill District	no Kavumbo Health Post	Health Post	0	0	0	0	21	17	4	6	6	Yes	21	0	0
2019	2019Q1	3	201903	Chilubi District	no Kawena Health Post	Health Post	0	0	0	0	24	24	0	5	5	Yes	24	0	0
2019	2019Q1	3	201903	Mungwi District	no Kayambi Rural Health Centre	Rural Health Center	0	1	0	1	32	23	10	10	17	Yes	33	1	1
2019	2019Q1	3	201903	Luwingu District	no Laurent Chita Health Post	Health Post	1	0	0	0	16	13	3	4	5	Yes	16	1	1
2019	2019Q1	3	201903	Kasama District	no Location Urban Health Centre	Urban Health Center	0	0	0	0	36	36	0	8	8	Yes	36	0	0
2019	2019Q1	3	201903	Kasama District	no Lubushi Rural Health Centre	Rural Health Center	0	1	0	0	31	25	6	11	14	Yes	31	1	0
2019	2019Q1	3	201903	Luwingu District	no Luena Rural Health Centre	Rural Health Center	2	0	0	2	23	24	1	16	16	Yes	25	2	4
2019	2019Q1	3	201903	Lupososhi District	no Lufubu Health Post	Health Post	0	0	0	0	11	7	5	5	5	Yes	11	0	0
2019	2019Q1	3	201903	Mbala District	no Luka Health Post	Health Post	0	0	0	0	11	7	2	7	7	Yes	11	0	0
2019	2019Q1	3	201903	Kasama District	no Lukashi Health Post	Health Post	0	0	0	0	9	9	0	5	5	Yes	9	0	0
2019	2019Q1	3	201903	Lupososhi District	no Lukolongo Health Post	Health Post	0	0	0	0	16	12	4	10	10	Yes	16	0	0
2019	2019Q1	3	201903	Lupososhi District	no Lundu Health Post	Health Post	0	0	0	1	8	9	2	5	6	Yes	9	0	1
2019	2019Q1	3	201903	Kaputa District	no Luntomfwe Health Post	Health Post	0	0	0	1	12	13	0	4	6	Yes	13	0	1
2019	2019Q1	3	201903	Mungwi District	no Makasa Rural Health Centre	Rural Health Center	0	0	0	0	40	40	0	15	15	Yes	40	0	0
2019	2019Q1	3	201903	Mungwi District	no Malole Rural Health Centre	Rural Health Center	1	0	0	0	14	13	2	9	13	Yes	14	1	1
2019	2019Q1	3	201903	Senga Hill District	no Mambwe Mission Rural Health Centre	Zonal Level Health Facility	0	0	0	0	31	31	0	4	3	Yes	31	0	0
2019	2019Q1	3	201903	Mbala District	no Masamba Rural Health Centre	Rural Health Center	0	0	0	0	37	30	7	7	10	Yes	37	0	0
2019	2019Q1	3	201903	Chilubi District	no Matipa Rural Health Centre	Rural Health Center	0	0	0	0	18	12	6	5	10	Yes	18	0	0
2019	2019Q1	3	201903	Senga Hill District	no Maule Health Post	Health Post	0	0	0	0	14	13	1	6	7	Yes	14	0	0
2019	2019Q1	3	201903	Chilubi District	no Mayuka Rural Health Centre	Rural Health Center	0	0	0	1	47	33	15	6	6	Yes	48	0	1
2019	2019Q1	3	201903	Mbala District	no Mbala Urban Clinic	Urban Health Center	0	0	0	0	10	9	1	12	5	Yes	10	0	0
2019	2019Q1	3	201903	Kasama District	no Mbusa Rural Health Centre	Rural Health Center	0	0	0	0	0	12	12	12	9	Yes	0	0	0
2019	2019Q1	3	201903	Luwingu District	no Menga Health Post	Health Post	0	0	0	0	7	5	2	4	4	Yes	7	0	0
2019	2019Q1	3	201903	Kasama District	no Misambo Health Post	Health Post	0	0	0	0	12	11	1	4	4	Yes	12	0	0
2019	2019Q1	3	201903	Kasama District	no Misengo Rural Health Centre	Rural Health Center	0	0	0	0	13	13	0	5	10	Yes	13	0	0
2019	2019Q1	3	201903	Chilubi District	no Mofu Rural Health Centre	Rural Health Center	0	0	1	0	64	50	16	7	10	Yes	64	0	0
2019	2019Q1	3	201903	Lunte District	no Moseni Health Post	Health Post	0	0	0	0	35	35	0	8	8	Yes	35	0	0
2019	2019Q1	3	201903	Senga Hill District	no Mpande Rural Health Centre	Rural Health Center	0	1	0	0	11	12	0	6	9	Yes	11	1	0
2019	2019Q1	3	201903	Mpulungu District	no Mpulungu Urban Health Centre	Urban Health Center	0	0	0	1	18	14	4	0	18	Yes	19	0	1
2019	2019Q1	3	201903	Chilubi District	no Mubili Health Post	Health Post	0	0	0	0	7	2	5	4	6	Yes	7	0	0
2019	2019Q1	3	201903	Lunte District	no Mukolwe Rural Health Centre	Rural Health Center	0	0	0	0	19	19	0	7	8	Yes	19	0	0
2019	2019Q1	3	201903	Lunte District	no Mukupa Kaoma Rural Health Centre	Rural Health Center	0	0	0	0	64	62	2	14	15	Yes	64	0	0
2019	2019Q1	3	201903	Kaputa District	no Mukupa Katandula Rural Health Centre	Rural Health Center	2	0	0	1	22	20	2	11	7	Yes	23	2	3
2019	2019Q1	3	201903	Kasama District	no Mulanshi Rural Health Centre	Rural Health Center	1	0	0	0	23	23	1	0	8	Yes	23	1	1
2019	2019Q1	3	201903	Mbala District	no Mulefu Health Post	Health Post	0	0	0	0	23	23	0	5	7	Yes	23	0	0
2019	2019Q1	3	201903	Lunte District	no Mulenga Mapesa Health Post	Health Post	0	0	0	0	11	9	2	4	4	Yes	11	0	0
2019	2019Q1	3	201903	Kasama District	no Mulobola Rural Health Centre	Rural Health Center	0	0	0	0	18	12	6	9	10	Yes	18	0	0
2019	2019Q1	3	201903	Lupososhi District	no Mumba Health Post	Health Post	0	0	0	0	15	14	1	5	5	Yes	15	0	0
2019	2019Q1	3	201903	Mungwi District	no Mumba Rural Health Centre	Rural Health Center	0	0	0	0	30	25	5	9	10	Yes	30	0	0
2019	2019Q1	3	201903	Kasama District	no Mumbimfumu Health Post	Health Post	1	0	0	1	0	1	0	4	6	Yes	1	1	2
2019	2019Q1	3	201903	Mungwi District	no Mungwi Rural Health Centre	Rural Health Center	2	0	0	2	24	26	2	13	12	Yes	26	2	4
2019	2019Q1	3	201903	Mbala District	no Musipazi Rural Health Centre	Rural Health Center	0	0	1	0	15	13	2	10	7	Yes	15	0	0
2019	2019Q1	3	201903	Lupososhi District	no Mutondo Health Post	Health Post	0	0	0	0	9	8	1	3	9	Yes	9	0	0
2019	2019Q1	3	201903	Kasama District	no Mwamba Rural Health Centre (Kasama)	Rural Health Center	0	0	0	0	45	45	0	7	6	Yes	45	0	0
2019	2019Q1	3	201903	Mbala District	no Mwamba Rural Health Centre (Mbala)	Rural Health Center	0	0	0	1	28	28	1	7	4	Yes	29	0	1
2019	2019Q1	3	201903	Lupososhi District	no Mwando Health Post	Health Post	0	0	0	0	9	8	1	6	6	Yes	9	0	0
2019	2019Q1	3	201903	Mbala District	no Mwenda Health Post	Health Post	0	0	0	0	8	7	1	7	6	Yes	8	0	0
2019	2019Q1	3	201903	Nsama District	no Mwewe Rural Health Centre	Rural Health Center	0	0	0	0	33	29	4	6	6	Yes	33	0	0
2019	2019Q1	3	201903	Luwingu District	no Ndoki Rural Health Centre	Rural Health Center	0	0	0	1	10	8	3	11	11	Yes	11	0	1
2019	2019Q1	3	201903	Mungwi District	no Ngoli Rural Health Centre	Rural Health Center	0	0	0	1	19	17	3	8	8	Yes	20	0	1
2019	2019Q1	3	201903	Luwingu District	no Njoko Health Post	Health Post	1	0	0	0	19	19	0	7	13	Yes	19	1	1
2019	2019Q1	3	201903	Kasama District	no Nkolemfumu Rural Health Centre	Rural Health Center	0	0	0	0	15	15	0	5	5	Yes	15	0	0
2019	2019Q1	3	201903	Kaputa District	no Nkosha Health Post	Health Post	0	0	0	0	14	14	0	6	6	Yes	14	0	0
2019	2019Q1	3	201903	Senga Hill District	no Nondo Rural Health Centre	Rural Health Center	0	0	0	0	10	10	0	6	6	Yes	10	0	0
2019	2019Q1	3	201903	Nsama District	no Nsama Rural Health Centre	Rural Health Center	0	1	0	0	35	33	3	8	10	Yes	35	1	0
2019	2019Q1	3	201903	Luwingu District	no Nsanja Health Post	Health Post	0	0	0	0	6	4	2	6	7	Yes	6	0	0
2019	2019Q1	3	201903	Mungwi District	no Nseluka Rural Health Centre	Rural Health Center	0	0	0	0	53	51	2	0	11	Yes	53	0	0
2019	2019Q1	3	201903	Senga Hill District	no Nsokolo Rural Health Centre	Rural Health Center	0	0	0	0	34	33	1	6	11	Yes	34	0	0
2019	2019Q1	3	201903	Lupososhi District	no Nsombo Rural Health Centre	Rural Health Center	0	0	0	0	32	30	2	12	12	Yes	32	0	0
2019	2019Q1	3	201903	Chilubi District	no Nsumbu Rural Health Centre (Chilubi)	Rural Health Center	0	0	0	0	40	34	6	8	8	Yes	40	0	0
2019	2019Q1	3	201903	Nsama District	no Nsumbu Rural Health Centre (Nsama)	Rural Health Center	0	0	0	0	24	24	0	7	13	Yes	24	0	0
2019	2019Q1	3	201903	Mungwi District	no Peleti Rural Health Centre	Rural Health Center	0	0	0	0	25	22	4	8	8	Yes	25	0	0
2019	2019Q1	3	201903	Mungwi District	no Rosa Rural Health Centre	Rural Health Center	0	0	0	0	16	16	0	10	10	Yes	16	0	0
2019	2019Q1	3	201903	Mungwi District	no Sampa Health Post	Health Post	0	0	0	0	12	12	0	5	5	Yes	12	0	0
2019	2019Q1	3	201903	Chilubi District	no Santa Maria Mission Rural Health Centre	Zonal Level Health Facility	0	0	0	0	25	25	1	6	6	Yes	25	0	0
2019	2019Q1	3	201903	Senga Hill District	no Senga Rural Health Centre	Rural Health Center	1	0	0	0	22	23	0	12	12	Yes	22	1	1
2019	2019Q1	3	201903	Senga Hill District	no Senka Rural Health Centre	Rural Health Center	0	0	0	0	19	17	2	4	8	Yes	19	0	0
2019	2019Q1	3	201903	Lunte District	no Shibwalya Kapila Rural Health Centre	Rural Health Center	0	0	0	0	29	29	0	8	15	Yes	29	0	0
2019	2019Q1	3	201903	Senga Hill District	no Shikulu Musonda Health Post	Health Post	0	0	0	0	20	20	0	8	8	Yes	20	0	0
2019	2019Q1	3	201903	Luwingu District	no Shimumbi Rural Health Centre	Rural Health Center	0	1	0	0	28	17	11	19	21	Yes	28	1	0
2019	2019Q1	3	201903	Senga Hill District	no Sumbi Health Post	Health Post	0	0	0	0	10	10	0	4	8	Yes	10	0	0
2019	2019Q1	3	201903	Mporokoso District	no Sunkutu Rural Health Centre	Rural Health Center	0	0	0	2	55	54	3	8	4	Yes	57	0	2
2019	2019Q1	3	201903	Senga Hill District	no Tanzuka Health Post	Health Post	0	0	0	0	20	20	0	6	11	Yes	20	0	0
2019	2019Q1	3	201903	Mporokoso District	no Township Rural Health Centre	Rural Health Center	0	0	0	2	55	54	3	5	5	Yes	57	0	2
2019	2019Q1	3	201903	Mbala District	no Tulemane Urban Clinic	Urban Health Center	0	0	0	0	38	27	11	11	11	Yes	38	0	0
2019	2019Q1	3	201903	Luwingu District	no Tungati Rural Health Centre	Rural Health Center	0	0	0	0	30	24	6	16	16	Yes	30	0	0
2019	2019Q1	3	201903	Mpulungu District	no Vyamba Rural Health Centre	Rural Health Center	1	0	0	0	27	27	0	0	10	Yes	27	1	1
2019	2019Q2	4	201904	Chilubi District	no Chaba Rural Health Centre	Rural Health Center	0	0	0	2	57	47	11	9	9	Yes	59	0	2
2019	2019Q2	4	201904	Mporokoso District	no Chalabesa Health Post	Health Post	0	0	0	0	23	23	0	6	6	Yes	23	0	0
2019	2019Q2	4	201904	Kasama District	no Chandamukulu Health Post	Rural Health Center	0	0	0	0	18	17	1	6	8	Yes	18	0	0
2019	2019Q2	4	201904	Lunte District	no Chewe Health Post	Health Post	0	0	0	0	12	11	1	9	8	Yes	12	0	0
2019	2019Q2	4	201904	Mpulungu District	no Chibote Health Post	Health Post	0	0	0	0	11	11	0	6	0	Yes	11	0	0
2019	2019Q2	4	201904	Mungwi District	no Chifulo Health Post	Health Post	0	0	0	0	9	9	0	7	7	Yes	9	0	0
2019	2019Q2	4	201904	Chilubi District	no Chifwenge Rural Health Centre	Rural Health Center	0	0	0	0	22	16	6	6	6	Yes	22	0	0
2019	2019Q2	4	201904	Senga Hill District	no Chikunta Health Post	Health Post	0	0	0	0	23	23	0	5	6	Yes	23	0	0
2019	2019Q2	4	201904	Chilubi District	no Chilubi Rural Health Centre	Rural Health Center	3	1	0	3	41	39	5	9	9	Yes	44	4	6
2019	2019Q2	4	201904	Mungwi District	no Chimba Rural Health Centre	Rural Health Center	0	0	0	0	11	11	0	11	12	Yes	11	0	0
2019	2019Q2	4	201904	Mpulungu District	no Chinakila Rural Health Centre	Rural Health Center	0	0	1	0	20	20	0	5	6	Yes	20	0	0
2019	2019Q2	4	201904	Senga Hill District	no Chindo Health Post	Health Post	0	0	0	0	21	20	1	7	7	Yes	21	0	0
2019	2019Q2	4	201904	Kasama District	no Chiombo Rural Health Centre	Rural Health Center	1	0	0	1	24	25	0	8	8	Yes	25	1	2
2019	2019Q2	4	201904	Mpulungu District	no Chisanza Rural Health Centre	Rural Health Center	0	0	0	0	17	11	6	6	0	Yes	17	0	0
2019	2019Q2	4	201904	Mporokoso District	no Chishamwamba Rural Health Centre	Rural Health Center	0	0	0	3	16	19	0	6	6	Yes	19	0	3
2019	2019Q2	4	201904	Nsama District	no Chishela Rural Health Centre	Rural Health Center	0	1	0	0	24	23	2	5	6	Yes	24	1	0
2019	2019Q2	4	201904	Mpulungu District	no Chitimbwa Rural Health Centre	Rural Health Center	0	0	0	0	21	15	6	9	6	Yes	21	0	0
2019	2019Q2	4	201904	Mungwi District	no Chitimukulu Rural Health Centre	Rural Health Center	1	0	0	1	24	21	4	8	8	Yes	25	1	2
2019	2019Q2	4	201904	Lunte District	no Chitoshi Rural Health Centre	Rural Health Center	0	0	0	0	34	34	0	18	18	Yes	34	0	0
2019	2019Q2	4	201904	Chilubi District	no Chitunkubwe Health Post	Health Post	0	0	0	1	19	17	3	5	5	Yes	20	0	1
2019	2019Q2	4	201904	Mporokoso District	no Chiwala Rural Health Centre	Rural Health Center	0	0	0	0	8	8	0	7	7	Yes	8	0	0
2019	2019Q2	4	201904	Senga Hill District	no Chozi TZR Rural Health Centre	Rural Health Center	0	0	0	0	11	11	0	7	10	Yes	11	0	0
2019	2019Q2	4	201904	Lupososhi District	no Chungu Rural Health Centre	Rural Health Center	0	0	0	0	20	19	2	8	16	Yes	20	0	0
2019	2019Q2	4	201904	Luwingu District	no Fikonkonta Health Post	Health Post	0	0	0	0	9	9	0	7	7	Yes	9	0	0
2019	2019Q2	4	201904	Chilubi District	no Fube Rural Health Centre	Health Post	1	0	0	1	25	22	5	5	4	Yes	26	1	2
2019	2019Q2	4	201904	Luwingu District	no Ipusukilo Rural Health Centre	Rural Health Center	0	1	0	0	2	2	0	3	7	Yes	2	1	0
2019	2019Q2	4	201904	Mbala District	no Isofu Rural Health Centre	Rural Health Center	0	0	0	0	20	20	0	7	6	Yes	20	0	0
2019	2019Q2	4	201904	Mpulungu District	no Isoko Rural Health Centre	Rural Health Center	2	1	0	0	39	30	11	11	12	Yes	39	3	2
2019	2019Q2	4	201904	Senga Hill District	no Iyanda Health Post	Health Post	0	0	0	0	2	2	0	2	3	Yes	2	0	0
2019	2019Q2	4	201904	Kaputa District	no Kafwimbi Health Post	Health Post	0	0	0	1	5	5	0	4	4	Yes	6	0	1
2019	2019Q2	4	201904	Mbala District	no Kaka Rural Health Centre	Rural Health Center	0	0	0	0	20	14	6	7	7	Yes	20	0	0
2019	2019Q2	4	201904	Nsama District	no Kakoma Health Post	Health Post	0	0	0	0	31	25	6	9	7	Yes	31	0	0
2019	2019Q2	4	201904	Lupososhi District	no Kalaba Health Post	Health Post	0	0	0	2	18	18	2	8	8	Yes	20	0	2
2019	2019Q2	4	201904	Kaputa District	no Kalaba Rural Health Centre	Rural Health Center	0	2	0	2	43	29	13	9	10	Yes	45	2	2
2019	2019Q2	4	201904	Mporokoso District	no Kalabwe Rural Health Centre	Rural Health Center	0	0	0	1	6	8	0	10	10	Yes	7	0	1
2019	2019Q2	4	201904	Mpulungu District	no Kalongola Health Post	Health Post	0	0	0	0	62	62	0	10	12	Yes	62	0	0
2019	2019Q2	4	201904	Mporokoso District	no Kambobe Health Post	Health Post	0	0	0	0	11	10	1	4	4	Yes	11	0	0
2019	2019Q2	4	201904	Nsama District	no Kampinda Rural Health Centre	Rural Health Center	1	0	0	1	19	17	3	4	6	Yes	20	1	2
2019	2019Q2	4	201904	Mbala District	no Kamuzwazi Health Post	Health Post	0	0	0	0	18	17	1	1	9	Yes	18	0	0
2019	2019Q2	4	201904	Kaputa District	no Kapala Health Post	Health Post	0	0	0	0	15	15	0	7	7	Yes	15	0	0
2019	2019Q2	4	201904	Mungwi District	no Kapamba Health Post	Health Post	0	0	0	1	29	30	0	6	7	Yes	30	0	1
2019	2019Q2	4	201904	Lunte District	no Kapatu Rural Health Centre	Rural Health Center	0	0	0	1	19	20	1	15	12	Yes	20	0	1
2019	2019Q2	4	201904	Kaputa District	no Kapepula Health Post	Health Post	0	0	0	0	15	15	0	6	6	Yes	15	0	0
2019	2019Q2	4	201904	Nsama District	no Kapisha Health Post	Health Post	1	0	0	3	17	20	0	5	5	Yes	20	1	4
2019	2019Q2	4	201904	Mungwi District	no Kapolyo Rural Health Centre	Rural Health Center	1	0	0	0	42	38	4	12	10	Yes	42	1	1
2019	2019Q2	4	201904	Senga Hill District	no Kapufi Health Post	Health Post	0	1	0	1	15	16	0	11	8	Yes	16	1	1
2019	2019Q2	4	201904	Kaputa District	no Kaputa Rural Health Centre	Rural Health Center	0	0	1	2	65	63	3	20	15	Yes	67	0	2
2019	2019Q2	4	201904	Mpulungu District	no Kasakalawe Health Post	Health Post	0	0	0	0	28	28	0	0	0	Yes	28	0	0
2019	2019Q2	4	201904	Kasama District	no Kasakula Rural Health Centre	Rural Health Center	0	0	0	0	24	18	6	11	12	Yes	24	0	0
2019	2019Q2	4	201904	Mungwi District	no Kaseke Health Post	Health Post	0	0	0	0	15	13	2	8	8	Yes	15	0	0
2019	2019Q2	4	201904	Mbala District	no Kaseshya Health Post	Health Post	0	0	0	0	0	0	0	0	7	No	0	0	0
2019	2019Q2	4	201904	Nsama District	no Kashikishi Health Post	Health Post	0	0	0	0	13	13	0	5	4	Yes	13	0	0
2019	2019Q2	4	201904	Luwingu District	no Kasonde Kombo-Kombo Health Post	Health Post	0	0	0	1	4	4	1	7	8	Yes	5	0	1
2019	2019Q2	4	201904	Kasama District	no Kasonde Mutokwa Health Post	Health Post	0	0	0	0	7	0	0	8	8	Yes	7	0	0
2019	2019Q2	4	201904	Kaputa District	no Kasongole Rural Health Centre	Rural Health Center	0	0	0	1	24	25	0	9	10	Yes	25	0	1
2019	2019Q2	4	201904	Kasama District	no Kateshi Rural Health Centre	Rural Health Center	0	0	1	0	0	8	0	10	10	Yes	0	0	0
2019	2019Q2	4	201904	Lupososhi District	no Katuta Rural Health Centre	Rural Health Center	1	0	0	1	58	40	21	12	15	Yes	59	1	2
2019	2019Q2	4	201904	Senga Hill District	no Kavumbo Health Post	Health Post	0	0	0	0	36	36	0	5	6	Yes	36	0	0
2019	2019Q2	4	201904	Chilubi District	no Kawena Health Post	Health Post	0	0	0	2	19	19	2	5	5	Yes	21	0	2
2019	2019Q2	4	201904	Mungwi District	no Kayambi Rural Health Centre	Rural Health Center	0	0	1	0	41	37	4	11	17	Yes	41	0	0
2019	2019Q2	4	201904	Luwingu District	no Laurent Chita Health Post	Health Post	0	0	0	0	6	6	0	4	5	Yes	6	0	0
2019	2019Q2	4	201904	Kasama District	no Location Urban Health Centre	Urban Health Center	0	0	0	0	17	17	0	7	8	Yes	17	0	0
2019	2019Q2	4	201904	Kasama District	no Lubushi Rural Health Centre	Rural Health Center	1	0	0	1	32	27	6	11	14	Yes	33	1	2
2019	2019Q2	4	201904	Luwingu District	no Luena Rural Health Centre	Rural Health Center	0	0	0	0	16	14	2	16	16	Yes	16	0	0
2019	2019Q2	4	201904	Lupososhi District	no Lufubu Health Post	Health Post	0	0	0	0	8	7	1	5	5	Yes	8	0	0
2019	2019Q2	4	201904	Mbala District	no Luka Health Post	Health Post	0	0	0	0	14	10	3	5	7	Yes	14	0	0
2019	2019Q2	4	201904	Kasama District	no Lukashi Health Post	Health Post	0	0	0	0	12	11	1	8	5	Yes	12	0	0
2019	2019Q2	4	201904	Lupososhi District	no Lukolongo Health Post	Health Post	0	0	0	0	25	14	11	10	10	Yes	25	0	0
2019	2019Q2	4	201904	Lupososhi District	no Lundu Health Post	Health Post	0	0	0	0	18	13	6	6	6	Yes	18	0	0
2019	2019Q2	4	201904	Kaputa District	no Luntomfwe Health Post	Health Post	2	0	0	1	11	11	1	4	6	Yes	12	2	3
2019	2019Q2	4	201904	Mungwi District	no Makasa Rural Health Centre	Rural Health Center	0	0	0	0	48	48	0	15	15	Yes	48	0	0
2019	2019Q2	4	201904	Mungwi District	no Malole Rural Health Centre	Rural Health Center	0	0	0	1	19	18	3	11	13	Yes	20	0	1
2019	2019Q2	4	201904	Senga Hill District	no Mambwe Mission Rural Health Centre	Zonal Level Health Facility	0	0	0	0	31	31	0	2	3	Yes	31	0	0
2019	2019Q2	4	201904	Mbala District	no Masamba Rural Health Centre	Rural Health Center	0	0	0	0	29	22	7	9	10	Yes	29	0	0
2019	2019Q2	4	201904	Chilubi District	no Matipa Rural Health Centre	Rural Health Center	1	0	0	1	27	24	4	5	10	Yes	28	1	2
2019	2019Q2	4	201904	Senga Hill District	no Maule Health Post	Health Post	0	0	0	0	16	16	0	5	7	Yes	16	0	0
2019	2019Q2	4	201904	Chilubi District	no Mayuka Rural Health Centre	Rural Health Center	0	0	0	0	28	23	5	5	6	Yes	28	0	0
2019	2019Q2	4	201904	Mbala District	no Mbala Urban Clinic	Urban Health Center	0	0	0	0	10	9	1	5	5	Yes	10	0	0
2019	2019Q2	4	201904	Kasama District	no Mbusa Rural Health Centre	Rural Health Center	0	0	0	0	7	7	0	5	9	Yes	7	0	0
2019	2019Q2	4	201904	Luwingu District	no Menga Health Post	Health Post	0	0	0	0	5	3	3	3	4	Yes	5	0	0
2019	2019Q2	4	201904	Kasama District	no Misambo Health Post	Health Post	0	0	0	1	8	8	0	4	4	Yes	9	0	1
2019	2019Q2	4	201904	Kasama District	no Misengo Rural Health Centre	Rural Health Center	0	0	0	0	12	9	3	10	10	Yes	12	0	0
2019	2019Q2	4	201904	Chilubi District	no Mofu Rural Health Centre	Rural Health Center	0	0	0	1	65	50	16	9	10	Yes	66	0	1
2019	2019Q2	4	201904	Lunte District	no Moseni Health Post	Health Post	0	0	0	1	21	22	0	8	8	Yes	22	0	1
2019	2019Q2	4	201904	Senga Hill District	no Mpande Rural Health Centre	Rural Health Center	0	0	0	0	42	41	1	11	9	Yes	42	0	0
2019	2019Q2	4	201904	Mpulungu District	no Mpulungu Urban Health Centre	Urban Health Center	2	0	0	2	40	41	1	18	18	Yes	42	2	4
2019	2019Q2	4	201904	Chilubi District	no Mubili Health Post	Health Post	0	0	0	0	18	8	10	6	6	Yes	18	0	0
2019	2019Q2	4	201904	Lunte District	no Mukolwe Rural Health Centre	Rural Health Center	0	0	0	0	21	21	0	7	8	Yes	21	0	0
2019	2019Q2	4	201904	Lunte District	no Mukupa Kaoma Rural Health Centre	Rural Health Center	0	0	0	0	55	55	0	13	15	Yes	55	0	0
2019	2019Q2	4	201904	Kaputa District	no Mukupa Katandula Rural Health Centre	Rural Health Center	0	0	0	1	25	17	8	11	7	Yes	26	0	1
2019	2019Q2	4	201904	Kasama District	no Mulanshi Rural Health Centre	Rural Health Center	0	0	0	0	20	20	0	5	8	Yes	20	0	0
2019	2019Q2	4	201904	Mbala District	no Mulefu Health Post	Health Post	0	0	0	0	22	22	0	6	7	Yes	22	0	0
2019	2019Q2	4	201904	Lunte District	no Mulenga Mapesa Health Post	Health Post	0	0	0	1	17	14	4	4	4	Yes	18	0	1
2019	2019Q2	4	201904	Kasama District	no Mulobola Rural Health Centre	Rural Health Center	1	0	0	0	5	2	3	9	10	Yes	5	1	1
2019	2019Q2	4	201904	Lupososhi District	no Mumba Health Post	Health Post	2	0	0	2	20	18	3	5	5	Yes	22	2	4
2019	2019Q2	4	201904	Mungwi District	no Mumba Rural Health Centre	Rural Health Center	0	0	0	0	25	20	5	8	10	Yes	25	0	0
2019	2019Q2	4	201904	Kasama District	no Mumbimfumu Health Post	Health Post	0	0	0	0	6	5	1	5	6	Yes	6	0	0
2019	2019Q2	4	201904	Mungwi District	no Mungwi Rural Health Centre	Rural Health Center	1	0	0	1	26	25	4	12	12	Yes	27	1	2
2019	2019Q2	4	201904	Mbala District	no Musipazi Rural Health Centre	Rural Health Center	0	0	0	0	13	13	0	6	7	Yes	13	0	0
2019	2019Q2	4	201904	Lupososhi District	no Mutondo Health Post	Health Post	0	0	0	0	19	13	6	9	9	Yes	19	0	0
2019	2019Q2	4	201904	Kasama District	no Mwamba Rural Health Centre (Kasama)	Rural Health Center	0	0	0	0	36	36	0	7	6	Yes	36	0	0
2019	2019Q2	4	201904	Mbala District	no Mwamba Rural Health Centre (Mbala)	Rural Health Center	0	0	0	0	28	28	0	7	4	Yes	28	0	0
2019	2019Q2	4	201904	Lupososhi District	no Mwando Health Post	Health Post	0	0	0	0	13	13	1	6	6	Yes	13	0	0
2019	2019Q2	4	201904	Mbala District	no Mwenda Health Post	Health Post	0	1	0	0	14	14	0	7	6	Yes	14	1	0
2019	2019Q2	4	201904	Nsama District	no Mwewe Rural Health Centre	Rural Health Center	0	0	0	0	28	25	3	6	6	Yes	28	0	0
2019	2019Q2	4	201904	Luwingu District	no Ndoki Rural Health Centre	Rural Health Center	0	0	0	0	10	7	3	7	11	Yes	10	0	0
2019	2019Q2	4	201904	Mungwi District	no Ngoli Rural Health Centre	Rural Health Center	1	0	0	1	19	21	0	7	8	Yes	20	1	2
2019	2019Q2	4	201904	Luwingu District	no Njoko Health Post	Health Post	0	0	0	0	17	17	1	6	13	Yes	17	0	0
2019	2019Q2	4	201904	Kasama District	no Nkolemfumu Rural Health Centre	Rural Health Center	0	0	0	0	30	30	0	5	5	Yes	30	0	0
2019	2019Q2	4	201904	Kaputa District	no Nkosha Health Post	Health Post	0	0	0	0	12	12	0	5	6	Yes	12	0	0
2019	2019Q2	4	201904	Senga Hill District	no Nondo Rural Health Centre	Rural Health Center	0	0	0	2	23	25	0	8	6	Yes	25	0	2
2019	2019Q2	4	201904	Nsama District	no Nsama Rural Health Centre	Rural Health Center	0	0	0	3	48	44	7	8	10	Yes	51	0	3
2019	2019Q2	4	201904	Luwingu District	no Nsanja Health Post	Health Post	0	0	0	0	8	7	1	7	7	Yes	8	0	0
2019	2019Q2	4	201904	Mungwi District	no Nseluka Rural Health Centre	Rural Health Center	0	0	0	0	66	62	4	0	11	Yes	66	0	0
2019	2019Q2	4	201904	Senga Hill District	no Nsokolo Rural Health Centre	Rural Health Center	0	0	0	1	31	32	0	11	11	Yes	32	0	1
2019	2019Q2	4	201904	Lupososhi District	no Nsombo Rural Health Centre	Rural Health Center	0	0	0	0	23	23	0	12	12	Yes	23	0	0
2019	2019Q2	4	201904	Chilubi District	no Nsumbu Rural Health Centre (Chilubi)	Rural Health Center	0	0	1	0	40	35	5	8	8	Yes	40	0	0
2019	2019Q2	4	201904	Nsama District	no Nsumbu Rural Health Centre (Nsama)	Rural Health Center	0	0	0	0	24	24	0	7	13	Yes	24	0	0
2019	2019Q2	4	201904	Mungwi District	no Peleti Rural Health Centre	Rural Health Center	0	0	0	0	25	22	3	8	8	Yes	25	0	0
2019	2019Q2	4	201904	Mungwi District	no Rosa Rural Health Centre	Rural Health Center	0	0	0	0	16	17	0	8	10	Yes	16	0	0
2019	2019Q2	4	201904	Mungwi District	no Sampa Health Post	Health Post	0	0	0	0	18	18	0	5	5	Yes	18	0	0
2019	2019Q2	4	201904	Chilubi District	no Santa Maria Mission Rural Health Centre	Zonal Level Health Facility	0	0	0	0	28	27	1	6	6	Yes	28	0	0
2019	2019Q2	4	201904	Senga Hill District	no Senga Rural Health Centre	Rural Health Center	0	0	0	0	34	30	4	10	12	Yes	34	0	0
2019	2019Q2	4	201904	Senga Hill District	no Senka Rural Health Centre	Rural Health Center	0	0	0	0	16	15	1	7	8	Yes	16	0	0
2019	2019Q2	4	201904	Lunte District	no Shibwalya Kapila Rural Health Centre	Rural Health Center	0	0	0	0	29	31	0	4	15	Yes	29	0	0
2019	2019Q2	4	201904	Senga Hill District	no Shikulu Musonda Health Post	Health Post	0	0	0	0	21	22	0	8	8	Yes	21	0	0
2019	2019Q2	4	201904	Luwingu District	no Shimumbi Rural Health Centre	Rural Health Center	0	0	0	0	26	20	6	19	21	Yes	26	0	0
2019	2019Q2	4	201904	Senga Hill District	no Sumbi Health Post	Health Post	0	0	0	0	12	9	3	8	8	Yes	12	0	0
2019	2019Q2	4	201904	Mporokoso District	no Sunkutu Rural Health Centre	Rural Health Center	1	0	0	1	5	4	2	8	4	Yes	6	1	2
2019	2019Q2	4	201904	Senga Hill District	no Tanzuka Health Post	Health Post	0	0	0	0	22	22	0	6	11	Yes	22	0	0
2019	2019Q2	4	201904	Mporokoso District	no Township Rural Health Centre	Rural Health Center	0	0	0	0	68	70	0	5	5	Yes	68	0	0
2019	2019Q2	4	201904	Mbala District	no Tulemane Urban Clinic	Urban Health Center	0	0	0	0	15	10	4	8	11	Yes	15	0	0
2019	2019Q2	4	201904	Luwingu District	no Tungati Rural Health Centre	Rural Health Center	0	0	0	0	24	20	6	16	16	Yes	24	0	0
2019	2019Q2	4	201904	Mpulungu District	no Vyamba Rural Health Centre	Rural Health Center	0	1	0	0	28	28	0	10	10	Yes	28	1	0
2019	2019Q2	5	201905	Chilubi District	no Chaba Rural Health Centre	Rural Health Center	0	0	0	2	49	36	15	9	9	Yes	51	0	2
2019	2019Q2	5	201905	Mporokoso District	no Chalabesa Health Post	Health Post	0	0	0	0	11	11	0	6	6	Yes	11	0	0
2019	2019Q2	5	201905	Kasama District	no Chandamukulu Health Post	Rural Health Center	1	0	0	1	25	25	1	8	8	Yes	26	1	2
2019	2019Q2	5	201905	Lunte District	no Chewe Health Post	Health Post	1	0	0	0	15	10	5	7	8	Yes	15	1	1
2019	2019Q2	5	201905	Mpulungu District	no Chibote Health Post	Health Post	0	0	0	0	35	35	0	9	0	Yes	35	0	0
2019	2019Q2	5	201905	Mungwi District	no Chifulo Health Post	Health Post	0	0	0	0	14	13	1	7	7	Yes	14	0	0
2019	2019Q2	5	201905	Chilubi District	no Chifwenge Rural Health Centre	Rural Health Center	0	0	0	1	23	22	2	6	6	Yes	24	0	1
2019	2019Q2	5	201905	Senga Hill District	no Chikunta Health Post	Health Post	0	0	0	0	18	18	0	5	6	Yes	18	0	0
2019	2019Q2	5	201905	Chilubi District	no Chilubi Rural Health Centre	Rural Health Center	0	0	0	0	35	35	0	9	9	Yes	35	0	0
2019	2019Q2	5	201905	Mungwi District	no Chimba Rural Health Centre	Rural Health Center	0	0	0	0	8	8	0	12	12	Yes	8	0	0
2019	2019Q2	5	201905	Mpulungu District	no Chinakila Rural Health Centre	Rural Health Center	0	0	0	0	7	7	0	4	6	Yes	7	0	0
2019	2019Q2	5	201905	Senga Hill District	no Chindo Health Post	Health Post	0	0	0	0	14	14	0	7	7	Yes	14	0	0
2019	2019Q2	5	201905	Kasama District	no Chiombo Rural Health Centre	Rural Health Center	0	0	0	0	23	24	0	8	8	Yes	23	0	0
2019	2019Q2	5	201905	Mpulungu District	no Chisanza Rural Health Centre	Rural Health Center	0	0	0	0	19	14	5	6	0	Yes	19	0	0
2019	2019Q2	5	201905	Mporokoso District	no Chishamwamba Rural Health Centre	Rural Health Center	0	0	0	0	32	32	0	6	6	Yes	32	0	0
2019	2019Q2	5	201905	Nsama District	no Chishela Rural Health Centre	Rural Health Center	0	0	0	0	23	17	6	6	6	Yes	23	0	0
2019	2019Q2	5	201905	Mpulungu District	no Chitimbwa Rural Health Centre	Rural Health Center	0	0	0	0	10	7	3	8	6	Yes	10	0	0
2019	2019Q2	5	201905	Mungwi District	no Chitimukulu Rural Health Centre	Rural Health Center	1	0	0	3	21	23	2	8	8	Yes	24	1	4
2019	2019Q2	5	201905	Lunte District	no Chitoshi Rural Health Centre	Rural Health Center	0	0	0	0	12	12	2	21	18	Yes	12	0	0
2019	2019Q2	5	201905	Chilubi District	no Chitunkubwe Health Post	Health Post	0	0	0	1	18	19	0	5	5	Yes	19	0	1
2019	2019Q2	5	201905	Mporokoso District	no Chiwala Rural Health Centre	Rural Health Center	0	0	0	0	8	8	0	7	7	Yes	8	0	0
2019	2019Q2	5	201905	Senga Hill District	no Chozi TZR Rural Health Centre	Rural Health Center	0	0	0	1	23	24	0	11	10	Yes	24	0	1
2019	2019Q2	5	201905	Lupososhi District	no Chungu Rural Health Centre	Rural Health Center	0	0	0	2	18	17	3	16	16	Yes	20	0	2
2019	2019Q2	5	201905	Luwingu District	no Fikonkonta Health Post	Health Post	1	0	0	2	13	12	3	7	7	Yes	15	1	3
2019	2019Q2	5	201905	Chilubi District	no Fube Rural Health Centre	Health Post	0	0	0	0	22	10	12	0	4	Yes	22	0	0
2019	2019Q2	5	201905	Luwingu District	no Ipusukilo Rural Health Centre	Rural Health Center	0	0	0	0	2	2	0	3	7	Yes	2	0	0
2019	2019Q2	5	201905	Mbala District	no Isofu Rural Health Centre	Rural Health Center	0	0	0	0	53	51	2	8	6	Yes	53	0	0
2019	2019Q2	5	201905	Mpulungu District	no Isoko Rural Health Centre	Rural Health Center	1	0	0	1	42	23	20	11	12	Yes	43	1	2
2019	2019Q2	5	201905	Senga Hill District	no Iyanda Health Post	Health Post	0	0	0	0	1	1	0	3	3	Yes	1	0	0
2019	2019Q2	5	201905	Kaputa District	no Kafwimbi Health Post	Health Post	0	0	0	0	7	6	1	4	4	Yes	7	0	0
2019	2019Q2	5	201905	Mbala District	no Kaka Rural Health Centre	Rural Health Center	0	0	0	0	20	19	1	7	7	Yes	20	0	0
2019	2019Q2	5	201905	Nsama District	no Kakoma Health Post	Health Post	0	0	0	1	17	14	4	9	7	Yes	18	0	1
2019	2019Q2	5	201905	Lupososhi District	no Kalaba Health Post	Health Post	2	0	0	1	18	17	2	8	8	Yes	19	2	3
2019	2019Q2	5	201905	Kaputa District	no Kalaba Rural Health Centre	Rural Health Center	1	0	0	1	21	21	0	7	10	Yes	22	1	2
2019	2019Q2	5	201905	Mporokoso District	no Kalabwe Rural Health Centre	Rural Health Center	1	0	0	0	8	9	0	10	10	Yes	8	1	1
2019	2019Q2	5	201905	Mpulungu District	no Kalongola Health Post	Health Post	0	0	0	0	52	52	0	10	12	Yes	52	0	0
2019	2019Q2	5	201905	Mporokoso District	no Kambobe Health Post	Health Post	0	0	0	0	8	8	0	4	4	Yes	8	0	0
2019	2019Q2	5	201905	Nsama District	no Kampinda Rural Health Centre	Rural Health Center	0	0	0	1	29	29	1	9	6	Yes	30	0	1
2019	2019Q2	5	201905	Mbala District	no Kamuzwazi Health Post	Health Post	0	0	0	0	19	18	1	9	9	Yes	19	0	0
2019	2019Q2	5	201905	Kaputa District	no Kapala Health Post	Health Post	0	0	0	0	16	14	2	7	7	Yes	16	0	0
2019	2019Q2	5	201905	Mungwi District	no Kapamba Health Post	Health Post	0	0	1	0	31	31	0	7	7	Yes	31	0	0
2019	2019Q2	5	201905	Lunte District	no Kapatu Rural Health Centre	Rural Health Center	0	1	0	0	14	13	2	12	12	Yes	14	1	0
2019	2019Q2	5	201905	Kaputa District	no Kapepula Health Post	Health Post	0	0	0	0	12	12	0	6	6	Yes	12	0	0
2019	2019Q2	5	201905	Nsama District	no Kapisha Health Post	Health Post	0	0	0	0	22	22	0	5	5	Yes	22	0	0
2019	2019Q2	5	201905	Mungwi District	no Kapolyo Rural Health Centre	Rural Health Center	0	0	0	0	38	35	3	10	10	Yes	38	0	0
2019	2019Q2	5	201905	Senga Hill District	no Kapufi Health Post	Health Post	0	0	0	2	11	13	0	11	8	Yes	13	0	2
2019	2019Q2	5	201905	Kaputa District	no Kaputa Rural Health Centre	Rural Health Center	1	0	0	2	90	82	8	20	15	Yes	92	1	3
2019	2019Q2	5	201905	Mpulungu District	no Kasakalawe Health Post	Health Post	0	0	0	0	33	33	0	0	0	Yes	33	0	0
2019	2019Q2	5	201905	Kasama District	no Kasakula Rural Health Centre	Rural Health Center	0	0	0	0	21	19	2	12	12	Yes	21	0	0
2019	2019Q2	5	201905	Mungwi District	no Kaseke Health Post	Health Post	0	0	0	0	7	6	2	8	8	Yes	7	0	0
2019	2019Q2	5	201905	Mbala District	no Kaseshya Health Post	Health Post	0	0	0	0	11	10	1	9	7	Yes	11	0	0
2019	2019Q2	5	201905	Nsama District	no Kashikishi Health Post	Health Post	0	0	0	0	11	11	0	5	4	Yes	11	0	0
2019	2019Q2	5	201905	Luwingu District	no Kasonde Kombo-Kombo Health Post	Health Post	0	0	0	0	9	9	0	7	8	Yes	9	0	0
2019	2019Q2	5	201905	Kasama District	no Kasonde Mutokwa Health Post	Health Post	0	0	0	0	9	9	0	8	8	Yes	9	0	0
2019	2019Q2	5	201905	Kaputa District	no Kasongole Rural Health Centre	Rural Health Center	1	0	0	0	24	24	0	9	10	Yes	24	1	1
2019	2019Q2	5	201905	Kasama District	no Kateshi Rural Health Centre	Rural Health Center	0	0	0	0	9	5	4	10	10	Yes	9	0	0
2019	2019Q2	5	201905	Lupososhi District	no Katuta Rural Health Centre	Rural Health Center	0	0	0	1	37	25	17	14	15	Yes	38	0	1
2019	2019Q2	5	201905	Senga Hill District	no Kavumbo Health Post	Health Post	0	0	0	0	36	36	0	5	6	Yes	36	0	0
2019	2019Q2	5	201905	Chilubi District	no Kawena Health Post	Health Post	0	0	0	0	29	26	3	5	5	Yes	29	0	0
2019	2019Q2	5	201905	Mungwi District	no Kayambi Rural Health Centre	Rural Health Center	0	0	0	0	33	32	1	15	17	Yes	33	0	0
2019	2019Q2	5	201905	Luwingu District	no Laurent Chita Health Post	Health Post	0	0	0	1	7	4	4	3	5	Yes	8	0	1
2019	2019Q2	5	201905	Kasama District	no Location Urban Health Centre	Urban Health Center	1	0	0	1	55	48	8	8	8	Yes	56	1	2
2019	2019Q2	5	201905	Kasama District	no Lubushi Rural Health Centre	Rural Health Center	0	0	0	0	27	25	3	15	14	Yes	27	0	0
2019	2019Q2	5	201905	Luwingu District	no Luena Rural Health Centre	Rural Health Center	0	0	0	0	27	25	2	16	16	Yes	27	0	0
2019	2019Q2	5	201905	Lupososhi District	no Lufubu Health Post	Health Post	0	0	0	0	8	7	1	5	5	Yes	8	0	0
2019	2019Q2	5	201905	Mbala District	no Luka Health Post	Health Post	0	0	0	0	14	14	0	5	7	Yes	14	0	0
2019	2019Q2	5	201905	Kasama District	no Lukashi Health Post	Health Post	0	0	0	0	11	11	0	5	5	Yes	11	0	0
2019	2019Q2	5	201905	Lupososhi District	no Lukolongo Health Post	Health Post	0	0	0	1	19	15	7	10	10	Yes	20	0	1
2019	2019Q2	5	201905	Lupososhi District	no Lundu Health Post	Health Post	0	0	0	1	6	4	3	3	6	Yes	7	0	1
2019	2019Q2	5	201905	Kaputa District	no Luntomfwe Health Post	Health Post	0	0	0	0	6	6	0	3	6	Yes	6	0	0
2019	2019Q2	5	201905	Mungwi District	no Makasa Rural Health Centre	Rural Health Center	0	0	0	0	74	74	0	15	15	Yes	74	0	0
2019	2019Q2	5	201905	Mungwi District	no Malole Rural Health Centre	Rural Health Center	0	0	0	0	23	22	1	11	13	Yes	23	0	0
2019	2019Q2	5	201905	Senga Hill District	no Mambwe Mission Rural Health Centre	Zonal Level Health Facility	0	0	0	0	31	31	0	2	3	Yes	31	0	0
2019	2019Q2	5	201905	Mbala District	no Masamba Rural Health Centre	Rural Health Center	0	0	0	0	43	39	4	9	10	Yes	43	0	0
2019	2019Q2	5	201905	Chilubi District	no Matipa Rural Health Centre	Rural Health Center	1	0	0	0	50	40	10	0	10	Yes	50	1	1
2019	2019Q2	5	201905	Senga Hill District	no Maule Health Post	Health Post	0	0	0	0	10	10	0	7	7	Yes	10	0	0
2019	2019Q2	5	201905	Chilubi District	no Mayuka Rural Health Centre	Rural Health Center	0	0	0	0	35	25	10	0	6	Yes	35	0	0
2019	2019Q2	5	201905	Mbala District	no Mbala Urban Clinic	Urban Health Center	0	0	0	1	11	11	1	5	5	Yes	12	0	1
2019	2019Q2	5	201905	Kasama District	no Mbusa Rural Health Centre	Rural Health Center	0	0	0	0	16	16	0	9	9	Yes	16	0	0
2019	2019Q2	5	201905	Luwingu District	no Menga Health Post	Health Post	1	0	0	0	11	9	4	4	4	Yes	11	1	1
2019	2019Q2	5	201905	Kasama District	no Misambo Health Post	Health Post	0	0	0	0	15	15	0	4	4	Yes	15	0	0
2019	2019Q2	5	201905	Kasama District	no Misengo Rural Health Centre	Rural Health Center	0	0	0	0	21	16	5	10	10	Yes	21	0	0
2019	2019Q2	5	201905	Chilubi District	no Mofu Rural Health Centre	Rural Health Center	2	0	0	1	47	36	12	0	10	Yes	48	2	3
2019	2019Q2	5	201905	Lunte District	no Moseni Health Post	Health Post	0	0	0	0	18	18	0	8	8	Yes	18	0	0
2019	2019Q2	5	201905	Senga Hill District	no Mpande Rural Health Centre	Rural Health Center	0	0	0	0	49	48	1	12	9	Yes	49	0	0
2019	2019Q2	5	201905	Mpulungu District	no Mpulungu Urban Health Centre	Urban Health Center	0	0	0	0	33	32	1	18	18	Yes	33	0	0
2019	2019Q2	5	201905	Chilubi District	no Mubili Health Post	Health Post	0	0	0	0	18	10	8	0	6	Yes	18	0	0
2019	2019Q2	5	201905	Lunte District	no Mukolwe Rural Health Centre	Rural Health Center	0	0	0	0	20	20	0	7	8	Yes	20	0	0
2019	2019Q2	5	201905	Lunte District	no Mukupa Kaoma Rural Health Centre	Rural Health Center	0	0	0	1	67	66	2	16	15	Yes	68	0	1
2019	2019Q2	5	201905	Kaputa District	no Mukupa Katandula Rural Health Centre	Rural Health Center	3	0	0	1	23	23	0	11	7	Yes	24	3	4
2019	2019Q2	5	201905	Kasama District	no Mulanshi Rural Health Centre	Rural Health Center	0	0	0	0	26	26	0	8	8	Yes	26	0	0
2019	2019Q2	5	201905	Mbala District	no Mulefu Health Post	Health Post	0	0	0	0	27	27	0	6	7	Yes	27	0	0
2019	2019Q2	5	201905	Lunte District	no Mulenga Mapesa Health Post	Health Post	0	0	0	0	10	10	0	4	4	Yes	10	0	0
2019	2019Q2	5	201905	Kasama District	no Mulobola Rural Health Centre	Rural Health Center	0	0	0	0	9	6	3	4	10	Yes	9	0	0
2019	2019Q2	5	201905	Lupososhi District	no Mumba Health Post	Health Post	0	0	0	0	20	18	2	5	5	Yes	20	0	0
2019	2019Q2	5	201905	Mungwi District	no Mumba Rural Health Centre	Rural Health Center	0	0	0	0	23	22	1	10	10	Yes	23	0	0
2019	2019Q2	5	201905	Kasama District	no Mumbimfumu Health Post	Health Post	1	0	0	0	5	5	0	6	6	Yes	5	1	1
2019	2019Q2	5	201905	Mungwi District	no Mungwi Rural Health Centre	Rural Health Center	2	0	0	2	32	31	5	13	12	Yes	34	2	4
2019	2019Q2	5	201905	Mbala District	no Musipazi Rural Health Centre	Rural Health Center	0	0	0	0	23	23	0	6	7	Yes	23	0	0
2019	2019Q2	5	201905	Lupososhi District	no Mutondo Health Post	Health Post	0	0	0	0	20	20	0	9	9	Yes	20	0	0
2019	2019Q2	5	201905	Kasama District	no Mwamba Rural Health Centre (Kasama)	Rural Health Center	0	0	0	0	29	28	1	7	6	Yes	29	0	0
2019	2019Q2	5	201905	Mbala District	no Mwamba Rural Health Centre (Mbala)	Rural Health Center	0	0	0	0	25	24	1	7	4	Yes	25	0	0
2019	2019Q2	5	201905	Lupososhi District	no Mwando Health Post	Health Post	0	0	0	0	8	8	1	6	6	Yes	8	0	0
2019	2019Q2	5	201905	Mbala District	no Mwenda Health Post	Health Post	0	0	0	0	14	14	0	6	6	Yes	14	0	0
2019	2019Q2	5	201905	Nsama District	no Mwewe Rural Health Centre	Rural Health Center	0	0	0	0	24	22	2	6	6	Yes	24	0	0
2019	2019Q2	5	201905	Luwingu District	no Ndoki Rural Health Centre	Rural Health Center	0	0	0	1	21	20	3	11	11	Yes	22	0	1
2019	2019Q2	5	201905	Mungwi District	no Ngoli Rural Health Centre	Rural Health Center	0	0	0	0	37	37	0	8	8	Yes	37	0	0
2019	2019Q2	5	201905	Luwingu District	no Njoko Health Post	Health Post	0	0	0	1	21	22	0	7	13	Yes	22	0	1
2019	2019Q2	5	201905	Kasama District	no Nkolemfumu Rural Health Centre	Rural Health Center	0	0	0	0	35	35	0	5	5	Yes	35	0	0
2019	2019Q2	5	201905	Kaputa District	no Nkosha Health Post	Health Post	0	0	0	0	12	12	0	6	6	Yes	12	0	0
2019	2019Q2	5	201905	Senga Hill District	no Nondo Rural Health Centre	Rural Health Center	0	0	0	0	24	24	0	8	6	Yes	24	0	0
2019	2019Q2	5	201905	Nsama District	no Nsama Rural Health Centre	Rural Health Center	0	0	0	0	33	33	0	8	10	Yes	33	0	0
2019	2019Q2	5	201905	Luwingu District	no Nsanja Health Post	Health Post	0	0	0	0	11	5	6	7	7	Yes	11	0	0
2019	2019Q2	5	201905	Mungwi District	no Nseluka Rural Health Centre	Rural Health Center	0	0	0	0	64	64	0	9	11	Yes	64	0	0
2019	2019Q2	5	201905	Senga Hill District	no Nsokolo Rural Health Centre	Rural Health Center	0	1	0	0	43	43	0	11	11	Yes	43	1	0
2019	2019Q2	5	201905	Lupososhi District	no Nsombo Rural Health Centre	Rural Health Center	0	0	0	0	33	33	0	12	12	Yes	33	0	0
2019	2019Q2	5	201905	Chilubi District	no Nsumbu Rural Health Centre (Chilubi)	Rural Health Center	0	0	0	0	30	25	5	0	8	Yes	30	0	0
2019	2019Q2	5	201905	Nsama District	no Nsumbu Rural Health Centre (Nsama)	Rural Health Center	0	0	1	0	32	32	0	6	13	Yes	32	0	0
2019	2019Q2	5	201905	Mungwi District	no Peleti Rural Health Centre	Rural Health Center	0	0	0	0	21	21	5	8	8	Yes	21	0	0
2019	2019Q2	5	201905	Mungwi District	no Rosa Rural Health Centre	Rural Health Center	0	0	0	0	14	14	0	10	10	Yes	14	0	0
2019	2019Q2	5	201905	Mungwi District	no Sampa Health Post	Health Post	0	0	0	0	15	15	0	5	5	Yes	15	0	0
2019	2019Q2	5	201905	Chilubi District	no Santa Maria Mission Rural Health Centre	Zonal Level Health Facility	0	1	0	0	28	28	0	0	6	Yes	28	1	0
2019	2019Q2	5	201905	Senga Hill District	no Senga Rural Health Centre	Rural Health Center	1	0	0	1	32	26	7	11	12	Yes	33	1	2
2019	2019Q2	5	201905	Senga Hill District	no Senka Rural Health Centre	Rural Health Center	0	0	0	0	27	24	3	8	8	Yes	27	0	0
2019	2019Q2	5	201905	Lunte District	no Shibwalya Kapila Rural Health Centre	Rural Health Center	0	0	0	0	30	27	3	15	15	Yes	30	0	0
2019	2019Q2	5	201905	Senga Hill District	no Shikulu Musonda Health Post	Health Post	0	0	0	0	44	30	14	8	8	Yes	44	0	0
2019	2019Q2	5	201905	Luwingu District	no Shimumbi Rural Health Centre	Rural Health Center	1	0	0	0	35	31	5	19	21	Yes	35	1	1
2019	2019Q2	5	201905	Senga Hill District	no Sumbi Health Post	Health Post	0	0	0	0	18	18	0	8	8	Yes	18	0	0
2019	2019Q2	5	201905	Mporokoso District	no Sunkutu Rural Health Centre	Rural Health Center	1	0	0	0	7	8	0	4	4	Yes	7	1	1
2019	2019Q2	5	201905	Senga Hill District	no Tanzuka Health Post	Health Post	0	0	0	0	22	22	0	10	11	Yes	22	0	0
2019	2019Q2	5	201905	Mporokoso District	no Township Rural Health Centre	Rural Health Center	1	0	0	0	79	78	1	4	5	Yes	79	1	1
2019	2019Q2	5	201905	Mbala District	no Tulemane Urban Clinic	Urban Health Center	0	0	0	0	30	24	6	11	11	Yes	30	0	0
2019	2019Q2	5	201905	Luwingu District	no Tungati Rural Health Centre	Rural Health Center	0	0	0	0	29	28	3	16	16	Yes	29	0	0
2019	2019Q2	5	201905	Mpulungu District	no Vyamba Rural Health Centre	Rural Health Center	0	0	0	0	21	21	0	8	10	Yes	21	0	0
2019	2019Q2	6	201906	Chilubi District	no Chaba Rural Health Centre	Rural Health Center	0	0	0	2	61	45	17	9	9	Yes	63	0	2
2019	2019Q2	6	201906	Mporokoso District	no Chalabesa Health Post	Health Post	0	0	0	0	27	27	0	6	6	Yes	27	0	0
2019	2019Q2	6	201906	Kasama District	no Chandamukulu Health Post	Rural Health Center	1	0	0	1	15	15	1	8	8	Yes	16	1	2
2019	2019Q2	6	201906	Lunte District	no Chewe Health Post	Health Post	0	0	0	0	10	10	0	7	8	Yes	10	0	0
2019	2019Q2	6	201906	Mpulungu District	no Chibote Health Post	Health Post	0	0	0	1	34	35	0	4	0	Yes	35	0	1
2019	2019Q2	6	201906	Mungwi District	no Chifulo Health Post	Health Post	0	0	0	0	10	10	0	7	7	Yes	10	0	0
2019	2019Q2	6	201906	Chilubi District	no Chifwenge Rural Health Centre	Rural Health Center	0	0	0	0	30	30	1	6	6	Yes	30	0	0
2019	2019Q2	6	201906	Senga Hill District	no Chikunta Health Post	Health Post	0	0	0	0	7	7	0	6	6	Yes	7	0	0
2019	2019Q2	6	201906	Chilubi District	no Chilubi Rural Health Centre	Rural Health Center	0	0	0	0	37	37	0	9	9	Yes	37	0	0
2019	2019Q2	6	201906	Mungwi District	no Chimba Rural Health Centre	Rural Health Center	0	0	0	0	7	7	0	11	12	Yes	7	0	0
2019	2019Q2	6	201906	Mpulungu District	no Chinakila Rural Health Centre	Rural Health Center	0	0	0	0	10	10	0	5	6	Yes	10	0	0
2019	2019Q2	6	201906	Senga Hill District	no Chindo Health Post	Health Post	0	0	0	0	19	20	0	7	7	Yes	19	0	0
2019	2019Q2	6	201906	Kasama District	no Chiombo Rural Health Centre	Rural Health Center	0	0	1	0	24	24	0	8	8	Yes	24	0	0
2019	2019Q2	6	201906	Mpulungu District	no Chisanza Rural Health Centre	Rural Health Center	0	0	0	0	12	10	2	6	0	Yes	12	0	0
2019	2019Q2	6	201906	Mporokoso District	no Chishamwamba Rural Health Centre	Rural Health Center	0	0	0	0	39	38	1	6	6	Yes	39	0	0
2019	2019Q2	6	201906	Nsama District	no Chishela Rural Health Centre	Rural Health Center	0	0	0	0	14	12	2	6	6	Yes	14	0	0
2019	2019Q2	6	201906	Mpulungu District	no Chitimbwa Rural Health Centre	Rural Health Center	0	0	0	0	16	14	2	9	6	Yes	16	0	0
2019	2019Q2	6	201906	Mungwi District	no Chitimukulu Rural Health Centre	Rural Health Center	1	0	0	1	22	23	1	7	8	Yes	23	1	2
2019	2019Q2	6	201906	Lunte District	no Chitoshi Rural Health Centre	Rural Health Center	0	0	0	0	35	33	2	21	18	Yes	35	0	0
2019	2019Q2	6	201906	Chilubi District	no Chitunkubwe Health Post	Health Post	0	0	0	1	21	22	0	6	5	Yes	22	0	1
2019	2019Q2	6	201906	Mporokoso District	no Chiwala Rural Health Centre	Rural Health Center	0	0	0	0	5	5	0	7	7	Yes	5	0	0
2019	2019Q2	6	201906	Senga Hill District	no Chozi TZR Rural Health Centre	Rural Health Center	0	0	0	0	19	18	1	11	10	Yes	19	0	0
2019	2019Q2	6	201906	Lupososhi District	no Chungu Rural Health Centre	Rural Health Center	1	0	0	0	15	12	3	12	16	Yes	15	1	1
2019	2019Q2	6	201906	Luwingu District	no Fikonkonta Health Post	Health Post	0	0	0	0	8	8	0	7	7	Yes	8	0	0
2019	2019Q2	6	201906	Chilubi District	no Fube Rural Health Centre	Health Post	0	0	0	0	28	15	13	5	4	Yes	28	0	0
2019	2019Q2	6	201906	Luwingu District	no Ipusukilo Rural Health Centre	Rural Health Center	0	0	0	0	5	5	0	3	7	Yes	5	0	0
2019	2019Q2	6	201906	Mbala District	no Isofu Rural Health Centre	Rural Health Center	0	0	0	0	41	40	1	8	6	Yes	41	0	0
2019	2019Q2	6	201906	Mpulungu District	no Isoko Rural Health Centre	Rural Health Center	0	0	0	2	24	19	7	10	12	Yes	26	0	2
2019	2019Q2	6	201906	Senga Hill District	no Iyanda Health Post	Health Post	0	0	0	0	9	9	0	4	3	Yes	9	0	0
2019	2019Q2	6	201906	Kaputa District	no Kafwimbi Health Post	Health Post	0	0	0	0	0	3	0	0	4	Yes	0	0	0
2019	2019Q2	6	201906	Mbala District	no Kaka Rural Health Centre	Rural Health Center	0	0	0	0	7	7	0	7	7	Yes	7	0	0
2019	2019Q2	6	201906	Nsama District	no Kakoma Health Post	Health Post	0	0	0	0	23	16	7	9	7	Yes	23	0	0
2019	2019Q2	6	201906	Lupososhi District	no Kalaba Health Post	Health Post	0	0	0	0	24	23	1	8	8	Yes	24	0	0
2019	2019Q2	6	201906	Kaputa District	no Kalaba Rural Health Centre	Rural Health Center	2	0	1	2	29	24	4	7	10	Yes	31	2	4
2019	2019Q2	6	201906	Mporokoso District	no Kalabwe Rural Health Centre	Rural Health Center	0	0	0	0	14	12	4	10	10	Yes	14	0	0
2019	2019Q2	6	201906	Mpulungu District	no Kalongola Health Post	Health Post	0	0	0	0	61	61	0	10	12	Yes	61	0	0
2019	2019Q2	6	201906	Mporokoso District	no Kambobe Health Post	Health Post	0	0	0	0	11	9	2	4	4	Yes	11	0	0
2019	2019Q2	6	201906	Nsama District	no Kampinda Rural Health Centre	Rural Health Center	0	0	0	0	27	22	5	9	6	Yes	27	0	0
2019	2019Q2	6	201906	Mbala District	no Kamuzwazi Health Post	Health Post	0	0	0	0	22	20	2	9	9	Yes	22	0	0
2019	2019Q2	6	201906	Kaputa District	no Kapala Health Post	Health Post	1	0	0	0	11	11	0	6	7	Yes	11	1	1
2019	2019Q2	6	201906	Mungwi District	no Kapamba Health Post	Health Post	0	0	1	0	24	23	1	5	7	Yes	24	0	0
2019	2019Q2	6	201906	Lunte District	no Kapatu Rural Health Centre	Rural Health Center	0	0	0	0	15	14	1	12	12	Yes	15	0	0
2019	2019Q2	6	201906	Kaputa District	no Kapepula Health Post	Health Post	0	0	0	0	11	11	0	6	6	Yes	11	0	0
2019	2019Q2	6	201906	Nsama District	no Kapisha Health Post	Health Post	0	0	0	1	17	18	0	5	5	Yes	18	0	1
2019	2019Q2	6	201906	Mungwi District	no Kapolyo Rural Health Centre	Rural Health Center	0	0	0	0	48	49	0	10	10	Yes	48	0	0
2019	2019Q2	6	201906	Senga Hill District	no Kapufi Health Post	Health Post	0	0	0	0	21	21	0	8	8	Yes	21	0	0
2019	2019Q2	6	201906	Kaputa District	no Kaputa Rural Health Centre	Rural Health Center	0	0	0	2	52	52	4	12	15	Yes	54	0	2
2019	2019Q2	6	201906	Mpulungu District	no Kasakalawe Health Post	Health Post	0	0	0	0	30	30	0	7	0	Yes	30	0	0
2019	2019Q2	6	201906	Kasama District	no Kasakula Rural Health Centre	Rural Health Center	0	0	0	0	32	27	5	12	12	Yes	32	0	0
2019	2019Q2	6	201906	Mungwi District	no Kaseke Health Post	Health Post	0	0	0	0	2	2	0	5	8	Yes	2	0	0
2019	2019Q2	6	201906	Mbala District	no Kaseshya Health Post	Health Post	0	0	0	0	14	14	0	9	7	Yes	14	0	0
2019	2019Q2	6	201906	Nsama District	no Kashikishi Health Post	Health Post	0	0	0	0	27	27	0	5	4	Yes	27	0	0
2019	2019Q2	6	201906	Luwingu District	no Kasonde Kombo-Kombo Health Post	Health Post	0	0	0	0	7	6	1	7	8	Yes	7	0	0
2019	2019Q2	6	201906	Kasama District	no Kasonde Mutokwa Health Post	Health Post	1	0	0	0	6	6	0	8	8	Yes	6	1	1
2019	2019Q2	6	201906	Kaputa District	no Kasongole Rural Health Centre	Rural Health Center	0	0	0	0	33	30	2	9	10	Yes	33	0	0
2019	2019Q2	6	201906	Kasama District	no Kateshi Rural Health Centre	Rural Health Center	0	0	0	0	7	5	2	10	10	Yes	7	0	0
2019	2019Q2	6	201906	Lupososhi District	no Katuta Rural Health Centre	Rural Health Center	0	0	0	2	44	40	6	15	15	Yes	46	0	2
2019	2019Q2	6	201906	Senga Hill District	no Kavumbo Health Post	Health Post	0	0	0	0	38	38	0	6	6	Yes	38	0	0
2019	2019Q2	6	201906	Chilubi District	no Kawena Health Post	Health Post	0	0	0	0	17	17	0	5	5	Yes	17	0	0
2019	2019Q2	6	201906	Mungwi District	no Kayambi Rural Health Centre	Rural Health Center	0	0	0	0	58	58	0	15	17	Yes	58	0	0
2019	2019Q2	6	201906	Luwingu District	no Laurent Chita Health Post	Health Post	0	0	0	0	12	9	3	5	5	Yes	12	0	0
2019	2019Q2	6	201906	Kasama District	no Location Urban Health Centre	Urban Health Center	0	1	0	1	44	43	2	8	8	Yes	45	1	1
2019	2019Q2	6	201906	Kasama District	no Lubushi Rural Health Centre	Rural Health Center	2	1	0	0	31	32	2	15	14	Yes	31	3	2
2019	2019Q2	6	201906	Luwingu District	no Luena Rural Health Centre	Rural Health Center	0	0	0	0	17	16	0	16	16	Yes	17	0	0
2019	2019Q2	6	201906	Lupososhi District	no Lufubu Health Post	Health Post	0	0	0	0	2	2	0	3	5	Yes	2	0	0
2019	2019Q2	6	201906	Mbala District	no Luka Health Post	Health Post	0	0	0	0	6	6	0	7	7	Yes	6	0	0
2019	2019Q2	6	201906	Kasama District	no Lukashi Health Post	Health Post	0	0	0	0	14	14	0	5	5	Yes	14	0	0
2019	2019Q2	6	201906	Lupososhi District	no Lukolongo Health Post	Health Post	0	0	0	0	18	7	11	10	10	Yes	18	0	0
2019	2019Q2	6	201906	Lupososhi District	no Lundu Health Post	Health Post	1	0	0	1	17	17	1	6	6	Yes	18	1	2
2019	2019Q2	6	201906	Kaputa District	no Luntomfwe Health Post	Health Post	0	0	0	0	7	7	0	4	6	Yes	7	0	0
2019	2019Q2	6	201906	Mungwi District	no Makasa Rural Health Centre	Rural Health Center	0	0	0	0	44	44	0	15	15	Yes	44	0	0
2019	2019Q2	6	201906	Mungwi District	no Malole Rural Health Centre	Rural Health Center	0	0	0	0	20	20	0	9	13	Yes	20	0	0
2019	2019Q2	6	201906	Senga Hill District	no Mambwe Mission Rural Health Centre	Zonal Level Health Facility	0	0	0	0	40	40	0	3	3	Yes	40	0	0
2019	2019Q2	6	201906	Mbala District	no Masamba Rural Health Centre	Rural Health Center	0	0	0	0	30	30	0	8	10	Yes	30	0	0
2019	2019Q2	6	201906	Chilubi District	no Matipa Rural Health Centre	Rural Health Center	0	0	0	0	28	28	2	7	10	Yes	28	0	0
2019	2019Q2	6	201906	Senga Hill District	no Maule Health Post	Health Post	0	0	0	0	13	13	0	7	7	Yes	13	0	0
2019	2019Q2	6	201906	Chilubi District	no Mayuka Rural Health Centre	Rural Health Center	0	0	0	0	30	30	0	6	6	Yes	30	0	0
2019	2019Q2	6	201906	Mbala District	no Mbala Urban Clinic	Urban Health Center	0	0	0	0	12	11	1	7	5	Yes	12	0	0
2019	2019Q2	6	201906	Kasama District	no Mbusa Rural Health Centre	Rural Health Center	0	0	0	0	8	7	1	9	9	Yes	8	0	0
2019	2019Q2	6	201906	Luwingu District	no Menga Health Post	Health Post	0	0	0	0	4	3	1	2	4	Yes	4	0	0
2019	2019Q2	6	201906	Kasama District	no Misambo Health Post	Health Post	0	0	0	0	10	10	0	4	4	Yes	10	0	0
2019	2019Q2	6	201906	Kasama District	no Misengo Rural Health Centre	Rural Health Center	0	0	0	0	5	4	1	6	10	Yes	5	0	0
2019	2019Q2	6	201906	Chilubi District	no Mofu Rural Health Centre	Rural Health Center	0	0	0	1	54	51	4	6	10	Yes	55	0	1
2019	2019Q2	6	201906	Lunte District	no Moseni Health Post	Health Post	0	0	0	0	28	28	0	8	8	Yes	28	0	0
2019	2019Q2	6	201906	Senga Hill District	no Mpande Rural Health Centre	Rural Health Center	0	0	0	0	46	46	0	12	9	Yes	46	0	0
2019	2019Q2	6	201906	Mpulungu District	no Mpulungu Urban Health Centre	Urban Health Center	0	0	0	0	36	36	0	8	18	Yes	36	0	0
2019	2019Q2	6	201906	Chilubi District	no Mubili Health Post	Health Post	0	0	0	0	21	8	13	6	6	Yes	21	0	0
2019	2019Q2	6	201906	Lunte District	no Mukolwe Rural Health Centre	Rural Health Center	0	0	0	0	15	14	1	7	8	Yes	15	0	0
2019	2019Q2	6	201906	Lunte District	no Mukupa Kaoma Rural Health Centre	Rural Health Center	2	0	0	0	56	53	4	16	15	Yes	56	2	2
2019	2019Q2	6	201906	Kaputa District	no Mukupa Katandula Rural Health Centre	Rural Health Center	0	0	0	0	7	7	0	10	7	Yes	7	0	0
2019	2019Q2	6	201906	Kasama District	no Mulanshi Rural Health Centre	Rural Health Center	0	0	0	0	22	22	0	8	8	Yes	22	0	0
2019	2019Q2	6	201906	Mbala District	no Mulefu Health Post	Health Post	0	0	0	0	18	18	0	6	7	Yes	18	0	0
2019	2019Q2	6	201906	Lunte District	no Mulenga Mapesa Health Post	Health Post	0	0	0	0	10	10	0	4	4	Yes	10	0	0
2019	2019Q2	6	201906	Kasama District	no Mulobola Rural Health Centre	Rural Health Center	2	0	0	1	23	15	11	9	10	Yes	24	2	3
2019	2019Q2	6	201906	Lupososhi District	no Mumba Health Post	Health Post	0	0	0	0	12	7	5	5	5	Yes	12	0	0
2019	2019Q2	6	201906	Mungwi District	no Mumba Rural Health Centre	Rural Health Center	3	0	0	0	49	45	4	10	10	Yes	49	3	3
2019	2019Q2	6	201906	Kasama District	no Mumbimfumu Health Post	Health Post	0	0	0	0	7	7	0	6	6	Yes	7	0	0
2019	2019Q2	6	201906	Mungwi District	no Mungwi Rural Health Centre	Rural Health Center	0	0	0	0	8	14	0	9	12	Yes	8	0	0
2019	2019Q2	6	201906	Mbala District	no Musipazi Rural Health Centre	Rural Health Center	0	0	0	0	7	7	0	6	7	Yes	7	0	0
2019	2019Q2	6	201906	Lupososhi District	no Mutondo Health Post	Health Post	0	0	0	0	8	4	4	8	9	Yes	8	0	0
2019	2019Q2	6	201906	Kasama District	no Mwamba Rural Health Centre (Kasama)	Rural Health Center	0	0	0	0	47	47	0	7	6	Yes	47	0	0
2019	2019Q2	6	201906	Mbala District	no Mwamba Rural Health Centre (Mbala)	Rural Health Center	0	0	0	0	33	33	0	7	4	Yes	33	0	0
2019	2019Q2	6	201906	Lupososhi District	no Mwando Health Post	Health Post	0	0	0	1	14	15	0	6	6	Yes	15	0	1
2019	2019Q2	6	201906	Mbala District	no Mwenda Health Post	Health Post	0	0	0	0	9	9	0	7	6	Yes	9	0	0
2019	2019Q2	6	201906	Nsama District	no Mwewe Rural Health Centre	Rural Health Center	0	0	0	1	20	20	4	6	6	Yes	21	0	1
2019	2019Q2	6	201906	Luwingu District	no Ndoki Rural Health Centre	Rural Health Center	0	0	0	0	19	19	0	11	11	Yes	19	0	0
2019	2019Q2	6	201906	Mungwi District	no Ngoli Rural Health Centre	Rural Health Center	0	0	0	0	40	40	0	8	8	Yes	40	0	0
2019	2019Q2	6	201906	Luwingu District	no Njoko Health Post	Health Post	0	0	0	0	13	13	0	7	13	Yes	13	0	0
2019	2019Q2	6	201906	Kasama District	no Nkolemfumu Rural Health Centre	Rural Health Center	0	0	0	0	0	42	42	5	5	Yes	0	0	0
2019	2019Q2	6	201906	Kaputa District	no Nkosha Health Post	Health Post	1	0	0	1	9	10	0	5	6	Yes	10	1	2
2019	2019Q2	6	201906	Senga Hill District	no Nondo Rural Health Centre	Rural Health Center	0	0	0	0	12	12	0	4	6	Yes	12	0	0
2019	2019Q2	6	201906	Nsama District	no Nsama Rural Health Centre	Rural Health Center	0	0	0	1	38	34	1	8	10	Yes	39	0	1
2019	2019Q2	6	201906	Luwingu District	no Nsanja Health Post	Health Post	0	0	0	0	9	6	3	4	7	Yes	9	0	0
2019	2019Q2	6	201906	Mungwi District	no Nseluka Rural Health Centre	Rural Health Center	1	1	0	0	34	32	2	7	11	Yes	34	2	1
2019	2019Q2	6	201906	Senga Hill District	no Nsokolo Rural Health Centre	Rural Health Center	1	0	0	0	17	17	1	8	11	Yes	17	1	1
2019	2019Q2	6	201906	Lupososhi District	no Nsombo Rural Health Centre	Rural Health Center	0	0	0	0	29	29	0	12	12	Yes	29	0	0
2019	2019Q2	6	201906	Chilubi District	no Nsumbu Rural Health Centre (Chilubi)	Rural Health Center	0	0	0	0	40	40	0	8	8	Yes	40	0	0
2019	2019Q2	6	201906	Nsama District	no Nsumbu Rural Health Centre (Nsama)	Rural Health Center	0	0	0	0	33	33	0	6	13	Yes	33	0	0
2019	2019Q2	6	201906	Mungwi District	no Peleti Rural Health Centre	Rural Health Center	0	1	1	0	22	18	4	8	8	Yes	22	1	0
2019	2019Q2	6	201906	Mungwi District	no Rosa Rural Health Centre	Rural Health Center	0	0	0	0	19	21	0	10	10	Yes	19	0	0
2019	2019Q2	6	201906	Mungwi District	no Sampa Health Post	Health Post	0	0	0	0	22	22	0	5	5	Yes	22	0	0
2019	2019Q2	6	201906	Chilubi District	no Santa Maria Mission Rural Health Centre	Zonal Level Health Facility	0	0	0	0	18	18	0	6	6	Yes	18	0	0
2019	2019Q2	6	201906	Senga Hill District	no Senga Rural Health Centre	Rural Health Center	1	0	0	1	11	12	0	7	12	Yes	12	1	2
2019	2019Q2	6	201906	Senga Hill District	no Senka Rural Health Centre	Rural Health Center	0	0	0	0	18	18	0	8	8	Yes	18	0	0
2019	2019Q2	6	201906	Lunte District	no Shibwalya Kapila Rural Health Centre	Rural Health Center	1	0	0	0	26	26	3	15	15	Yes	26	1	1
2019	2019Q2	6	201906	Senga Hill District	no Shikulu Musonda Health Post	Health Post	0	0	0	1	26	20	7	8	8	Yes	27	0	1
2019	2019Q2	6	201906	Luwingu District	no Shimumbi Rural Health Centre	Rural Health Center	0	0	0	0	22	19	3	19	21	Yes	22	0	0
2019	2019Q2	6	201906	Senga Hill District	no Sumbi Health Post	Health Post	0	0	0	0	22	22	0	8	8	Yes	22	0	0
2019	2019Q2	6	201906	Mporokoso District	no Sunkutu Rural Health Centre	Rural Health Center	0	0	0	0	9	9	0	4	4	Yes	9	0	0
2019	2019Q2	6	201906	Senga Hill District	no Tanzuka Health Post	Health Post	0	0	0	0	20	20	0	8	11	Yes	20	0	0
2019	2019Q2	6	201906	Mporokoso District	no Township Rural Health Centre	Rural Health Center	0	0	1	1	53	53	1	5	5	Yes	54	0	1
2019	2019Q2	6	201906	Mbala District	no Tulemane Urban Clinic	Urban Health Center	0	0	0	0	33	33	0	12	11	Yes	33	0	0
2019	2019Q2	6	201906	Luwingu District	no Tungati Rural Health Centre	Rural Health Center	0	0	0	0	26	25	1	16	16	Yes	26	0	0
2019	2019Q2	6	201906	Mpulungu District	no Vyamba Rural Health Centre	Rural Health Center	0	0	1	1	31	32	0	10	10	Yes	32	0	1
2019	2019Q3	7	201907	Chilubi District	no Chaba Rural Health Centre	Rural Health Center	0	0	0	2	58	47	13	9	9	Yes	60	0	2
2019	2019Q3	7	201907	Mporokoso District	no Chalabesa Health Post	Health Post	0	0	0	0	19	19	0	6	6	Yes	19	0	0
2019	2019Q3	7	201907	Kasama District	no Chandamukulu Health Post	Rural Health Center	0	0	0	0	15	15	1	8	8	Yes	15	0	0
2019	2019Q3	7	201907	Lunte District	no Chewe Health Post	Health Post	0	0	0	0	21	21	0	7	8	Yes	21	0	0
2019	2019Q3	7	201907	Mpulungu District	no Chibote Health Post	Health Post	0	0	0	0	34	34	0	10	0	Yes	34	0	0
2019	2019Q3	7	201907	Mungwi District	no Chifulo Health Post	Health Post	0	0	0	1	15	15	1	7	7	Yes	16	0	1
2019	2019Q3	7	201907	Chilubi District	no Chifwenge Rural Health Centre	Rural Health Center	0	0	0	1	21	20	2	6	6	Yes	22	0	1
2019	2019Q3	7	201907	Senga Hill District	no Chikunta Health Post	Health Post	0	0	0	0	15	15	0	5	6	Yes	15	0	0
2019	2019Q3	7	201907	Chilubi District	no Chilubi Rural Health Centre	Rural Health Center	0	0	0	1	34	35	0	9	9	Yes	35	0	1
2019	2019Q3	7	201907	Mungwi District	no Chimba Rural Health Centre	Rural Health Center	0	0	0	0	25	25	0	11	12	Yes	25	0	0
2019	2019Q3	7	201907	Mpulungu District	no Chinakila Rural Health Centre	Rural Health Center	0	0	0	0	17	17	0	9	6	Yes	17	0	0
2019	2019Q3	7	201907	Senga Hill District	no Chindo Health Post	Health Post	0	0	0	0	21	15	6	7	7	Yes	21	0	0
2019	2019Q3	7	201907	Kasama District	no Chiombo Rural Health Centre	Rural Health Center	0	0	0	0	27	27	0	8	8	Yes	27	0	0
2019	2019Q3	7	201907	Mpulungu District	no Chisanza Rural Health Centre	Rural Health Center	0	0	0	0	9	6	3	5	0	Yes	9	0	0
2019	2019Q3	7	201907	Mporokoso District	no Chishamwamba Rural Health Centre	Rural Health Center	0	0	0	0	31	30	1	6	6	Yes	31	0	0
2019	2019Q3	7	201907	Nsama District	no Chishela Rural Health Centre	Rural Health Center	0	0	0	0	15	14	1	6	6	Yes	15	0	0
2019	2019Q3	7	201907	Mpulungu District	no Chitimbwa Rural Health Centre	Rural Health Center	0	0	0	0	23	23	0	10	6	Yes	23	0	0
2019	2019Q3	7	201907	Mungwi District	no Chitimukulu Rural Health Centre	Rural Health Center	0	2	0	0	20	19	5	8	8	Yes	20	2	0
2019	2019Q3	7	201907	Lunte District	no Chitoshi Rural Health Centre	Rural Health Center	0	0	0	0	45	45	0	14	18	Yes	45	0	0
2019	2019Q3	7	201907	Chilubi District	no Chitunkubwe Health Post	Health Post	0	0	0	0	18	17	1	6	5	Yes	18	0	0
2019	2019Q3	7	201907	Mporokoso District	no Chiwala Rural Health Centre	Rural Health Center	0	0	0	0	8	8	0	7	7	Yes	8	0	0
2019	2019Q3	7	201907	Senga Hill District	no Chozi TZR Rural Health Centre	Rural Health Center	1	0	0	0	18	17	1	5	10	Yes	18	1	1
2019	2019Q3	7	201907	Lupososhi District	no Chungu Rural Health Centre	Rural Health Center	0	0	0	0	15	11	4	16	16	Yes	15	0	0
2019	2019Q3	7	201907	Luwingu District	no Fikonkonta Health Post	Health Post	0	0	0	0	10	11	0	7	7	Yes	10	0	0
2019	2019Q3	7	201907	Chilubi District	no Fube Rural Health Centre	Health Post	0	0	0	0	20	15	5	4	4	Yes	20	0	0
2019	2019Q3	7	201907	Luwingu District	no Ipusukilo Rural Health Centre	Rural Health Center	0	0	0	0	4	4	0	3	7	Yes	4	0	0
2019	2019Q3	7	201907	Mbala District	no Isofu Rural Health Centre	Rural Health Center	0	0	0	0	20	20	0	8	6	Yes	20	0	0
2019	2019Q3	7	201907	Mpulungu District	no Isoko Rural Health Centre	Rural Health Center	2	1	0	2	36	25	11	10	12	Yes	38	3	4
2019	2019Q3	7	201907	Senga Hill District	no Iyanda Health Post	Health Post	0	0	0	0	5	5	0	3	3	Yes	5	0	0
2019	2019Q3	7	201907	Kaputa District	no Kafwimbi Health Post	Health Post	0	0	0	0	8	8	0	4	4	Yes	8	0	0
2019	2019Q3	7	201907	Mbala District	no Kaka Rural Health Centre	Rural Health Center	1	0	0	1	12	13	0	7	7	Yes	13	1	2
2019	2019Q3	7	201907	Nsama District	no Kakoma Health Post	Health Post	0	0	0	0	18	16	2	6	7	Yes	18	0	0
2019	2019Q3	7	201907	Lupososhi District	no Kalaba Health Post	Health Post	0	0	0	0	13	13	0	8	8	Yes	13	0	0
2019	2019Q3	7	201907	Kaputa District	no Kalaba Rural Health Centre	Rural Health Center	0	0	1	0	22	21	1	9	10	Yes	22	0	0
2019	2019Q3	7	201907	Mporokoso District	no Kalabwe Rural Health Centre	Rural Health Center	0	0	0	0	10	9	1	10	10	Yes	10	0	0
2019	2019Q3	7	201907	Mpulungu District	no Kalongola Health Post	Health Post	0	0	0	0	65	65	0	0	12	Yes	65	0	0
2019	2019Q3	7	201907	Mporokoso District	no Kambobe Health Post	Health Post	0	0	0	0	7	6	1	4	4	Yes	7	0	0
2019	2019Q3	7	201907	Nsama District	no Kampinda Rural Health Centre	Rural Health Center	0	0	0	0	15	15	0	6	6	Yes	15	0	0
2019	2019Q3	7	201907	Mbala District	no Kamuzwazi Health Post	Health Post	0	0	0	0	21	18	3	9	9	Yes	21	0	0
2019	2019Q3	7	201907	Kaputa District	no Kapala Health Post	Health Post	0	0	0	0	19	19	0	7	7	Yes	19	0	0
2019	2019Q3	7	201907	Mungwi District	no Kapamba Health Post	Health Post	0	0	0	0	30	30	0	7	7	Yes	30	0	0
2019	2019Q3	7	201907	Lunte District	no Kapatu Rural Health Centre	Rural Health Center	0	0	0	0	10	10	0	12	12	Yes	10	0	0
2019	2019Q3	7	201907	Kaputa District	no Kapepula Health Post	Health Post	0	0	0	0	14	14	0	6	6	Yes	14	0	0
2019	2019Q3	7	201907	Nsama District	no Kapisha Health Post	Health Post	0	0	0	0	19	19	0	5	5	Yes	19	0	0
2019	2019Q3	7	201907	Mungwi District	no Kapolyo Rural Health Centre	Rural Health Center	0	0	0	0	35	35	0	9	10	Yes	35	0	0
2019	2019Q3	7	201907	Senga Hill District	no Kapufi Health Post	Health Post	0	0	0	0	16	16	0	8	8	Yes	16	0	0
2019	2019Q3	7	201907	Kaputa District	no Kaputa Rural Health Centre	Rural Health Center	1	0	0	0	38	38	2	21	15	Yes	38	1	1
2019	2019Q3	7	201907	Mpulungu District	no Kasakalawe Health Post	Health Post	0	0	0	0	28	28	0	7	0	Yes	28	0	0
2019	2019Q3	7	201907	Kasama District	no Kasakula Rural Health Centre	Rural Health Center	0	0	0	0	32	22	10	12	12	Yes	32	0	0
2019	2019Q3	7	201907	Mungwi District	no Kaseke Health Post	Health Post	0	0	0	0	4	4	0	3	8	Yes	4	0	0
2019	2019Q3	7	201907	Mbala District	no Kaseshya Health Post	Health Post	0	0	0	0	15	15	0	9	7	Yes	15	0	0
2019	2019Q3	7	201907	Nsama District	no Kashikishi Health Post	Health Post	0	0	0	0	17	17	0	5	4	Yes	17	0	0
2019	2019Q3	7	201907	Luwingu District	no Kasonde Kombo-Kombo Health Post	Health Post	0	0	0	0	11	10	1	7	8	Yes	11	0	0
2019	2019Q3	7	201907	Kasama District	no Kasonde Mutokwa Health Post	Health Post	1	0	0	1	11	10	1	8	8	Yes	12	1	2
2019	2019Q3	7	201907	Kaputa District	no Kasongole Rural Health Centre	Rural Health Center	1	0	0	1	28	29	0	10	10	Yes	29	1	2
2019	2019Q3	7	201907	Kasama District	no Kateshi Rural Health Centre	Rural Health Center	0	0	0	0	8	6	2	10	10	Yes	8	0	0
2019	2019Q3	7	201907	Lupososhi District	no Katuta Rural Health Centre	Rural Health Center	0	0	0	0	35	23	12	15	15	Yes	35	0	0
2019	2019Q3	7	201907	Senga Hill District	no Kavumbo Health Post	Health Post	0	0	0	0	23	21	2	3	6	Yes	23	0	0
2019	2019Q3	7	201907	Chilubi District	no Kawena Health Post	Health Post	0	0	0	0	29	27	2	5	5	Yes	29	0	0
2019	2019Q3	7	201907	Mungwi District	no Kayambi Rural Health Centre	Rural Health Center	0	0	0	0	60	60	0	18	17	Yes	60	0	0
2019	2019Q3	7	201907	Luwingu District	no Laurent Chita Health Post	Health Post	0	0	0	0	17	16	1	5	5	Yes	17	0	0
2019	2019Q3	7	201907	Kasama District	no Location Urban Health Centre	Urban Health Center	0	0	0	0	20	17	3	8	8	Yes	20	0	0
2019	2019Q3	7	201907	Kasama District	no Lubushi Rural Health Centre	Rural Health Center	0	0	0	0	45	40	5	15	14	Yes	45	0	0
2019	2019Q3	7	201907	Luwingu District	no Luena Rural Health Centre	Rural Health Center	0	0	0	0	19	19	0	16	16	Yes	19	0	0
2019	2019Q3	7	201907	Lupososhi District	no Lufubu Health Post	Health Post	0	0	0	1	12	13	0	5	5	Yes	13	0	1
2019	2019Q3	7	201907	Mbala District	no Luka Health Post	Health Post	0	0	0	0	13	12	1	7	7	Yes	13	0	0
2019	2019Q3	7	201907	Kasama District	no Lukashi Health Post	Health Post	0	0	0	0	11	11	0	5	5	Yes	11	0	0
2019	2019Q3	7	201907	Lupososhi District	no Lukolongo Health Post	Health Post	0	0	0	0	14	12	2	10	10	Yes	14	0	0
2019	2019Q3	7	201907	Lupososhi District	no Lundu Health Post	Health Post	0	0	0	2	9	9	2	6	6	Yes	11	0	2
2019	2019Q3	7	201907	Kaputa District	no Luntomfwe Health Post	Health Post	0	0	0	0	9	9	0	6	6	Yes	9	0	0
2019	2019Q3	7	201907	Mungwi District	no Makasa Rural Health Centre	Rural Health Center	0	0	0	0	52	52	0	15	15	Yes	52	0	0
2019	2019Q3	7	201907	Mungwi District	no Malole Rural Health Centre	Rural Health Center	0	0	0	0	17	17	0	10	13	Yes	17	0	0
2019	2019Q3	7	201907	Senga Hill District	no Mambwe Mission Rural Health Centre	Zonal Level Health Facility	0	0	0	0	30	30	0	3	3	Yes	30	0	0
2019	2019Q3	7	201907	Mbala District	no Masamba Rural Health Centre	Rural Health Center	0	0	0	0	46	30	16	9	10	Yes	46	0	0
2019	2019Q3	7	201907	Chilubi District	no Matipa Rural Health Centre	Rural Health Center	0	0	0	0	33	32	2	6	10	Yes	33	0	0
2019	2019Q3	7	201907	Senga Hill District	no Maule Health Post	Health Post	0	0	0	0	7	6	1	7	7	Yes	7	0	0
2019	2019Q3	7	201907	Chilubi District	no Mayuka Rural Health Centre	Rural Health Center	0	0	0	0	30	30	0	6	6	Yes	30	0	0
2019	2019Q3	7	201907	Mbala District	no Mbala Urban Clinic	Urban Health Center	1	0	0	0	7	8	0	5	5	Yes	7	1	1
2019	2019Q3	7	201907	Kasama District	no Mbusa Rural Health Centre	Rural Health Center	0	0	0	0	21	21	0	9	9	Yes	21	0	0
2019	2019Q3	7	201907	Luwingu District	no Menga Health Post	Health Post	0	0	0	0	8	7	1	4	4	Yes	8	0	0
2019	2019Q3	7	201907	Kasama District	no Misambo Health Post	Health Post	0	0	0	0	12	12	0	4	4	Yes	12	0	0
2019	2019Q3	7	201907	Kasama District	no Misengo Rural Health Centre	Rural Health Center	0	0	0	0	12	11	1	7	10	Yes	12	0	0
2019	2019Q3	7	201907	Chilubi District	no Mofu Rural Health Centre	Rural Health Center	0	0	1	1	50	48	3	6	10	Yes	51	0	1
2019	2019Q3	7	201907	Lunte District	no Moseni Health Post	Health Post	0	0	0	0	27	27	0	8	8	Yes	27	0	0
2019	2019Q3	7	201907	Senga Hill District	no Mpande Rural Health Centre	Rural Health Center	0	0	0	0	51	51	0	11	9	Yes	51	0	0
2019	2019Q3	7	201907	Mpulungu District	no Mpulungu Urban Health Centre	Urban Health Center	0	0	1	0	25	20	5	0	18	Yes	25	0	0
2019	2019Q3	7	201907	Chilubi District	no Mubili Health Post	Health Post	0	0	0	0	26	14	12	6	6	Yes	26	0	0
2019	2019Q3	7	201907	Lunte District	no Mukolwe Rural Health Centre	Rural Health Center	0	0	0	0	25	24	1	7	8	Yes	25	0	0
2019	2019Q3	7	201907	Lunte District	no Mukupa Kaoma Rural Health Centre	Rural Health Center	0	0	0	0	50	49	2	16	15	Yes	50	0	0
2019	2019Q3	7	201907	Kaputa District	no Mukupa Katandula Rural Health Centre	Rural Health Center	0	0	1	0	20	20	1	11	7	Yes	20	0	0
2019	2019Q3	7	201907	Kasama District	no Mulanshi Rural Health Centre	Rural Health Center	0	0	0	0	22	22	0	8	8	Yes	22	0	0
2019	2019Q3	7	201907	Mbala District	no Mulefu Health Post	Health Post	0	0	0	0	18	18	0	6	7	Yes	18	0	0
2019	2019Q3	7	201907	Lunte District	no Mulenga Mapesa Health Post	Health Post	0	0	0	0	7	6	1	4	4	Yes	7	0	0
2019	2019Q3	7	201907	Kasama District	no Mulobola Rural Health Centre	Rural Health Center	1	0	0	1	16	13	4	8	10	Yes	17	1	2
2019	2019Q3	7	201907	Lupososhi District	no Mumba Health Post	Health Post	0	0	0	0	27	20	7	5	5	Yes	27	0	0
2019	2019Q3	7	201907	Mungwi District	no Mumba Rural Health Centre	Rural Health Center	0	0	0	0	27	25	3	8	10	Yes	27	0	0
2019	2019Q3	7	201907	Kasama District	no Mumbimfumu Health Post	Health Post	0	0	0	0	11	11	0	6	6	Yes	11	0	0
2019	2019Q3	7	201907	Mungwi District	no Mungwi Rural Health Centre	Rural Health Center	0	0	0	0	46	45	1	13	12	Yes	46	0	0
2019	2019Q3	7	201907	Mbala District	no Musipazi Rural Health Centre	Rural Health Center	0	0	0	0	34	34	2	6	7	Yes	34	0	0
2019	2019Q3	7	201907	Lupososhi District	no Mutondo Health Post	Health Post	0	0	0	0	12	11	1	9	9	Yes	12	0	0
2019	2019Q3	7	201907	Kasama District	no Mwamba Rural Health Centre (Kasama)	Rural Health Center	0	0	0	0	33	33	0	7	6	Yes	33	0	0
2019	2019Q3	7	201907	Mbala District	no Mwamba Rural Health Centre (Mbala)	Rural Health Center	0	0	0	0	22	22	0	7	4	Yes	22	0	0
2019	2019Q3	7	201907	Lupososhi District	no Mwando Health Post	Health Post	1	1	0	0	13	12	1	6	6	Yes	13	2	1
2019	2019Q3	7	201907	Mbala District	no Mwenda Health Post	Health Post	0	0	0	0	7	7	0	7	6	Yes	7	0	0
2019	2019Q3	7	201907	Nsama District	no Mwewe Rural Health Centre	Rural Health Center	0	0	0	0	8	6	2	6	6	Yes	8	0	0
2019	2019Q3	7	201907	Luwingu District	no Ndoki Rural Health Centre	Rural Health Center	0	0	0	0	18	16	2	11	11	Yes	18	0	0
2019	2019Q3	7	201907	Mungwi District	no Ngoli Rural Health Centre	Rural Health Center	0	0	0	0	44	44	0	7	8	Yes	44	0	0
2019	2019Q3	7	201907	Luwingu District	no Njoko Health Post	Health Post	0	0	0	0	19	19	0	7	13	Yes	19	0	0
2019	2019Q3	7	201907	Kasama District	no Nkolemfumu Rural Health Centre	Rural Health Center	0	0	0	0	35	35	0	5	5	Yes	35	0	0
2019	2019Q3	7	201907	Kaputa District	no Nkosha Health Post	Health Post	0	0	0	0	7	6	1	6	6	Yes	7	0	0
2019	2019Q3	7	201907	Senga Hill District	no Nondo Rural Health Centre	Rural Health Center	0	0	0	0	16	16	0	5	6	Yes	16	0	0
2019	2019Q3	7	201907	Nsama District	no Nsama Rural Health Centre	Rural Health Center	0	0	0	0	31	30	1	8	10	Yes	31	0	0
2019	2019Q3	7	201907	Luwingu District	no Nsanja Health Post	Health Post	1	0	0	1	11	10	2	7	7	Yes	12	1	2
2019	2019Q3	7	201907	Mungwi District	no Nseluka Rural Health Centre	Rural Health Center	0	0	1	2	27	29	3	12	11	Yes	29	0	2
2019	2019Q3	7	201907	Senga Hill District	no Nsokolo Rural Health Centre	Rural Health Center	0	0	0	0	26	26	0	6	11	Yes	26	0	0
2019	2019Q3	7	201907	Lupososhi District	no Nsombo Rural Health Centre	Rural Health Center	0	0	0	0	24	24	0	12	12	Yes	24	0	0
2019	2019Q3	7	201907	Chilubi District	no Nsumbu Rural Health Centre (Chilubi)	Rural Health Center	0	0	0	0	48	46	2	8	8	Yes	48	0	0
2019	2019Q3	7	201907	Nsama District	no Nsumbu Rural Health Centre (Nsama)	Rural Health Center	0	0	0	0	48	48	0	6	13	Yes	48	0	0
2019	2019Q3	7	201907	Mungwi District	no Peleti Rural Health Centre	Rural Health Center	0	0	0	0	21	18	3	8	8	Yes	21	0	0
2019	2019Q3	7	201907	Mungwi District	no Rosa Rural Health Centre	Rural Health Center	0	0	0	0	19	20	0	10	10	Yes	19	0	0
2019	2019Q3	7	201907	Mungwi District	no Sampa Health Post	Health Post	0	0	0	0	17	17	0	5	5	Yes	17	0	0
2019	2019Q3	7	201907	Chilubi District	no Santa Maria Mission Rural Health Centre	Zonal Level Health Facility	0	0	0	0	24	23	1	6	6	Yes	24	0	0
2019	2019Q3	7	201907	Senga Hill District	no Senga Rural Health Centre	Rural Health Center	0	0	0	0	36	29	7	8	12	Yes	36	0	0
2019	2019Q3	7	201907	Senga Hill District	no Senka Rural Health Centre	Rural Health Center	0	0	0	0	15	14	1	5	8	Yes	15	0	0
2019	2019Q3	7	201907	Lunte District	no Shibwalya Kapila Rural Health Centre	Rural Health Center	0	0	0	0	35	33	2	15	15	Yes	35	0	0
2019	2019Q3	7	201907	Senga Hill District	no Shikulu Musonda Health Post	Health Post	0	0	0	0	33	33	0	8	8	Yes	33	0	0
2019	2019Q3	7	201907	Luwingu District	no Shimumbi Rural Health Centre	Rural Health Center	0	0	0	2	21	23	0	19	21	Yes	23	0	2
2019	2019Q3	7	201907	Senga Hill District	no Sumbi Health Post	Health Post	0	0	0	0	32	29	3	8	8	Yes	32	0	0
2019	2019Q3	7	201907	Mporokoso District	no Sunkutu Rural Health Centre	Rural Health Center	0	0	0	0	10	10	2	4	4	Yes	10	0	0
2019	2019Q3	7	201907	Senga Hill District	no Tanzuka Health Post	Health Post	0	0	0	0	22	22	0	7	11	Yes	22	0	0
2019	2019Q3	7	201907	Mporokoso District	no Township Rural Health Centre	Rural Health Center	0	0	0	0	61	59	2	5	5	Yes	61	0	0
2019	2019Q3	7	201907	Mbala District	no Tulemane Urban Clinic	Urban Health Center	0	0	0	0	22	21	1	11	11	Yes	22	0	0
2019	2019Q3	7	201907	Luwingu District	no Tungati Rural Health Centre	Rural Health Center	0	0	0	0	31	30	1	16	16	Yes	31	0	0
2019	2019Q3	7	201907	Mpulungu District	no Vyamba Rural Health Centre	Rural Health Center	0	0	0	0	21	21	0	10	10	Yes	21	0	0
2019	2019Q3	8	201908	Chilubi District	no Chaba Rural Health Centre	Rural Health Center	1	0	0	1	39	35	5	9	9	Yes	40	1	2
2019	2019Q3	8	201908	Mporokoso District	no Chalabesa Health Post	Health Post	0	0	0	0	19	19	0	6	6	Yes	19	0	0
2019	2019Q3	8	201908	Kasama District	no Chandamukulu Health Post	Rural Health Center	0	0	0	0	21	20	1	8	8	Yes	21	0	0
2019	2019Q3	8	201908	Lunte District	no Chewe Health Post	Health Post	0	0	0	0	7	6	1	8	8	Yes	7	0	0
2019	2019Q3	8	201908	Mpulungu District	no Chibote Health Post	Health Post	0	0	0	0	36	36	0	8	0	Yes	36	0	0
2019	2019Q3	8	201908	Mungwi District	no Chifulo Health Post	Health Post	0	0	0	0	19	19	0	6	7	Yes	19	0	0
2019	2019Q3	8	201908	Chilubi District	no Chifwenge Rural Health Centre	Rural Health Center	0	0	0	0	21	18	3	6	6	Yes	21	0	0
2019	2019Q3	8	201908	Senga Hill District	no Chikunta Health Post	Health Post	0	0	0	0	15	15	0	7	6	Yes	15	0	0
2019	2019Q3	8	201908	Chilubi District	no Chilubi Rural Health Centre	Rural Health Center	0	0	0	0	42	37	5	9	9	Yes	42	0	0
2019	2019Q3	8	201908	Mungwi District	no Chimba Rural Health Centre	Rural Health Center	0	0	0	0	23	23	0	11	12	Yes	23	0	0
2019	2019Q3	8	201908	Mpulungu District	no Chinakila Rural Health Centre	Rural Health Center	0	0	0	0	10	7	3	4	6	Yes	10	0	0
2019	2019Q3	8	201908	Senga Hill District	no Chindo Health Post	Health Post	0	0	0	0	16	15	1	5	7	Yes	16	0	0
2019	2019Q3	8	201908	Kasama District	no Chiombo Rural Health Centre	Rural Health Center	0	0	0	1	25	26	0	8	8	Yes	26	0	1
2019	2019Q3	8	201908	Mpulungu District	no Chisanza Rural Health Centre	Rural Health Center	0	0	0	0	14	14	0	5	0	Yes	14	0	0
2019	2019Q3	8	201908	Mporokoso District	no Chishamwamba Rural Health Centre	Rural Health Center	0	0	0	0	14	15	0	6	6	Yes	14	0	0
2019	2019Q3	8	201908	Nsama District	no Chishela Rural Health Centre	Rural Health Center	0	0	0	0	18	18	0	5	6	Yes	18	0	0
2019	2019Q3	8	201908	Mpulungu District	no Chitimbwa Rural Health Centre	Rural Health Center	0	0	0	0	14	14	0	7	6	Yes	14	0	0
2019	2019Q3	8	201908	Mungwi District	no Chitimukulu Rural Health Centre	Rural Health Center	0	0	0	1	29	30	1	8	8	Yes	30	0	1
2019	2019Q3	8	201908	Lunte District	no Chitoshi Rural Health Centre	Rural Health Center	0	0	1	0	31	31	0	14	18	Yes	31	0	0
2019	2019Q3	8	201908	Chilubi District	no Chitunkubwe Health Post	Health Post	0	0	0	0	16	16	0	5	5	Yes	16	0	0
2019	2019Q3	8	201908	Mporokoso District	no Chiwala Rural Health Centre	Rural Health Center	0	0	0	0	4	4	0	7	7	Yes	4	0	0
2019	2019Q3	8	201908	Senga Hill District	no Chozi TZR Rural Health Centre	Rural Health Center	1	0	0	0	20	20	0	10	10	Yes	20	1	1
2019	2019Q3	8	201908	Lupososhi District	no Chungu Rural Health Centre	Rural Health Center	2	1	0	2	10	10	1	16	16	Yes	12	3	4
2019	2019Q3	8	201908	Luwingu District	no Fikonkonta Health Post	Health Post	0	1	0	0	17	15	2	7	7	Yes	17	1	0
2019	2019Q3	8	201908	Chilubi District	no Fube Rural Health Centre	Health Post	0	0	0	0	14	11	3	5	4	Yes	14	0	0
2019	2019Q3	8	201908	Luwingu District	no Ipusukilo Rural Health Centre	Rural Health Center	0	0	0	0	0	0	0	0	7	No	0	0	0
2019	2019Q3	8	201908	Mbala District	no Isofu Rural Health Centre	Rural Health Center	0	0	0	0	30	30	0	8	6	Yes	30	0	0
2019	2019Q3	8	201908	Mpulungu District	no Isoko Rural Health Centre	Rural Health Center	2	0	0	0	14	12	2	9	12	Yes	14	2	2
2019	2019Q3	8	201908	Senga Hill District	no Iyanda Health Post	Health Post	0	0	0	0	1	1	0	3	3	Yes	1	0	0
2019	2019Q3	8	201908	Kaputa District	no Kafwimbi Health Post	Health Post	0	0	0	0	5	4	1	4	4	Yes	5	0	0
2019	2019Q3	8	201908	Mbala District	no Kaka Rural Health Centre	Rural Health Center	1	0	0	1	10	10	1	6	7	Yes	11	1	2
2019	2019Q3	8	201908	Nsama District	no Kakoma Health Post	Health Post	0	0	0	0	30	24	5	6	7	Yes	30	0	0
2019	2019Q3	8	201908	Lupososhi District	no Kalaba Health Post	Health Post	0	0	0	0	26	26	0	7	8	Yes	26	0	0
2019	2019Q3	8	201908	Kaputa District	no Kalaba Rural Health Centre	Rural Health Center	0	0	0	0	29	24	5	9	10	Yes	29	0	0
2019	2019Q3	8	201908	Mporokoso District	no Kalabwe Rural Health Centre	Rural Health Center	0	0	0	0	5	5	0	10	10	Yes	5	0	0
2019	2019Q3	8	201908	Mpulungu District	no Kalongola Health Post	Health Post	0	0	0	0	50	50	0	10	12	Yes	50	0	0
2019	2019Q3	8	201908	Mporokoso District	no Kambobe Health Post	Health Post	0	0	0	0	9	7	2	4	4	Yes	9	0	0
2019	2019Q3	8	201908	Nsama District	no Kampinda Rural Health Centre	Rural Health Center	0	0	0	0	24	20	4	6	6	Yes	24	0	0
2019	2019Q3	8	201908	Mbala District	no Kamuzwazi Health Post	Health Post	0	0	0	0	23	22	1	9	9	Yes	23	0	0
2019	2019Q3	8	201908	Kaputa District	no Kapala Health Post	Health Post	1	0	0	0	22	23	0	7	7	Yes	22	1	1
2019	2019Q3	8	201908	Mungwi District	no Kapamba Health Post	Health Post	0	0	0	0	30	30	0	7	7	Yes	30	0	0
2019	2019Q3	8	201908	Lunte District	no Kapatu Rural Health Centre	Rural Health Center	0	0	0	0	14	13	1	9	12	Yes	14	0	0
2019	2019Q3	8	201908	Kaputa District	no Kapepula Health Post	Health Post	0	0	0	0	13	13	0	6	6	Yes	13	0	0
2019	2019Q3	8	201908	Nsama District	no Kapisha Health Post	Health Post	0	0	0	0	12	11	1	5	5	Yes	12	0	0
2019	2019Q3	8	201908	Mungwi District	no Kapolyo Rural Health Centre	Rural Health Center	0	0	0	0	38	39	0	8	10	Yes	38	0	0
2019	2019Q3	8	201908	Senga Hill District	no Kapufi Health Post	Health Post	0	0	0	0	16	16	0	8	8	Yes	16	0	0
2019	2019Q3	8	201908	Kaputa District	no Kaputa Rural Health Centre	Rural Health Center	1	0	0	0	49	49	4	21	15	Yes	49	1	1
2019	2019Q3	8	201908	Mpulungu District	no Kasakalawe Health Post	Health Post	0	0	0	0	34	34	0	0	0	Yes	34	0	0
2019	2019Q3	8	201908	Kasama District	no Kasakula Rural Health Centre	Rural Health Center	0	0	0	0	31	19	12	12	12	Yes	31	0	0
2019	2019Q3	8	201908	Mungwi District	no Kaseke Health Post	Health Post	0	0	0	0	4	4	0	3	8	Yes	4	0	0
2019	2019Q3	8	201908	Mbala District	no Kaseshya Health Post	Health Post	0	0	0	0	8	8	0	8	7	Yes	8	0	0
2019	2019Q3	8	201908	Nsama District	no Kashikishi Health Post	Health Post	0	0	0	0	9	9	0	5	4	Yes	9	0	0
2019	2019Q3	8	201908	Luwingu District	no Kasonde Kombo-Kombo Health Post	Health Post	0	0	0	0	10	10	0	7	8	Yes	10	0	0
2019	2019Q3	8	201908	Kasama District	no Kasonde Mutokwa Health Post	Health Post	0	0	0	1	12	13	0	8	8	Yes	13	0	1
2019	2019Q3	8	201908	Kaputa District	no Kasongole Rural Health Centre	Rural Health Center	2	0	0	2	26	28	0	10	10	Yes	28	2	4
2019	2019Q3	8	201908	Kasama District	no Kateshi Rural Health Centre	Rural Health Center	0	0	0	0	8	8	0	10	10	Yes	8	0	0
2019	2019Q3	8	201908	Lupososhi District	no Katuta Rural Health Centre	Rural Health Center	1	0	0	1	30	34	2	12	15	Yes	31	1	2
2019	2019Q3	8	201908	Senga Hill District	no Kavumbo Health Post	Health Post	0	0	0	0	38	38	0	7	6	Yes	38	0	0
2019	2019Q3	8	201908	Chilubi District	no Kawena Health Post	Health Post	2	0	0	0	26	25	1	5	5	Yes	26	2	2
2019	2019Q3	8	201908	Mungwi District	no Kayambi Rural Health Centre	Rural Health Center	0	0	0	0	65	65	0	15	17	Yes	65	0	0
2019	2019Q3	8	201908	Luwingu District	no Laurent Chita Health Post	Health Post	0	0	0	0	6	6	0	5	5	Yes	6	0	0
2019	2019Q3	8	201908	Kasama District	no Location Urban Health Centre	Urban Health Center	0	0	0	1	26	23	4	8	8	Yes	27	0	1
2019	2019Q3	8	201908	Kasama District	no Lubushi Rural Health Centre	Rural Health Center	1	0	0	1	29	25	5	14	14	Yes	30	1	2
2019	2019Q3	8	201908	Luwingu District	no Luena Rural Health Centre	Rural Health Center	0	0	0	0	18	17	1	16	16	Yes	18	0	0
2019	2019Q3	8	201908	Lupososhi District	no Lufubu Health Post	Health Post	0	0	0	0	7	5	1	5	5	Yes	7	0	0
2019	2019Q3	8	201908	Mbala District	no Luka Health Post	Health Post	2	0	0	0	6	6	0	7	7	Yes	6	2	2
2019	2019Q3	8	201908	Kasama District	no Lukashi Health Post	Health Post	0	0	0	0	12	12	0	5	5	Yes	12	0	0
2019	2019Q3	8	201908	Lupososhi District	no Lukolongo Health Post	Health Post	0	0	0	0	19	16	3	10	10	Yes	19	0	0
2019	2019Q3	8	201908	Lupososhi District	no Lundu Health Post	Health Post	0	0	0	1	7	5	3	6	6	Yes	8	0	1
2019	2019Q3	8	201908	Kaputa District	no Luntomfwe Health Post	Health Post	0	0	0	0	9	9	0	4	6	Yes	9	0	0
2019	2019Q3	8	201908	Mungwi District	no Makasa Rural Health Centre	Rural Health Center	0	0	1	0	58	58	0	15	15	Yes	58	0	0
2019	2019Q3	8	201908	Mungwi District	no Malole Rural Health Centre	Rural Health Center	0	0	0	0	21	21	0	11	13	Yes	21	0	0
2019	2019Q3	8	201908	Senga Hill District	no Mambwe Mission Rural Health Centre	Zonal Level Health Facility	0	0	0	0	20	18	2	3	3	Yes	20	0	0
2019	2019Q3	8	201908	Mbala District	no Masamba Rural Health Centre	Rural Health Center	0	0	0	0	34	33	1	10	10	Yes	34	0	0
2019	2019Q3	8	201908	Chilubi District	no Matipa Rural Health Centre	Rural Health Center	0	0	0	0	36	33	4	5	10	Yes	36	0	0
2019	2019Q3	8	201908	Senga Hill District	no Maule Health Post	Health Post	0	0	0	0	10	10	0	7	7	Yes	10	0	0
2019	2019Q3	8	201908	Chilubi District	no Mayuka Rural Health Centre	Rural Health Center	0	0	0	0	30	30	0	6	6	Yes	30	0	0
2019	2019Q3	8	201908	Mbala District	no Mbala Urban Clinic	Urban Health Center	0	0	0	0	17	17	0	6	5	Yes	17	0	0
2019	2019Q3	8	201908	Kasama District	no Mbusa Rural Health Centre	Rural Health Center	0	0	0	0	14	14	0	9	9	Yes	14	0	0
2019	2019Q3	8	201908	Luwingu District	no Menga Health Post	Health Post	0	0	0	0	8	6	2	4	4	Yes	8	0	0
2019	2019Q3	8	201908	Kasama District	no Misambo Health Post	Health Post	0	0	0	0	9	8	1	4	4	Yes	9	0	0
2019	2019Q3	8	201908	Kasama District	no Misengo Rural Health Centre	Rural Health Center	0	0	0	0	9	8	1	10	10	Yes	9	0	0
2019	2019Q3	8	201908	Chilubi District	no Mofu Rural Health Centre	Rural Health Center	1	0	0	0	62	55	7	7	10	Yes	62	1	1
2019	2019Q3	8	201908	Lunte District	no Moseni Health Post	Health Post	0	0	0	0	22	22	0	8	8	Yes	22	0	0
2019	2019Q3	8	201908	Senga Hill District	no Mpande Rural Health Centre	Rural Health Center	0	0	0	0	53	53	0	12	9	Yes	53	0	0
2019	2019Q3	8	201908	Mpulungu District	no Mpulungu Urban Health Centre	Urban Health Center	1	0	1	0	37	35	2	14	18	Yes	37	1	1
2019	2019Q3	8	201908	Chilubi District	no Mubili Health Post	Health Post	2	0	0	0	28	10	18	6	6	Yes	28	2	2
2019	2019Q3	8	201908	Lunte District	no Mukolwe Rural Health Centre	Rural Health Center	0	0	0	0	13	13	1	8	8	Yes	13	0	0
2019	2019Q3	8	201908	Lunte District	no Mukupa Kaoma Rural Health Centre	Rural Health Center	0	0	0	0	55	55	0	15	15	Yes	55	0	0
2019	2019Q3	8	201908	Kaputa District	no Mukupa Katandula Rural Health Centre	Rural Health Center	0	0	0	0	14	14	2	9	7	Yes	14	0	0
2019	2019Q3	8	201908	Kasama District	no Mulanshi Rural Health Centre	Rural Health Center	0	0	0	0	20	20	0	8	8	Yes	20	0	0
2019	2019Q3	8	201908	Mbala District	no Mulefu Health Post	Health Post	0	0	0	0	19	19	0	6	7	Yes	19	0	0
2019	2019Q3	8	201908	Lunte District	no Mulenga Mapesa Health Post	Health Post	0	0	0	0	11	10	1	4	4	Yes	11	0	0
2019	2019Q3	8	201908	Kasama District	no Mulobola Rural Health Centre	Rural Health Center	1	1	0	0	3	2	2	4	10	Yes	3	2	1
2019	2019Q3	8	201908	Lupososhi District	no Mumba Health Post	Health Post	1	0	0	0	11	9	2	5	5	Yes	11	1	1
2019	2019Q3	8	201908	Mungwi District	no Mumba Rural Health Centre	Rural Health Center	0	0	0	0	18	18	0	8	10	Yes	18	0	0
2019	2019Q3	8	201908	Kasama District	no Mumbimfumu Health Post	Health Post	0	0	0	0	11	10	0	6	6	Yes	11	0	0
2019	2019Q3	8	201908	Mungwi District	no Mungwi Rural Health Centre	Rural Health Center	0	0	0	0	55	54	1	0	12	Yes	55	0	0
2019	2019Q3	8	201908	Mbala District	no Musipazi Rural Health Centre	Rural Health Center	0	0	0	0	17	17	0	8	7	Yes	17	0	0
2019	2019Q3	8	201908	Lupososhi District	no Mutondo Health Post	Health Post	1	0	0	0	12	10	2	8	9	Yes	12	1	1
2019	2019Q3	8	201908	Kasama District	no Mwamba Rural Health Centre (Kasama)	Rural Health Center	0	0	0	0	18	18	0	6	6	Yes	18	0	0
2019	2019Q3	8	201908	Mbala District	no Mwamba Rural Health Centre (Mbala)	Rural Health Center	1	0	0	1	19	20	0	5	4	Yes	20	1	2
2019	2019Q3	8	201908	Lupososhi District	no Mwando Health Post	Health Post	0	0	0	0	6	6	0	6	6	Yes	6	0	0
2019	2019Q3	8	201908	Mbala District	no Mwenda Health Post	Health Post	0	0	0	0	5	5	0	7	6	Yes	5	0	0
2019	2019Q3	8	201908	Nsama District	no Mwewe Rural Health Centre	Rural Health Center	0	0	0	0	17	17	0	6	6	Yes	17	0	0
2019	2019Q3	8	201908	Luwingu District	no Ndoki Rural Health Centre	Rural Health Center	0	0	0	0	23	15	8	11	11	Yes	23	0	0
2019	2019Q3	8	201908	Mungwi District	no Ngoli Rural Health Centre	Rural Health Center	0	0	0	1	19	20	0	8	8	Yes	20	0	1
2019	2019Q3	8	201908	Luwingu District	no Njoko Health Post	Health Post	0	0	0	0	9	9	0	7	13	Yes	9	0	0
2019	2019Q3	8	201908	Kasama District	no Nkolemfumu Rural Health Centre	Rural Health Center	0	0	0	0	34	32	2	5	5	Yes	34	0	0
2019	2019Q3	8	201908	Kaputa District	no Nkosha Health Post	Health Post	0	0	0	0	8	7	1	6	6	Yes	8	0	0
2019	2019Q3	8	201908	Senga Hill District	no Nondo Rural Health Centre	Rural Health Center	0	0	0	0	20	18	2	7	6	Yes	20	0	0
2019	2019Q3	8	201908	Nsama District	no Nsama Rural Health Centre	Rural Health Center	0	0	0	0	19	19	0	8	10	Yes	19	0	0
2019	2019Q3	8	201908	Luwingu District	no Nsanja Health Post	Health Post	0	0	0	1	7	7	1	7	7	Yes	8	0	1
2019	2019Q3	8	201908	Mungwi District	no Nseluka Rural Health Centre	Rural Health Center	0	0	0	0	38	34	4	7	11	Yes	38	0	0
2019	2019Q3	8	201908	Senga Hill District	no Nsokolo Rural Health Centre	Rural Health Center	0	0	0	0	29	29	0	8	11	Yes	29	0	0
2019	2019Q3	8	201908	Lupososhi District	no Nsombo Rural Health Centre	Rural Health Center	0	0	0	0	18	18	0	12	12	Yes	18	0	0
2019	2019Q3	8	201908	Chilubi District	no Nsumbu Rural Health Centre (Chilubi)	Rural Health Center	1	0	0	0	53	49	5	8	8	Yes	53	1	1
2019	2019Q3	8	201908	Nsama District	no Nsumbu Rural Health Centre (Nsama)	Rural Health Center	0	0	2	0	40	41	0	6	13	Yes	40	0	0
2019	2019Q3	8	201908	Mungwi District	no Peleti Rural Health Centre	Rural Health Center	0	0	0	0	16	16	1	8	8	Yes	16	0	0
2019	2019Q3	8	201908	Mungwi District	no Rosa Rural Health Centre	Rural Health Center	0	0	0	0	14	14	0	8	10	Yes	14	0	0
2019	2019Q3	8	201908	Mungwi District	no Sampa Health Post	Health Post	0	0	0	0	12	12	0	5	5	Yes	12	0	0
2019	2019Q3	8	201908	Chilubi District	no Santa Maria Mission Rural Health Centre	Zonal Level Health Facility	0	0	0	0	21	21	0	6	6	Yes	21	0	0
2019	2019Q3	8	201908	Senga Hill District	no Senga Rural Health Centre	Rural Health Center	0	0	0	0	22	17	5	9	12	Yes	22	0	0
2019	2019Q3	8	201908	Senga Hill District	no Senka Rural Health Centre	Rural Health Center	0	0	0	0	14	14	0	8	8	Yes	14	0	0
2019	2019Q3	8	201908	Lunte District	no Shibwalya Kapila Rural Health Centre	Rural Health Center	0	0	0	0	28	26	2	15	15	Yes	28	0	0
2019	2019Q3	8	201908	Senga Hill District	no Shikulu Musonda Health Post	Health Post	0	0	0	0	15	15	0	8	8	Yes	15	0	0
2019	2019Q3	8	201908	Luwingu District	no Shimumbi Rural Health Centre	Rural Health Center	0	0	0	2	18	18	4	19	21	Yes	20	0	2
2019	2019Q3	8	201908	Senga Hill District	no Sumbi Health Post	Health Post	0	0	0	0	16	15	1	7	8	Yes	16	0	0
2019	2019Q3	8	201908	Mporokoso District	no Sunkutu Rural Health Centre	Rural Health Center	0	0	0	0	10	10	2	4	4	Yes	10	0	0
2019	2019Q3	8	201908	Senga Hill District	no Tanzuka Health Post	Health Post	0	0	0	0	23	23	0	11	11	Yes	23	0	0
2019	2019Q3	8	201908	Mporokoso District	no Township Rural Health Centre	Rural Health Center	2	0	0	0	66	65	1	5	5	Yes	66	2	2
2019	2019Q3	8	201908	Mbala District	no Tulemane Urban Clinic	Urban Health Center	0	0	0	0	42	40	2	10	11	Yes	42	0	0
2019	2019Q3	8	201908	Luwingu District	no Tungati Rural Health Centre	Rural Health Center	0	0	0	0	21	21	0	13	16	Yes	21	0	0
2019	2019Q3	8	201908	Mpulungu District	no Vyamba Rural Health Centre	Rural Health Center	0	0	1	0	12	12	0	6	10	Yes	12	0	0
2019	2019Q3	9	201909	Chilubi District	no Chaba Rural Health Centre	Rural Health Center	0	0	0	0	47	37	10	9	9	Yes	47	0	0
2019	2019Q3	9	201909	Mporokoso District	no Chalabesa Health Post	Health Post	0	0	0	0	16	15	1	6	6	Yes	16	0	0
2019	2019Q3	9	201909	Kasama District	no Chandamukulu Health Post	Rural Health Center	0	0	0	0	23	18	5	8	8	Yes	23	0	0
2019	2019Q3	9	201909	Lunte District	no Chewe Health Post	Health Post	0	0	0	0	10	10	0	8	8	Yes	10	0	0
2019	2019Q3	9	201909	Mpulungu District	no Chibote Health Post	Health Post	0	0	0	0	35	35	0	9	0	Yes	35	0	0
2019	2019Q3	9	201909	Mungwi District	no Chifulo Health Post	Health Post	1	0	0	1	26	27	0	7	7	Yes	27	1	2
2019	2019Q3	9	201909	Chilubi District	no Chifwenge Rural Health Centre	Rural Health Center	0	0	0	1	21	19	3	6	6	Yes	22	0	1
2019	2019Q3	9	201909	Senga Hill District	no Chikunta Health Post	Health Post	0	0	1	0	18	18	0	5	6	Yes	18	0	0
2019	2019Q3	9	201909	Chilubi District	no Chilubi Rural Health Centre	Rural Health Center	0	0	0	0	40	40	0	8	9	Yes	40	0	0
2019	2019Q3	9	201909	Mungwi District	no Chimba Rural Health Centre	Rural Health Center	0	0	0	0	23	23	0	11	12	Yes	23	0	0
2019	2019Q3	9	201909	Mpulungu District	no Chinakila Rural Health Centre	Rural Health Center	1	0	0	1	27	24	4	8	6	Yes	28	1	2
2019	2019Q3	9	201909	Senga Hill District	no Chindo Health Post	Health Post	0	0	0	1	7	8	0	5	7	Yes	8	0	1
2019	2019Q3	9	201909	Kasama District	no Chiombo Rural Health Centre	Rural Health Center	0	0	0	0	22	22	0	8	8	Yes	22	0	0
2019	2019Q3	9	201909	Mpulungu District	no Chisanza Rural Health Centre	Rural Health Center	0	0	0	0	17	17	0	6	0	Yes	17	0	0
2019	2019Q3	9	201909	Mporokoso District	no Chishamwamba Rural Health Centre	Rural Health Center	1	0	0	0	18	18	0	6	6	Yes	18	1	1
2019	2019Q3	9	201909	Nsama District	no Chishela Rural Health Centre	Rural Health Center	0	0	0	0	18	17	0	5	6	Yes	18	0	0
2019	2019Q3	9	201909	Mpulungu District	no Chitimbwa Rural Health Centre	Rural Health Center	0	0	0	0	12	8	4	7	6	Yes	12	0	0
2019	2019Q3	9	201909	Mungwi District	no Chitimukulu Rural Health Centre	Rural Health Center	0	0	0	0	25	22	3	8	8	Yes	25	0	0
2019	2019Q3	9	201909	Lunte District	no Chitoshi Rural Health Centre	Rural Health Center	0	0	0	0	37	37	0	14	18	Yes	37	0	0
2019	2019Q3	9	201909	Chilubi District	no Chitunkubwe Health Post	Health Post	0	0	0	0	22	22	0	5	5	Yes	22	0	0
2019	2019Q3	9	201909	Mporokoso District	no Chiwala Rural Health Centre	Rural Health Center	1	0	0	0	5	5	0	7	7	Yes	5	1	1
2019	2019Q3	9	201909	Senga Hill District	no Chozi TZR Rural Health Centre	Rural Health Center	0	0	0	0	13	13	0	9	10	Yes	13	0	0
2019	2019Q3	9	201909	Lupososhi District	no Chungu Rural Health Centre	Rural Health Center	0	0	0	0	18	17	1	9	16	Yes	18	0	0
2019	2019Q3	9	201909	Luwingu District	no Fikonkonta Health Post	Health Post	0	0	0	0	19	16	3	7	7	Yes	19	0	0
2019	2019Q3	9	201909	Chilubi District	no Fube Rural Health Centre	Health Post	0	0	0	0	6	6	0	5	4	Yes	6	0	0
2019	2019Q3	9	201909	Luwingu District	no Ipusukilo Rural Health Centre	Rural Health Center	1	1	0	0	5	5	1	3	7	Yes	5	2	1
2019	2019Q3	9	201909	Mbala District	no Isofu Rural Health Centre	Rural Health Center	0	0	0	0	38	38	0	8	6	Yes	38	0	0
2019	2019Q3	9	201909	Mpulungu District	no Isoko Rural Health Centre	Rural Health Center	0	0	0	0	29	20	9	11	12	Yes	29	0	0
2019	2019Q3	9	201909	Senga Hill District	no Iyanda Health Post	Health Post	0	0	0	0	2	2	0	3	3	Yes	2	0	0
2019	2019Q3	9	201909	Kaputa District	no Kafwimbi Health Post	Health Post	0	0	0	0	4	2	2	4	4	Yes	4	0	0
2019	2019Q3	9	201909	Mbala District	no Kaka Rural Health Centre	Rural Health Center	0	0	0	0	30	28	2	7	7	Yes	30	0	0
2019	2019Q3	9	201909	Nsama District	no Kakoma Health Post	Health Post	0	0	0	0	20	16	4	6	7	Yes	20	0	0
2019	2019Q3	9	201909	Lupososhi District	no Kalaba Health Post	Health Post	0	0	0	0	26	25	1	8	8	Yes	26	0	0
2019	2019Q3	9	201909	Kaputa District	no Kalaba Rural Health Centre	Rural Health Center	0	0	0	0	26	26	0	9	10	Yes	26	0	0
2019	2019Q3	9	201909	Mporokoso District	no Kalabwe Rural Health Centre	Rural Health Center	0	0	0	0	9	9	0	10	10	Yes	9	0	0
2019	2019Q3	9	201909	Mpulungu District	no Kalongola Health Post	Health Post	0	0	0	0	69	69	0	10	12	Yes	69	0	0
2019	2019Q3	9	201909	Mporokoso District	no Kambobe Health Post	Health Post	0	0	0	0	4	4	0	4	4	Yes	4	0	0
2019	2019Q3	9	201909	Nsama District	no Kampinda Rural Health Centre	Rural Health Center	0	0	0	0	23	22	1	6	6	Yes	23	0	0
2019	2019Q3	9	201909	Mbala District	no Kamuzwazi Health Post	Health Post	0	0	0	0	30	24	6	9	9	Yes	30	0	0
2019	2019Q3	9	201909	Kaputa District	no Kapala Health Post	Health Post	0	0	0	0	15	15	0	7	7	Yes	15	0	0
2019	2019Q3	9	201909	Mungwi District	no Kapamba Health Post	Health Post	0	0	0	0	33	33	0	6	7	Yes	33	0	0
2019	2019Q3	9	201909	Lunte District	no Kapatu Rural Health Centre	Rural Health Center	0	0	0	0	22	21	1	12	12	Yes	22	0	0
2019	2019Q3	9	201909	Kaputa District	no Kapepula Health Post	Health Post	0	0	0	0	11	11	0	6	6	Yes	11	0	0
2019	2019Q3	9	201909	Nsama District	no Kapisha Health Post	Health Post	0	0	0	0	17	16	1	5	5	Yes	17	0	0
2019	2019Q3	9	201909	Mungwi District	no Kapolyo Rural Health Centre	Rural Health Center	0	0	0	0	20	20	0	10	10	Yes	20	0	0
2019	2019Q3	9	201909	Senga Hill District	no Kapufi Health Post	Health Post	0	0	0	0	14	14	0	12	8	Yes	14	0	0
2019	2019Q3	9	201909	Kaputa District	no Kaputa Rural Health Centre	Rural Health Center	1	0	0	1	70	61	9	13	15	Yes	71	1	2
2019	2019Q3	9	201909	Mpulungu District	no Kasakalawe Health Post	Health Post	0	0	0	0	13	12	1	6	0	Yes	13	0	0
2019	2019Q3	9	201909	Kasama District	no Kasakula Rural Health Centre	Rural Health Center	0	0	0	0	9	3	6	12	12	Yes	9	0	0
2019	2019Q3	9	201909	Mungwi District	no Kaseke Health Post	Health Post	0	0	0	0	10	6	4	7	8	Yes	10	0	0
2019	2019Q3	9	201909	Mbala District	no Kaseshya Health Post	Health Post	0	0	0	0	10	10	0	8	7	Yes	10	0	0
2019	2019Q3	9	201909	Nsama District	no Kashikishi Health Post	Health Post	0	0	0	0	15	15	0	5	4	Yes	15	0	0
2019	2019Q3	9	201909	Luwingu District	no Kasonde Kombo-Kombo Health Post	Health Post	0	0	0	0	13	13	0	7	8	Yes	13	0	0
2019	2019Q3	9	201909	Kasama District	no Kasonde Mutokwa Health Post	Health Post	0	0	0	0	5	5	0	8	8	Yes	5	0	0
2019	2019Q3	9	201909	Kaputa District	no Kasongole Rural Health Centre	Rural Health Center	1	0	0	0	20	20	0	10	10	Yes	20	1	1
2019	2019Q3	9	201909	Kasama District	no Kateshi Rural Health Centre	Rural Health Center	0	0	0	0	8	8	0	10	10	Yes	8	0	0
2019	2019Q3	9	201909	Lupososhi District	no Katuta Rural Health Centre	Rural Health Center	0	1	0	0	36	30	6	15	15	Yes	36	1	0
2019	2019Q3	9	201909	Senga Hill District	no Kavumbo Health Post	Health Post	0	1	0	0	29	29	0	5	6	Yes	29	1	0
2019	2019Q3	9	201909	Chilubi District	no Kawena Health Post	Health Post	0	0	0	0	26	26	0	5	5	Yes	26	0	0
2019	2019Q3	9	201909	Mungwi District	no Kayambi Rural Health Centre	Rural Health Center	0	0	0	0	63	63	0	15	17	Yes	63	0	0
2019	2019Q3	9	201909	Luwingu District	no Laurent Chita Health Post	Health Post	0	0	0	0	18	18	0	5	5	Yes	18	0	0
2019	2019Q3	9	201909	Kasama District	no Location Urban Health Centre	Urban Health Center	0	0	0	1	29	24	6	6	8	Yes	30	0	1
2019	2019Q3	9	201909	Kasama District	no Lubushi Rural Health Centre	Rural Health Center	2	0	0	2	32	31	3	15	14	Yes	34	2	4
2019	2019Q3	9	201909	Luwingu District	no Luena Rural Health Centre	Rural Health Center	0	0	0	0	27	26	0	16	16	Yes	27	0	0
2019	2019Q3	9	201909	Lupososhi District	no Lufubu Health Post	Health Post	0	1	0	1	16	14	3	5	5	Yes	17	1	1
2019	2019Q3	9	201909	Mbala District	no Luka Health Post	Health Post	0	0	0	2	0	5	1	7	7	Yes	2	0	2
2019	2019Q3	9	201909	Kasama District	no Lukashi Health Post	Health Post	1	0	0	0	13	11	2	5	5	Yes	13	1	1
2019	2019Q3	9	201909	Lupososhi District	no Lukolongo Health Post	Health Post	0	0	0	0	16	13	3	7	10	Yes	16	0	0
2019	2019Q3	9	201909	Lupososhi District	no Lundu Health Post	Health Post	0	0	0	0	13	13	0	6	6	Yes	13	0	0
2019	2019Q3	9	201909	Kaputa District	no Luntomfwe Health Post	Health Post	0	0	0	1	8	9	0	4	6	Yes	9	0	1
2019	2019Q3	9	201909	Mungwi District	no Makasa Rural Health Centre	Rural Health Center	0	0	0	0	55	55	0	15	15	Yes	55	0	0
2019	2019Q3	9	201909	Mungwi District	no Malole Rural Health Centre	Rural Health Center	1	0	0	0	28	28	0	9	13	Yes	28	1	1
2019	2019Q3	9	201909	Senga Hill District	no Mambwe Mission Rural Health Centre	Zonal Level Health Facility	0	0	0	0	31	31	0	3	3	Yes	31	0	0
2019	2019Q3	9	201909	Mbala District	no Masamba Rural Health Centre	Rural Health Center	1	0	0	1	22	23	1	10	10	Yes	23	1	2
2019	2019Q3	9	201909	Chilubi District	no Matipa Rural Health Centre	Rural Health Center	0	0	0	0	29	27	2	5	10	Yes	29	0	0
2019	2019Q3	9	201909	Senga Hill District	no Maule Health Post	Health Post	0	0	0	1	9	10	0	7	7	Yes	10	0	1
2019	2019Q3	9	201909	Chilubi District	no Mayuka Rural Health Centre	Rural Health Center	0	0	0	0	37	37	0	5	6	Yes	37	0	0
2019	2019Q3	9	201909	Mbala District	no Mbala Urban Clinic	Urban Health Center	0	0	0	0	17	17	0	5	5	Yes	17	0	0
2019	2019Q3	9	201909	Kasama District	no Mbusa Rural Health Centre	Rural Health Center	0	0	0	0	19	19	0	9	9	Yes	19	0	0
2019	2019Q3	9	201909	Luwingu District	no Menga Health Post	Health Post	1	0	0	0	12	10	2	4	4	Yes	12	1	1
2019	2019Q3	9	201909	Kasama District	no Misambo Health Post	Health Post	0	0	0	0	16	16	0	5	4	Yes	16	0	0
2019	2019Q3	9	201909	Kasama District	no Misengo Rural Health Centre	Rural Health Center	0	0	0	0	18	14	5	10	10	Yes	18	0	0
2019	2019Q3	9	201909	Chilubi District	no Mofu Rural Health Centre	Rural Health Center	0	0	0	0	54	52	2	7	10	Yes	54	0	0
2019	2019Q3	9	201909	Lunte District	no Moseni Health Post	Health Post	0	0	0	0	20	20	0	8	8	Yes	20	0	0
2019	2019Q3	9	201909	Senga Hill District	no Mpande Rural Health Centre	Rural Health Center	0	0	0	0	53	53	0	12	9	Yes	53	0	0
2019	2019Q3	9	201909	Mpulungu District	no Mpulungu Urban Health Centre	Urban Health Center	0	0	0	0	35	35	0	18	18	Yes	35	0	0
2019	2019Q3	9	201909	Chilubi District	no Mubili Health Post	Health Post	0	0	0	1	13	7	7	6	6	Yes	14	0	1
2019	2019Q3	9	201909	Lunte District	no Mukolwe Rural Health Centre	Rural Health Center	0	0	0	0	9	9	0	8	8	Yes	9	0	0
2019	2019Q3	9	201909	Lunte District	no Mukupa Kaoma Rural Health Centre	Rural Health Center	0	0	0	0	24	22	2	15	15	Yes	24	0	0
2019	2019Q3	9	201909	Kaputa District	no Mukupa Katandula Rural Health Centre	Rural Health Center	0	0	0	1	14	15	0	10	7	Yes	15	0	1
2019	2019Q3	9	201909	Kasama District	no Mulanshi Rural Health Centre	Rural Health Center	0	0	0	0	17	17	0	8	8	Yes	17	0	0
2019	2019Q3	9	201909	Mbala District	no Mulefu Health Post	Health Post	0	0	0	0	18	18	0	6	7	Yes	18	0	0
2019	2019Q3	9	201909	Lunte District	no Mulenga Mapesa Health Post	Health Post	0	0	0	0	15	13	2	4	4	Yes	15	0	0
2019	2019Q3	9	201909	Kasama District	no Mulobola Rural Health Centre	Rural Health Center	0	0	0	0	8	6	1	7	10	Yes	8	0	0
2019	2019Q3	9	201909	Lupososhi District	no Mumba Health Post	Health Post	0	0	0	0	16	14	2	5	5	Yes	16	0	0
2019	2019Q3	9	201909	Mungwi District	no Mumba Rural Health Centre	Rural Health Center	0	0	0	0	28	28	2	8	10	Yes	28	0	0
2019	2019Q3	9	201909	Kasama District	no Mumbimfumu Health Post	Health Post	0	0	0	0	6	6	0	6	6	Yes	6	0	0
2019	2019Q3	9	201909	Mungwi District	no Mungwi Rural Health Centre	Rural Health Center	0	0	0	1	43	43	1	12	12	Yes	44	0	1
2019	2019Q3	9	201909	Mbala District	no Musipazi Rural Health Centre	Rural Health Center	0	0	0	0	15	15	0	8	7	Yes	15	0	0
2019	2019Q3	9	201909	Lupososhi District	no Mutondo Health Post	Health Post	1	0	0	2	15	16	1	9	9	Yes	17	1	3
2019	2019Q3	9	201909	Kasama District	no Mwamba Rural Health Centre (Kasama)	Rural Health Center	0	0	0	0	28	28	0	7	6	Yes	28	0	0
2019	2019Q3	9	201909	Mbala District	no Mwamba Rural Health Centre (Mbala)	Rural Health Center	0	0	0	0	4	4	0	3	4	Yes	4	0	0
2019	2019Q3	9	201909	Lupososhi District	no Mwando Health Post	Health Post	2	0	0	1	11	11	1	6	6	Yes	12	2	3
2019	2019Q3	9	201909	Mbala District	no Mwenda Health Post	Health Post	0	0	0	0	9	8	1	7	6	Yes	9	0	0
2019	2019Q3	9	201909	Nsama District	no Mwewe Rural Health Centre	Rural Health Center	0	0	0	0	18	18	0	6	6	Yes	18	0	0
2019	2019Q3	9	201909	Luwingu District	no Ndoki Rural Health Centre	Rural Health Center	0	0	0	0	18	16	2	11	11	Yes	18	0	0
2019	2019Q3	9	201909	Mungwi District	no Ngoli Rural Health Centre	Rural Health Center	0	0	0	0	11	11	0	8	8	Yes	11	0	0
2019	2019Q3	9	201909	Luwingu District	no Njoko Health Post	Health Post	0	0	0	0	14	14	0	7	13	Yes	14	0	0
2019	2019Q3	9	201909	Kasama District	no Nkolemfumu Rural Health Centre	Rural Health Center	0	0	0	0	13	10	3	5	5	Yes	13	0	0
2019	2019Q3	9	201909	Kaputa District	no Nkosha Health Post	Health Post	0	1	0	0	10	10	0	6	6	Yes	10	1	0
2019	2019Q3	9	201909	Senga Hill District	no Nondo Rural Health Centre	Rural Health Center	0	0	0	0	14	14	0	6	6	Yes	14	0	0
2019	2019Q3	9	201909	Nsama District	no Nsama Rural Health Centre	Rural Health Center	0	0	0	0	17	17	0	8	10	Yes	17	0	0
2019	2019Q3	9	201909	Luwingu District	no Nsanja Health Post	Health Post	0	0	0	0	10	10	2	7	7	Yes	10	0	0
2019	2019Q3	9	201909	Mungwi District	no Nseluka Rural Health Centre	Rural Health Center	1	0	1	0	30	30	0	3	11	Yes	30	1	1
2019	2019Q3	9	201909	Senga Hill District	no Nsokolo Rural Health Centre	Rural Health Center	0	0	0	0	17	17	0	11	11	Yes	17	0	0
2019	2019Q3	9	201909	Lupososhi District	no Nsombo Rural Health Centre	Rural Health Center	0	0	0	0	38	38	0	12	12	Yes	38	0	0
2019	2019Q3	9	201909	Chilubi District	no Nsumbu Rural Health Centre (Chilubi)	Rural Health Center	0	0	0	0	51	49	2	8	8	Yes	51	0	0
2019	2019Q3	9	201909	Nsama District	no Nsumbu Rural Health Centre (Nsama)	Rural Health Center	0	0	0	0	45	41	4	6	13	Yes	45	0	0
2019	2019Q3	9	201909	Mungwi District	no Peleti Rural Health Centre	Rural Health Center	0	0	0	0	33	30	3	8	8	Yes	33	0	0
2019	2019Q3	9	201909	Mungwi District	no Rosa Rural Health Centre	Rural Health Center	0	0	0	0	16	16	0	10	10	Yes	16	0	0
2019	2019Q3	9	201909	Mungwi District	no Sampa Health Post	Health Post	0	0	0	0	5	5	0	5	5	Yes	5	0	0
2019	2019Q3	9	201909	Chilubi District	no Santa Maria Mission Rural Health Centre	Zonal Level Health Facility	1	0	0	0	30	27	4	6	6	Yes	30	1	1
2019	2019Q3	9	201909	Senga Hill District	no Senga Rural Health Centre	Rural Health Center	0	0	0	0	28	21	7	11	12	Yes	28	0	0
2019	2019Q3	9	201909	Senga Hill District	no Senka Rural Health Centre	Rural Health Center	0	0	0	0	19	17	2	8	8	Yes	19	0	0
2019	2019Q3	9	201909	Lunte District	no Shibwalya Kapila Rural Health Centre	Rural Health Center	1	0	0	0	20	20	0	15	15	Yes	20	1	1
2019	2019Q3	9	201909	Senga Hill District	no Shikulu Musonda Health Post	Health Post	0	0	0	0	15	15	0	8	8	Yes	15	0	0
2019	2019Q3	9	201909	Luwingu District	no Shimumbi Rural Health Centre	Rural Health Center	0	0	0	2	25	25	2	19	21	Yes	27	0	2
2019	2019Q3	9	201909	Senga Hill District	no Sumbi Health Post	Health Post	0	0	0	0	17	13	4	11	8	Yes	17	0	0
2019	2019Q3	9	201909	Mporokoso District	no Sunkutu Rural Health Centre	Rural Health Center	0	0	0	0	9	8	1	4	4	Yes	9	0	0
2019	2019Q3	9	201909	Senga Hill District	no Tanzuka Health Post	Health Post	0	0	0	0	15	15	0	10	11	Yes	15	0	0
2019	2019Q3	9	201909	Mporokoso District	no Township Rural Health Centre	Rural Health Center	2	0	0	0	61	61	2	5	5	Yes	61	2	2
2019	2019Q3	9	201909	Mbala District	no Tulemane Urban Clinic	Urban Health Center	0	0	0	0	34	24	8	12	11	Yes	34	0	0
2019	2019Q3	9	201909	Luwingu District	no Tungati Rural Health Centre	Rural Health Center	0	0	0	0	23	14	9	16	16	Yes	23	0	0
2019	2019Q3	9	201909	Mpulungu District	no Vyamba Rural Health Centre	Rural Health Center	0	0	1	0	21	21	0	9	10	Yes	21	0	0
2019	2019Q4	10	201910	Chilubi District	no Chaba Rural Health Centre	Rural Health Center	0	0	0	0	36	30	6	9	9	Yes	36	0	0
2019	2019Q4	10	201910	Mporokoso District	no Chalabesa Health Post	Health Post	0	0	0	0	22	22	0	6	6	Yes	22	0	0
2019	2019Q4	10	201910	Kasama District	no Chandamukulu Health Post	Rural Health Center	0	0	0	0	10	9	1	8	8	Yes	10	0	0
2019	2019Q4	10	201910	Lunte District	no Chewe Health Post	Health Post	0	0	0	1	7	8	1	8	8	Yes	8	0	1
2019	2019Q4	10	201910	Mpulungu District	no Chibote Health Post	Health Post	0	0	0	0	12	12	0	9	0	Yes	12	0	0
2019	2019Q4	10	201910	Mungwi District	no Chifulo Health Post	Health Post	0	0	0	0	18	17	2	6	7	Yes	18	0	0
2019	2019Q4	10	201910	Chilubi District	no Chifwenge Rural Health Centre	Rural Health Center	0	0	0	0	14	12	2	6	6	Yes	14	0	0
2019	2019Q4	10	201910	Senga Hill District	no Chikunta Health Post	Health Post	0	0	0	0	19	19	0	5	6	Yes	19	0	0
2019	2019Q4	10	201910	Chilubi District	no Chilubi Rural Health Centre	Rural Health Center	0	1	0	1	33	31	3	9	9	Yes	34	1	1
2019	2019Q4	10	201910	Mungwi District	no Chimba Rural Health Centre	Rural Health Center	0	0	0	0	20	18	2	7	12	Yes	20	0	0
2019	2019Q4	10	201910	Mpulungu District	no Chinakila Rural Health Centre	Rural Health Center	1	0	0	0	23	19	4	18	6	Yes	23	1	1
2019	2019Q4	10	201910	Senga Hill District	no Chindo Health Post	Health Post	0	0	0	1	21	13	9	6	7	Yes	22	0	1
2019	2019Q4	10	201910	Kasama District	no Chiombo Rural Health Centre	Rural Health Center	0	0	0	0	18	18	0	8	8	Yes	18	0	0
2019	2019Q4	10	201910	Mpulungu District	no Chisanza Rural Health Centre	Rural Health Center	0	0	0	0	16	16	0	8	0	Yes	16	0	0
2019	2019Q4	10	201910	Mporokoso District	no Chishamwamba Rural Health Centre	Rural Health Center	0	0	0	0	20	20	0	6	6	Yes	20	0	0
2019	2019Q4	10	201910	Nsama District	no Chishela Rural Health Centre	Rural Health Center	0	1	0	1	19	17	3	5	6	Yes	20	1	1
2019	2019Q4	10	201910	Mpulungu District	no Chitimbwa Rural Health Centre	Rural Health Center	0	0	0	0	19	18	1	8	6	Yes	19	0	0
2019	2019Q4	10	201910	Mungwi District	no Chitimukulu Rural Health Centre	Rural Health Center	0	0	0	0	28	26	1	8	8	Yes	28	0	0
2019	2019Q4	10	201910	Lunte District	no Chitoshi Rural Health Centre	Rural Health Center	0	0	0	0	36	36	0	18	18	Yes	36	0	0
2019	2019Q4	10	201910	Chilubi District	no Chitunkubwe Health Post	Health Post	0	0	0	0	18	16	2	5	5	Yes	18	0	0
2019	2019Q4	10	201910	Mporokoso District	no Chiwala Rural Health Centre	Rural Health Center	0	0	0	0	6	6	0	7	7	Yes	6	0	0
2019	2019Q4	10	201910	Senga Hill District	no Chozi TZR Rural Health Centre	Rural Health Center	0	0	0	0	16	16	0	11	10	Yes	16	0	0
2019	2019Q4	10	201910	Lupososhi District	no Chungu Rural Health Centre	Rural Health Center	0	0	0	1	23	24	0	16	16	Yes	24	0	1
2019	2019Q4	10	201910	Luwingu District	no Fikonkonta Health Post	Health Post	0	0	0	1	8	7	2	7	7	Yes	9	0	1
2019	2019Q4	10	201910	Chilubi District	no Fube Rural Health Centre	Health Post	0	0	0	0	6	6	0	5	4	Yes	6	0	0
2019	2019Q4	10	201910	Luwingu District	no Ipusukilo Rural Health Centre	Rural Health Center	1	0	0	0	8	6	2	3	7	Yes	8	1	1
2019	2019Q4	10	201910	Mbala District	no Isofu Rural Health Centre	Rural Health Center	0	0	0	0	34	34	0	8	6	Yes	34	0	0
2019	2019Q4	10	201910	Mpulungu District	no Isoko Rural Health Centre	Rural Health Center	1	0	0	1	32	23	10	10	12	Yes	33	1	2
2019	2019Q4	10	201910	Senga Hill District	no Iyanda Health Post	Health Post	0	0	0	0	1	1	0	3	3	Yes	1	0	0
2019	2019Q4	10	201910	Kaputa District	no Kafwimbi Health Post	Health Post	0	0	0	0	5	5	0	3	4	Yes	5	0	0
2019	2019Q4	10	201910	Mbala District	no Kaka Rural Health Centre	Rural Health Center	0	0	0	0	14	14	0	3	7	Yes	14	0	0
2019	2019Q4	10	201910	Nsama District	no Kakoma Health Post	Health Post	1	0	0	1	23	14	8	6	7	Yes	24	1	2
2019	2019Q4	10	201910	Lupososhi District	no Kalaba Health Post	Health Post	0	0	0	1	12	11	2	8	8	Yes	13	0	1
2019	2019Q4	10	201910	Kaputa District	no Kalaba Rural Health Centre	Rural Health Center	0	0	0	0	20	18	2	9	10	Yes	20	0	0
2019	2019Q4	10	201910	Mporokoso District	no Kalabwe Rural Health Centre	Rural Health Center	0	0	0	0	10	10	0	10	10	Yes	10	0	0
2019	2019Q4	10	201910	Mpulungu District	no Kalongola Health Post	Health Post	0	0	0	0	48	48	0	10	12	Yes	48	0	0
2019	2019Q4	10	201910	Mporokoso District	no Kambobe Health Post	Health Post	0	0	0	0	7	7	1	4	4	Yes	7	0	0
2019	2019Q4	10	201910	Nsama District	no Kampinda Rural Health Centre	Rural Health Center	0	0	0	0	21	19	2	6	6	Yes	21	0	0
2019	2019Q4	10	201910	Mbala District	no Kamuzwazi Health Post	Health Post	0	0	0	0	28	26	2	9	9	Yes	28	0	0
2019	2019Q4	10	201910	Kaputa District	no Kapala Health Post	Health Post	0	0	0	0	14	14	0	7	7	Yes	14	0	0
2019	2019Q4	10	201910	Mungwi District	no Kapamba Health Post	Health Post	0	0	0	0	12	12	0	7	7	Yes	12	0	0
2019	2019Q4	10	201910	Lunte District	no Kapatu Rural Health Centre	Rural Health Center	0	0	0	0	12	9	3	12	12	Yes	12	0	0
2019	2019Q4	10	201910	Kaputa District	no Kapepula Health Post	Health Post	0	0	0	0	11	11	0	6	6	Yes	11	0	0
2019	2019Q4	10	201910	Nsama District	no Kapisha Health Post	Health Post	0	0	0	0	0	9	0	5	5	Yes	0	0	0
2019	2019Q4	10	201910	Mungwi District	no Kapolyo Rural Health Centre	Rural Health Center	0	0	0	0	29	29	0	10	10	Yes	29	0	0
2019	2019Q4	10	201910	Senga Hill District	no Kapufi Health Post	Health Post	0	0	0	0	10	10	0	11	8	Yes	10	0	0
2019	2019Q4	10	201910	Kaputa District	no Kaputa Rural Health Centre	Rural Health Center	3	0	1	3	74	71	6	17	15	Yes	77	3	6
2019	2019Q4	10	201910	Mpulungu District	no Kasakalawe Health Post	Health Post	0	0	0	0	5	5	0	10	0	Yes	5	0	0
2019	2019Q4	10	201910	Kasama District	no Kasakula Rural Health Centre	Rural Health Center	0	0	0	0	20	11	9	12	12	Yes	20	0	0
2019	2019Q4	10	201910	Mungwi District	no Kaseke Health Post	Health Post	0	0	0	0	9	9	0	6	8	Yes	9	0	0
2019	2019Q4	10	201910	Mbala District	no Kaseshya Health Post	Health Post	0	0	0	0	10	10	0	8	7	Yes	10	0	0
2019	2019Q4	10	201910	Nsama District	no Kashikishi Health Post	Health Post	0	0	0	0	15	15	0	5	4	Yes	15	0	0
2019	2019Q4	10	201910	Luwingu District	no Kasonde Kombo-Kombo Health Post	Health Post	0	0	0	0	13	13	0	7	8	Yes	13	0	0
2019	2019Q4	10	201910	Kasama District	no Kasonde Mutokwa Health Post	Health Post	0	0	0	0	10	10	0	8	8	Yes	10	0	0
2019	2019Q4	10	201910	Kaputa District	no Kasongole Rural Health Centre	Rural Health Center	1	0	0	0	24	24	0	10	10	Yes	24	1	1
2019	2019Q4	10	201910	Kasama District	no Kateshi Rural Health Centre	Rural Health Center	0	0	0	0	7	7	0	10	10	Yes	7	0	0
2019	2019Q4	10	201910	Lupososhi District	no Katuta Rural Health Centre	Rural Health Center	0	0	0	3	42	33	12	15	15	Yes	45	0	3
2019	2019Q4	10	201910	Senga Hill District	no Kavumbo Health Post	Health Post	0	0	0	0	30	30	0	6	6	Yes	30	0	0
2019	2019Q4	10	201910	Chilubi District	no Kawena Health Post	Health Post	0	0	0	1	20	18	3	5	5	Yes	21	0	1
2019	2019Q4	10	201910	Mungwi District	no Kayambi Rural Health Centre	Rural Health Center	0	0	0	0	44	44	0	15	17	Yes	44	0	0
2019	2019Q4	10	201910	Luwingu District	no Laurent Chita Health Post	Health Post	0	0	0	0	7	7	0	5	5	Yes	7	0	0
2019	2019Q4	10	201910	Kasama District	no Location Urban Health Centre	Urban Health Center	0	0	0	0	34	31	3	8	8	Yes	34	0	0
2019	2019Q4	10	201910	Kasama District	no Lubushi Rural Health Centre	Rural Health Center	0	0	0	0	27	26	1	14	14	Yes	27	0	0
2019	2019Q4	10	201910	Luwingu District	no Luena Rural Health Centre	Rural Health Center	0	0	0	0	22	22	0	16	16	Yes	22	0	0
2019	2019Q4	10	201910	Lupososhi District	no Lufubu Health Post	Health Post	0	0	0	0	7	7	0	5	5	Yes	7	0	0
2019	2019Q4	10	201910	Mbala District	no Luka Health Post	Health Post	0	0	0	0	0	6	3	7	7	Yes	0	0	0
2019	2019Q4	10	201910	Kasama District	no Lukashi Health Post	Health Post	0	0	0	0	14	14	0	5	5	Yes	14	0	0
2019	2019Q4	10	201910	Lupososhi District	no Lukolongo Health Post	Health Post	0	0	0	0	13	11	2	10	10	Yes	13	0	0
2019	2019Q4	10	201910	Lupososhi District	no Lundu Health Post	Health Post	0	0	0	0	9	7	2	6	6	Yes	9	0	0
2019	2019Q4	10	201910	Kaputa District	no Luntomfwe Health Post	Health Post	0	0	0	0	9	8	1	4	6	Yes	9	0	0
2019	2019Q4	10	201910	Mungwi District	no Makasa Rural Health Centre	Rural Health Center	0	0	0	0	62	62	0	14	15	Yes	62	0	0
2019	2019Q4	10	201910	Mungwi District	no Malole Rural Health Centre	Rural Health Center	0	0	0	0	17	16	1	8	13	Yes	17	0	0
2019	2019Q4	10	201910	Senga Hill District	no Mambwe Mission Rural Health Centre	Zonal Level Health Facility	0	0	0	0	34	34	0	3	3	Yes	34	0	0
2019	2019Q4	10	201910	Mbala District	no Masamba Rural Health Centre	Rural Health Center	0	0	0	0	30	27	3	9	10	Yes	30	0	0
2019	2019Q4	10	201910	Chilubi District	no Matipa Rural Health Centre	Rural Health Center	0	1	0	1	21	19	3	5	10	Yes	22	1	1
2019	2019Q4	10	201910	Senga Hill District	no Maule Health Post	Health Post	2	0	0	0	10	10	0	6	7	Yes	10	2	2
2019	2019Q4	10	201910	Chilubi District	no Mayuka Rural Health Centre	Rural Health Center	1	0	0	1	20	20	1	5	6	Yes	21	1	2
2019	2019Q4	10	201910	Mbala District	no Mbala Urban Clinic	Urban Health Center	0	0	0	0	2	2	0	1	5	Yes	2	0	0
2019	2019Q4	10	201910	Kasama District	no Mbusa Rural Health Centre	Rural Health Center	0	0	0	0	11	11	0	9	9	Yes	11	0	0
2019	2019Q4	10	201910	Luwingu District	no Menga Health Post	Health Post	0	0	0	0	10	9	1	4	4	Yes	10	0	0
2019	2019Q4	10	201910	Kasama District	no Misambo Health Post	Health Post	0	0	0	0	7	5	2	4	4	Yes	7	0	0
2019	2019Q4	10	201910	Kasama District	no Misengo Rural Health Centre	Rural Health Center	0	0	0	0	14	12	2	10	10	Yes	14	0	0
2019	2019Q4	10	201910	Chilubi District	no Mofu Rural Health Centre	Rural Health Center	0	0	0	1	41	36	6	7	10	Yes	42	0	1
2019	2019Q4	10	201910	Lunte District	no Moseni Health Post	Health Post	0	0	0	0	16	16	0	8	8	Yes	16	0	0
2019	2019Q4	10	201910	Senga Hill District	no Mpande Rural Health Centre	Rural Health Center	0	0	0	0	55	54	1	12	9	Yes	55	0	0
2019	2019Q4	10	201910	Mpulungu District	no Mpulungu Urban Health Centre	Urban Health Center	0	0	1	0	92	90	2	0	18	Yes	92	0	0
2019	2019Q4	10	201910	Chilubi District	no Mubili Health Post	Health Post	0	0	0	0	20	7	13	6	6	Yes	20	0	0
2019	2019Q4	10	201910	Lunte District	no Mukolwe Rural Health Centre	Rural Health Center	0	0	0	0	21	20	1	8	8	Yes	21	0	0
2019	2019Q4	10	201910	Lunte District	no Mukupa Kaoma Rural Health Centre	Rural Health Center	0	0	0	0	22	21	1	15	15	Yes	22	0	0
2019	2019Q4	10	201910	Kaputa District	no Mukupa Katandula Rural Health Centre	Rural Health Center	0	0	0	1	28	27	1	11	7	Yes	29	0	1
2019	2019Q4	10	201910	Kasama District	no Mulanshi Rural Health Centre	Rural Health Center	0	0	0	0	18	18	0	8	8	Yes	18	0	0
2019	2019Q4	10	201910	Mbala District	no Mulefu Health Post	Health Post	0	0	0	0	20	20	0	6	7	Yes	20	0	0
2019	2019Q4	10	201910	Lunte District	no Mulenga Mapesa Health Post	Health Post	0	0	0	0	10	10	0	4	4	Yes	10	0	0
2019	2019Q4	10	201910	Kasama District	no Mulobola Rural Health Centre	Rural Health Center	0	0	0	0	10	7	3	7	10	Yes	10	0	0
2019	2019Q4	10	201910	Lupososhi District	no Mumba Health Post	Health Post	0	0	0	0	16	14	2	5	5	Yes	16	0	0
2019	2019Q4	10	201910	Mungwi District	no Mumba Rural Health Centre	Rural Health Center	0	0	0	0	19	17	2	8	10	Yes	19	0	0
2019	2019Q4	10	201910	Kasama District	no Mumbimfumu Health Post	Health Post	1	0	0	0	16	16	0	6	6	Yes	16	1	1
2019	2019Q4	10	201910	Mungwi District	no Mungwi Rural Health Centre	Rural Health Center	0	0	0	4	27	31	0	13	12	Yes	31	0	4
2019	2019Q4	10	201910	Mbala District	no Musipazi Rural Health Centre	Rural Health Center	0	0	0	0	26	26	0	8	7	Yes	26	0	0
2019	2019Q4	10	201910	Lupososhi District	no Mutondo Health Post	Health Post	0	0	0	0	13	11	2	8	9	Yes	13	0	0
2019	2019Q4	10	201910	Kasama District	no Mwamba Rural Health Centre (Kasama)	Rural Health Center	0	0	0	0	0	26	1	7	6	Yes	0	0	0
2019	2019Q4	10	201910	Mbala District	no Mwamba Rural Health Centre (Mbala)	Rural Health Center	0	0	1	0	9	9	0	4	4	Yes	9	0	0
2019	2019Q4	10	201910	Lupososhi District	no Mwando Health Post	Health Post	0	0	0	0	6	6	0	6	6	Yes	6	0	0
2019	2019Q4	10	201910	Mbala District	no Mwenda Health Post	Health Post	0	0	0	0	9	9	0	7	6	Yes	9	0	0
2019	2019Q4	10	201910	Nsama District	no Mwewe Rural Health Centre	Rural Health Center	0	0	0	0	18	18	0	6	6	Yes	18	0	0
2019	2019Q4	10	201910	Luwingu District	no Ndoki Rural Health Centre	Rural Health Center	0	0	0	0	26	21	5	11	11	Yes	26	0	0
2019	2019Q4	10	201910	Mungwi District	no Ngoli Rural Health Centre	Rural Health Center	0	0	0	0	12	11	1	8	8	Yes	12	0	0
2019	2019Q4	10	201910	Luwingu District	no Njoko Health Post	Health Post	0	0	0	0	15	15	0	7	13	Yes	15	0	0
2019	2019Q4	10	201910	Kasama District	no Nkolemfumu Rural Health Centre	Rural Health Center	0	1	0	0	30	30	0	5	5	Yes	30	1	0
2019	2019Q4	10	201910	Kaputa District	no Nkosha Health Post	Health Post	0	0	0	0	12	12	0	6	6	Yes	12	0	0
2019	2019Q4	10	201910	Senga Hill District	no Nondo Rural Health Centre	Rural Health Center	0	0	0	0	12	12	0	6	6	Yes	12	0	0
2019	2019Q4	10	201910	Nsama District	no Nsama Rural Health Centre	Rural Health Center	0	0	0	0	13	12	1	8	10	Yes	13	0	0
2019	2019Q4	10	201910	Luwingu District	no Nsanja Health Post	Health Post	0	0	0	0	7	6	1	6	7	Yes	7	0	0
2019	2019Q4	10	201910	Mungwi District	no Nseluka Rural Health Centre	Rural Health Center	0	0	0	0	30	29	1	4	11	Yes	30	0	0
2019	2019Q4	10	201910	Senga Hill District	no Nsokolo Rural Health Centre	Rural Health Center	0	0	0	0	18	18	0	8	11	Yes	18	0	0
2019	2019Q4	10	201910	Lupososhi District	no Nsombo Rural Health Centre	Rural Health Center	0	0	1	1	29	30	0	12	12	Yes	30	0	1
2019	2019Q4	10	201910	Chilubi District	no Nsumbu Rural Health Centre (Chilubi)	Rural Health Center	0	0	0	2	35	35	2	8	8	Yes	37	0	2
2019	2019Q4	10	201910	Nsama District	no Nsumbu Rural Health Centre (Nsama)	Rural Health Center	0	0	0	2	48	49	6	6	13	Yes	50	0	2
2019	2019Q4	10	201910	Mungwi District	no Peleti Rural Health Centre	Rural Health Center	0	0	0	0	3	3	0	3	8	Yes	3	0	0
2019	2019Q4	10	201910	Mungwi District	no Rosa Rural Health Centre	Rural Health Center	0	0	0	0	20	21	0	10	10	Yes	20	0	0
2019	2019Q4	10	201910	Mungwi District	no Sampa Health Post	Health Post	0	0	0	0	8	8	0	5	5	Yes	8	0	0
2019	2019Q4	10	201910	Chilubi District	no Santa Maria Mission Rural Health Centre	Zonal Level Health Facility	0	0	0	1	33	34	0	6	6	Yes	34	0	1
2019	2019Q4	10	201910	Senga Hill District	no Senga Rural Health Centre	Rural Health Center	0	0	0	0	28	25	3	11	12	Yes	28	0	0
2019	2019Q4	10	201910	Senga Hill District	no Senka Rural Health Centre	Rural Health Center	0	0	0	0	11	11	0	4	8	Yes	11	0	0
2019	2019Q4	10	201910	Lunte District	no Shibwalya Kapila Rural Health Centre	Rural Health Center	0	0	0	0	15	15	0	15	15	Yes	15	0	0
2019	2019Q4	10	201910	Senga Hill District	no Shikulu Musonda Health Post	Health Post	0	0	0	0	12	10	2	8	8	Yes	12	0	0
2019	2019Q4	10	201910	Luwingu District	no Shimumbi Rural Health Centre	Rural Health Center	0	0	0	0	16	15	1	19	21	Yes	16	0	0
2019	2019Q4	10	201910	Senga Hill District	no Sumbi Health Post	Health Post	0	0	0	0	9	9	0	8	8	Yes	9	0	0
2019	2019Q4	10	201910	Mporokoso District	no Sunkutu Rural Health Centre	Rural Health Center	0	0	0	0	6	5	1	4	4	Yes	6	0	0
2019	2019Q4	10	201910	Senga Hill District	no Tanzuka Health Post	Health Post	0	0	0	0	12	12	0	10	11	Yes	12	0	0
2019	2019Q4	10	201910	Mporokoso District	no Township Rural Health Centre	Rural Health Center	0	0	0	0	50	48	2	5	5	Yes	50	0	0
2019	2019Q4	10	201910	Mbala District	no Tulemane Urban Clinic	Urban Health Center	0	0	0	0	22	18	4	7	11	Yes	22	0	0
2019	2019Q4	10	201910	Luwingu District	no Tungati Rural Health Centre	Rural Health Center	0	0	0	0	24	24	0	16	16	Yes	24	0	0
2019	2019Q4	10	201910	Mpulungu District	no Vyamba Rural Health Centre	Rural Health Center	0	0	1	0	20	20	0	10	10	Yes	20	0	0
2019	2019Q4	11	201911	Chilubi District	no Chaba Rural Health Centre	Rural Health Center	1	0	0	0	34	27	6	9	9	Yes	34	1	1
2019	2019Q4	11	201911	Mporokoso District	no Chalabesa Health Post	Health Post	0	0	0	0	22	23	0	6	6	Yes	22	0	0
2019	2019Q4	11	201911	Kasama District	no Chandamukulu Health Post	Rural Health Center	0	0	1	0	18	14	4	8	8	Yes	18	0	0
2019	2019Q4	11	201911	Lunte District	no Chewe Health Post	Health Post	0	0	1	0	9	9	0	8	8	Yes	9	0	0
2019	2019Q4	11	201911	Mpulungu District	no Chibote Health Post	Health Post	0	0	1	0	12	12	0	9	0	Yes	12	0	0
2019	2019Q4	11	201911	Mungwi District	no Chifulo Health Post	Health Post	0	0	0	0	7	8	0	5	7	Yes	7	0	0
2019	2019Q4	11	201911	Chilubi District	no Chifwenge Rural Health Centre	Rural Health Center	0	0	0	0	20	20	0	6	6	Yes	20	0	0
2019	2019Q4	11	201911	Senga Hill District	no Chikunta Health Post	Health Post	0	0	0	0	11	11	0	5	6	Yes	11	0	0
2019	2019Q4	11	201911	Chilubi District	no Chilubi Rural Health Centre	Rural Health Center	0	0	0	0	28	28	0	9	9	Yes	28	0	0
2019	2019Q4	11	201911	Mungwi District	no Chimba Rural Health Centre	Rural Health Center	0	0	0	0	12	12	0	6	12	Yes	12	0	0
2019	2019Q4	11	201911	Mpulungu District	no Chinakila Rural Health Centre	Rural Health Center	0	0	0	1	7	8	0	4	6	Yes	8	0	1
2019	2019Q4	11	201911	Senga Hill District	no Chindo Health Post	Health Post	0	0	1	0	12	11	1	6	7	Yes	12	0	0
2019	2019Q4	11	201911	Kasama District	no Chiombo Rural Health Centre	Rural Health Center	0	0	0	0	20	20	0	8	8	Yes	20	0	0
2019	2019Q4	11	201911	Mpulungu District	no Chisanza Rural Health Centre	Rural Health Center	0	0	0	0	8	8	0	5	0	Yes	8	0	0
2019	2019Q4	11	201911	Mporokoso District	no Chishamwamba Rural Health Centre	Rural Health Center	0	0	0	0	34	34	0	6	6	Yes	34	0	0
2019	2019Q4	11	201911	Nsama District	no Chishela Rural Health Centre	Rural Health Center	1	0	0	1	11	11	3	6	6	Yes	12	1	2
2019	2019Q4	11	201911	Mpulungu District	no Chitimbwa Rural Health Centre	Rural Health Center	0	0	1	0	7	6	1	7	6	Yes	7	0	0
2019	2019Q4	11	201911	Mungwi District	no Chitimukulu Rural Health Centre	Rural Health Center	3	0	0	3	23	21	5	8	8	Yes	26	3	6
2019	2019Q4	11	201911	Lunte District	no Chitoshi Rural Health Centre	Rural Health Center	0	0	0	0	36	36	0	18	18	Yes	36	0	0
2019	2019Q4	11	201911	Chilubi District	no Chitunkubwe Health Post	Health Post	0	0	0	0	11	11	0	5	5	Yes	11	0	0
2019	2019Q4	11	201911	Mporokoso District	no Chiwala Rural Health Centre	Rural Health Center	0	0	0	0	3	4	0	7	7	Yes	3	0	0
2019	2019Q4	11	201911	Senga Hill District	no Chozi TZR Rural Health Centre	Rural Health Center	0	0	0	0	12	12	0	11	10	Yes	12	0	0
2019	2019Q4	11	201911	Lupososhi District	no Chungu Rural Health Centre	Rural Health Center	1	0	0	1	12	9	4	16	16	Yes	13	1	2
2019	2019Q4	11	201911	Luwingu District	no Fikonkonta Health Post	Health Post	0	0	0	0	13	12	1	7	7	Yes	13	0	0
2019	2019Q4	11	201911	Chilubi District	no Fube Rural Health Centre	Health Post	0	0	0	0	17	17	0	5	4	Yes	17	0	0
2019	2019Q4	11	201911	Luwingu District	no Ipusukilo Rural Health Centre	Rural Health Center	0	0	0	0	6	6	0	6	7	Yes	6	0	0
2019	2019Q4	11	201911	Mbala District	no Isofu Rural Health Centre	Rural Health Center	0	0	1	0	34	34	0	8	6	Yes	34	0	0
2019	2019Q4	11	201911	Mpulungu District	no Isoko Rural Health Centre	Rural Health Center	2	0	0	1	23	16	7	10	12	Yes	24	2	3
2019	2019Q4	11	201911	Senga Hill District	no Iyanda Health Post	Health Post	0	0	0	0	5	5	0	3	3	Yes	5	0	0
2019	2019Q4	11	201911	Kaputa District	no Kafwimbi Health Post	Health Post	0	0	0	0	6	6	0	4	4	Yes	6	0	0
2019	2019Q4	11	201911	Mbala District	no Kaka Rural Health Centre	Rural Health Center	0	0	0	0	15	10	5	4	7	Yes	15	0	0
2019	2019Q4	11	201911	Nsama District	no Kakoma Health Post	Health Post	0	0	0	0	18	12	6	7	7	Yes	18	0	0
2019	2019Q4	11	201911	Lupososhi District	no Kalaba Health Post	Health Post	1	0	0	3	21	23	1	8	8	Yes	24	1	4
2019	2019Q4	11	201911	Kaputa District	no Kalaba Rural Health Centre	Rural Health Center	0	0	0	0	17	16	1	10	10	Yes	17	0	0
2019	2019Q4	11	201911	Mporokoso District	no Kalabwe Rural Health Centre	Rural Health Center	2	0	0	0	9	9	0	10	10	Yes	9	2	2
2019	2019Q4	11	201911	Mpulungu District	no Kalongola Health Post	Health Post	0	0	0	0	36	36	0	0	12	Yes	36	0	0
2019	2019Q4	11	201911	Mporokoso District	no Kambobe Health Post	Health Post	0	0	0	0	8	7	1	4	4	Yes	8	0	0
2019	2019Q4	11	201911	Nsama District	no Kampinda Rural Health Centre	Rural Health Center	0	0	0	0	21	19	2	6	6	Yes	21	0	0
2019	2019Q4	11	201911	Mbala District	no Kamuzwazi Health Post	Health Post	0	1	0	0	26	24	2	9	9	Yes	26	1	0
2019	2019Q4	11	201911	Kaputa District	no Kapala Health Post	Health Post	1	0	0	0	14	14	0	7	7	Yes	14	1	1
2019	2019Q4	11	201911	Mungwi District	no Kapamba Health Post	Health Post	0	0	0	0	20	18	2	7	7	Yes	20	0	0
2019	2019Q4	11	201911	Lunte District	no Kapatu Rural Health Centre	Rural Health Center	0	0	0	0	17	17	0	12	12	Yes	17	0	0
2019	2019Q4	11	201911	Kaputa District	no Kapepula Health Post	Health Post	0	0	0	0	14	14	0	6	6	Yes	14	0	0
2019	2019Q4	11	201911	Nsama District	no Kapisha Health Post	Health Post	0	0	0	0	0	11	11	5	5	Yes	0	0	0
2019	2019Q4	11	201911	Mungwi District	no Kapolyo Rural Health Centre	Rural Health Center	0	0	0	0	13	13	0	10	10	Yes	13	0	0
2019	2019Q4	11	201911	Senga Hill District	no Kapufi Health Post	Health Post	0	0	0	0	8	8	0	12	8	Yes	8	0	0
2019	2019Q4	11	201911	Kaputa District	no Kaputa Rural Health Centre	Rural Health Center	0	0	0	6	59	46	13	18	15	Yes	65	0	6
2019	2019Q4	11	201911	Mpulungu District	no Kasakalawe Health Post	Health Post	0	0	0	0	24	24	0	11	0	Yes	24	0	0
2019	2019Q4	11	201911	Kasama District	no Kasakula Rural Health Centre	Rural Health Center	0	0	0	1	10	8	3	12	12	Yes	11	0	1
2019	2019Q4	11	201911	Mungwi District	no Kaseke Health Post	Health Post	0	0	0	0	6	5	1	7	8	Yes	6	0	0
2019	2019Q4	11	201911	Mbala District	no Kaseshya Health Post	Health Post	0	0	0	0	18	18	0	7	7	Yes	18	0	0
2019	2019Q4	11	201911	Nsama District	no Kashikishi Health Post	Health Post	0	0	0	0	12	12	0	5	4	Yes	12	0	0
2019	2019Q4	11	201911	Luwingu District	no Kasonde Kombo-Kombo Health Post	Health Post	0	0	0	0	5	5	0	8	8	Yes	5	0	0
2019	2019Q4	11	201911	Kasama District	no Kasonde Mutokwa Health Post	Health Post	0	0	0	1	7	7	0	8	8	Yes	8	0	1
2019	2019Q4	11	201911	Kaputa District	no Kasongole Rural Health Centre	Rural Health Center	0	0	0	0	30	30	0	0	10	Yes	30	0	0
2019	2019Q4	11	201911	Kasama District	no Kateshi Rural Health Centre	Rural Health Center	0	0	0	0	3	3	0	10	10	Yes	3	0	0
2019	2019Q4	11	201911	Lupososhi District	no Katuta Rural Health Centre	Rural Health Center	0	0	0	0	28	21	7	15	15	Yes	28	0	0
2019	2019Q4	11	201911	Senga Hill District	no Kavumbo Health Post	Health Post	0	0	0	0	16	16	1	5	6	Yes	16	0	0
2019	2019Q4	11	201911	Chilubi District	no Kawena Health Post	Health Post	0	0	0	0	16	16	0	5	5	Yes	16	0	0
2019	2019Q4	11	201911	Mungwi District	no Kayambi Rural Health Centre	Rural Health Center	0	0	0	0	58	58	0	16	17	Yes	58	0	0
2019	2019Q4	11	201911	Luwingu District	no Laurent Chita Health Post	Health Post	0	0	0	0	8	8	0	5	5	Yes	8	0	0
2019	2019Q4	11	201911	Kasama District	no Location Urban Health Centre	Urban Health Center	1	0	0	0	20	20	7	7	8	Yes	20	1	1
2019	2019Q4	11	201911	Kasama District	no Lubushi Rural Health Centre	Rural Health Center	0	0	1	1	25	23	3	14	14	Yes	26	0	1
2019	2019Q4	11	201911	Luwingu District	no Luena Rural Health Centre	Rural Health Center	0	0	0	1	13	15	0	16	16	Yes	14	0	1
2019	2019Q4	11	201911	Lupososhi District	no Lufubu Health Post	Health Post	0	0	0	0	3	3	0	5	5	Yes	3	0	0
2019	2019Q4	11	201911	Mbala District	no Luka Health Post	Health Post	1	0	0	0	11	6	5	7	7	Yes	11	1	1
2019	2019Q4	11	201911	Kasama District	no Lukashi Health Post	Health Post	0	0	1	0	8	8	0	3	5	Yes	8	0	0
2019	2019Q4	11	201911	Lupososhi District	no Lukolongo Health Post	Health Post	0	0	0	0	12	8	4	10	10	Yes	12	0	0
2019	2019Q4	11	201911	Lupososhi District	no Lundu Health Post	Health Post	0	0	0	0	7	7	0	6	6	Yes	7	0	0
2019	2019Q4	11	201911	Kaputa District	no Luntomfwe Health Post	Health Post	0	0	0	0	7	7	0	5	6	Yes	7	0	0
2019	2019Q4	11	201911	Mungwi District	no Makasa Rural Health Centre	Rural Health Center	0	0	0	0	60	60	0	15	15	Yes	60	0	0
2019	2019Q4	11	201911	Mungwi District	no Malole Rural Health Centre	Rural Health Center	0	0	0	0	16	16	0	8	13	Yes	16	0	0
2019	2019Q4	11	201911	Senga Hill District	no Mambwe Mission Rural Health Centre	Zonal Level Health Facility	0	0	0	0	28	28	0	3	3	Yes	28	0	0
2019	2019Q4	11	201911	Mbala District	no Masamba Rural Health Centre	Rural Health Center	0	0	0	0	19	18	1	10	10	Yes	19	0	0
2019	2019Q4	11	201911	Chilubi District	no Matipa Rural Health Centre	Rural Health Center	2	0	0	1	20	18	2	7	10	Yes	21	2	3
2019	2019Q4	11	201911	Senga Hill District	no Maule Health Post	Health Post	0	0	0	0	8	8	0	6	7	Yes	8	0	0
2019	2019Q4	11	201911	Chilubi District	no Mayuka Rural Health Centre	Rural Health Center	0	0	0	0	15	15	0	6	6	Yes	15	0	0
2019	2019Q4	11	201911	Mbala District	no Mbala Urban Clinic	Urban Health Center	0	0	0	0	11	11	0	4	5	Yes	11	0	0
2019	2019Q4	11	201911	Kasama District	no Mbusa Rural Health Centre	Rural Health Center	0	0	0	0	24	24	0	12	9	Yes	24	0	0
2019	2019Q4	11	201911	Luwingu District	no Menga Health Post	Health Post	0	0	0	0	13	11	1	4	4	Yes	13	0	0
2019	2019Q4	11	201911	Kasama District	no Misambo Health Post	Health Post	0	0	0	0	2	2	0	4	4	Yes	2	0	0
2019	2019Q4	11	201911	Kasama District	no Misengo Rural Health Centre	Rural Health Center	1	0	0	0	18	16	2	10	10	Yes	18	1	1
2019	2019Q4	11	201911	Chilubi District	no Mofu Rural Health Centre	Rural Health Center	0	0	0	0	52	47	5	7	10	Yes	52	0	0
2019	2019Q4	11	201911	Lunte District	no Moseni Health Post	Health Post	0	0	0	0	14	14	0	8	8	Yes	14	0	0
2019	2019Q4	11	201911	Senga Hill District	no Mpande Rural Health Centre	Rural Health Center	0	0	0	0	41	42	0	8	9	Yes	41	0	0
2019	2019Q4	11	201911	Mpulungu District	no Mpulungu Urban Health Centre	Urban Health Center	1	0	1	0	97	97	0	8	18	Yes	97	1	1
2019	2019Q4	11	201911	Chilubi District	no Mubili Health Post	Health Post	0	0	0	0	12	7	5	6	6	Yes	12	0	0
2019	2019Q4	11	201911	Lunte District	no Mukolwe Rural Health Centre	Rural Health Center	0	0	0	0	23	23	0	8	8	Yes	23	0	0
2019	2019Q4	11	201911	Lunte District	no Mukupa Kaoma Rural Health Centre	Rural Health Center	0	1	1	0	27	26	1	15	15	Yes	27	1	0
2019	2019Q4	11	201911	Kaputa District	no Mukupa Katandula Rural Health Centre	Rural Health Center	0	0	0	1	17	16	1	11	7	Yes	18	0	1
2019	2019Q4	11	201911	Kasama District	no Mulanshi Rural Health Centre	Rural Health Center	0	0	0	0	18	18	0	8	8	Yes	18	0	0
2019	2019Q4	11	201911	Mbala District	no Mulefu Health Post	Health Post	0	0	0	0	13	13	0	7	7	Yes	13	0	0
2019	2019Q4	11	201911	Lunte District	no Mulenga Mapesa Health Post	Health Post	0	0	0	0	10	10	0	4	4	Yes	10	0	0
2019	2019Q4	11	201911	Kasama District	no Mulobola Rural Health Centre	Rural Health Center	0	0	0	0	9	4	7	5	10	Yes	9	0	0
2019	2019Q4	11	201911	Lupososhi District	no Mumba Health Post	Health Post	0	0	0	0	8	7	2	5	5	Yes	8	0	0
2019	2019Q4	11	201911	Mungwi District	no Mumba Rural Health Centre	Rural Health Center	0	0	0	0	23	21	2	5	10	Yes	23	0	0
2019	2019Q4	11	201911	Kasama District	no Mumbimfumu Health Post	Health Post	0	0	0	0	7	7	0	6	6	Yes	7	0	0
2019	2019Q4	11	201911	Mungwi District	no Mungwi Rural Health Centre	Rural Health Center	0	0	0	0	53	51	2	13	12	Yes	53	0	0
2019	2019Q4	11	201911	Mbala District	no Musipazi Rural Health Centre	Rural Health Center	0	0	0	0	26	26	0	8	7	Yes	26	0	0
2019	2019Q4	11	201911	Lupososhi District	no Mutondo Health Post	Health Post	1	0	0	0	9	7	2	9	9	Yes	9	1	1
2019	2019Q4	11	201911	Kasama District	no Mwamba Rural Health Centre (Kasama)	Rural Health Center	0	0	0	0	17	15	2	7	6	Yes	17	0	0
2019	2019Q4	11	201911	Mbala District	no Mwamba Rural Health Centre (Mbala)	Rural Health Center	0	0	0	0	21	20	1	4	4	Yes	21	0	0
2019	2019Q4	11	201911	Lupososhi District	no Mwando Health Post	Health Post	0	0	0	0	16	16	0	6	6	Yes	16	0	0
2019	2019Q4	11	201911	Mbala District	no Mwenda Health Post	Health Post	0	0	0	0	8	7	1	6	6	Yes	8	0	0
2019	2019Q4	11	201911	Nsama District	no Mwewe Rural Health Centre	Rural Health Center	0	0	2	0	24	20	4	6	6	Yes	24	0	0
2019	2019Q4	11	201911	Luwingu District	no Ndoki Rural Health Centre	Rural Health Center	0	0	0	0	9	8	1	11	11	Yes	9	0	0
2019	2019Q4	11	201911	Mungwi District	no Ngoli Rural Health Centre	Rural Health Center	0	0	0	0	24	24	0	8	8	Yes	24	0	0
2019	2019Q4	11	201911	Luwingu District	no Njoko Health Post	Health Post	0	0	0	0	12	12	0	13	13	Yes	12	0	0
2019	2019Q4	11	201911	Kasama District	no Nkolemfumu Rural Health Centre	Rural Health Center	0	0	0	0	16	15	1	5	5	Yes	16	0	0
2019	2019Q4	11	201911	Kaputa District	no Nkosha Health Post	Health Post	0	0	0	0	4	4	0	6	6	Yes	4	0	0
2019	2019Q4	11	201911	Senga Hill District	no Nondo Rural Health Centre	Rural Health Center	0	0	0	0	11	11	0	6	6	Yes	11	0	0
2019	2019Q4	11	201911	Nsama District	no Nsama Rural Health Centre	Rural Health Center	0	0	1	1	27	28	1	10	10	Yes	28	0	1
2019	2019Q4	11	201911	Luwingu District	no Nsanja Health Post	Health Post	0	0	0	0	8	8	0	7	7	Yes	8	0	0
2019	2019Q4	11	201911	Mungwi District	no Nseluka Rural Health Centre	Rural Health Center	0	0	0	0	33	31	2	6	11	Yes	33	0	0
2019	2019Q4	11	201911	Senga Hill District	no Nsokolo Rural Health Centre	Rural Health Center	0	0	0	0	17	14	3	8	11	Yes	17	0	0
2019	2019Q4	11	201911	Lupososhi District	no Nsombo Rural Health Centre	Rural Health Center	0	1	0	1	20	21	0	11	12	Yes	21	1	1
2019	2019Q4	11	201911	Chilubi District	no Nsumbu Rural Health Centre (Chilubi)	Rural Health Center	2	0	0	0	35	35	0	8	8	Yes	35	2	2
2019	2019Q4	11	201911	Nsama District	no Nsumbu Rural Health Centre (Nsama)	Rural Health Center	0	0	0	2	48	49	6	6	13	Yes	50	0	2
2019	2019Q4	11	201911	Mungwi District	no Peleti Rural Health Centre	Rural Health Center	0	0	0	0	3	3	0	1	8	Yes	3	0	0
2019	2019Q4	11	201911	Mungwi District	no Rosa Rural Health Centre	Rural Health Center	0	0	0	0	14	14	0	10	10	Yes	14	0	0
2019	2019Q4	11	201911	Mungwi District	no Sampa Health Post	Health Post	0	0	0	0	9	9	0	5	5	Yes	9	0	0
2019	2019Q4	11	201911	Chilubi District	no Santa Maria Mission Rural Health Centre	Zonal Level Health Facility	0	0	0	0	27	27	0	6	6	Yes	27	0	0
[truncated: 3,362 more rows]

## Sheet: MDSR Mortality Rates
MDSR Mortality Rates (facility maternal deaths and some community maternal deaths over facility live births)
	We are including the MDSR mortality data that is available from the government, however there are several issues with this data that should be considered, as described here:
	Types of deaths included	MDSR data includes all facility maternal deaths (no infant deaths are included). For maternal deaths, the MDSR data also includes some community deaths. However, before the MNHSS started, there was not systematic approach in place for capturing community maternal deaths - reporting was done on a more ad hoc basis. So the MDSR data likely includes some but not all community deaths before 2019.
	Types of live births used in denominator	The MDSR committee does not directly track live births so they must pull live births from another data source to calculate MMR. The MDSR committee prefers to use data on actual live births reported by facilities (Table 1). Because the numerator includes deaths from the community and facility but the denominator includes only facility births, the MMR produced by this method is likely higher than t…
	Issues with raw data	The data shown on this tab just includes the total number of maternal deaths reported by the MDSR committee as of January 2020. Following this presentation, the MDSR committee shared their raw datasets with us, which include a line listing of each death feeding into the analysis. However, the raw data shared by the government does not line up with the summary numbers they have presented. Conversa…
	Geographic scope	Whereas MNHSS data is reported only for supported program sites, the MDSR data includes deaths across the entire province.
	Table 1. Maternal mortality rates using MOH preferred calculation method
	The MDSR committee tracks maternal deaths at the facility level, along with deaths at the community level when information is available. The MDSR committee does not directly track live births. To calculation MMR, they prefer to use live births at the facility level only for the denominator. This calculation method is shown below.
		All facilities in Northern Province
	Year	Maternal deaths	Live births	MMR: Northern Province
	Data source:	Slides from MDSR Meeting, 15-16 Jan, 2020 (or WSR for 2020 value)	HMIS data : Live births in a facility (Data element = Live Births)	Calculated
	2016	82	#REF!	#REF!
	2017	80	#REF!	#REF!
	2018	79	#REF!	#REF!
	2019	80	#REF!	#REF!
	2020	63	#REF!	#REF!
	% change from 2017 to 2019			#REF!
	% change from 2017 to 2020			#REF!
	Table 2. Maternal mortality rates using total estimated births as denominator
	This table shows an alternative data source for live births which includes facility and community expected births.
		All facilities in Northern Province
	Year	Maternal deaths	Live births	MMR: Northern Province
	Data source:	Slides from MDSR Meeting, 15-16 Jan, 2020 (or WSR for 2020 value)	HMIS data: Expected live births based on population projections (DHIS2 data element = Revised_Expected Live Births)	Calculated			Percent of total expected live births that were reported by facilities
	2016	82	60634	135.238			#REF!
	2017	80	62395	128.215			#REF!
	2018	79	64210	123.034			#REF!
	2019	80	66068	121.087			#REF!
	2019	63	67993	92.6566			#REF!
	% change from 2017 to 2019			-0.0555942
	% change from 2017 to 2020			-0.277336
