# Supplementary material for: Reducing maternal and neonatal mortality through integrated and sustainability-focused programming in Zambia
Source: PLOS Glob Public Health. 2022 Dec 14;2(12):e0001162. doi: 10.1371/journal.pgph.0001162 (PMC10021549; doi:10.1371/journal.pgph.0001162)
Supplement: S4 Data — (XLSX) [file pgph.0001162.s004.xlsx]

## Sheet: Data
Facility	Baseline_emoncservices_antibiotics	Baseline_emoncservices_uteronics	Baseline_emoncservices_anticonvulsants	Baseline_emoncservices_placenta	Baseline_emoncservices_retainedproducts	Baseline_emoncservices_assisteddeliv	Baseline_emoncservices_nbresuscitation	Baseline_Eligible_MedAbor	Baseline_Oxytocin	Baseline_C3_PAC	Baseline_C6_Miso90	Baseline_IUDStock	Baseline_ImplantStock	Baseline_E16_BEmONC	Baseline_E17_BEmONCSignal	Baseline_E18_MedSurgAbortion	Baseline_E23_Newborn_Pack	Baseline_E25_MagSul90	Baseline_LARCStock	Midline_emoncservices_antibiotics	Midline_emoncservices_uteronics	Midline_emoncservices_anticonvulsants	Midline_emoncservices_placenta	Midline_emoncservices_retainedproducts	Midline_emoncservices_assisteddeliv	Midline_emoncservices_nbresuscitation	Midline_Eligible_MedAbor	Midline_Oxytocin	Midline_C3_PAC	Midline_C6_Miso90	Midline_IUDStock	Midline_ImplantStock	Midline_E16_BEmONC	Midline_E17_BEmONCSignal	Midline_E18_MedSurgAbortion	Midline_E23_Newborn_Pack	Midline_E25_MagSul90	Midline_LARCStock	Endline_emoncservices_antibiotics	Endline_emoncservices_uteronics	Endline_emoncservices_anticonvulsants	Endline_emoncservices_placenta	Endline_emoncservices_retainedproducts	Endline_emoncservices_assisteddeliv	Endline_emoncservices_nbresuscitation	Endline_Eligible_MedAbor	Endline_Oxytocin	Endline_C3_PAC	Endline_C6_Miso90
Santa Maria Rural Health	Yes	Yes	No	Yes	Yes	Yes	Yes	Eligible	Available	Not an access point	Stockout in last 90 days	Not available	Not available	Not an access point	Did not provide all 7 signal functions	Not an access point	Available	Stockout in last 90 days	Not available	Yes	Yes	Yes	Yes	Yes	Yes	Yes	Eligible	Available	Not an access point	No stockout in last 90 days	Not available	Not available	Access point	Provided all 7 signal functions	Not an access point	Available	Stockout in last 90 days	Not available	Yes	No	No	No	Yes	No	Yes	Eligible	Available	Access point	No stockout in last 90 days
Matipa Rural Health Centre	No	Yes	No	No	No	No	No	Eligible	Available	Not an access point	Stockout in last 90 days	Not available	Available	Not an access point	Did not provide all 7 signal functions	Not an access point	Not available	Stockout in last 90 days	Available	Yes	No	No	No	No	No	Yes	Not eligible	Available	Access point	Stockout in last 90 days	Not available	Not available	Not an access point	Did not provide all 7 signal functions	Not an access point	Available	Stockout in last 90 days	Not available	Yes	No	No	No	No	No	No	Not eligible	Available	Access point	Stockout in last 90 days
Chilubi Rural Health Centre	Yes	Yes	Yes	Yes	Yes	Yes	Yes	Not eligible	Available	Not an access point	Stockout in last 90 days	Not available	Available	Not an access point	Provided all 7 signal functions	Not an access point	Not available	No stockout in last 90 days	Available	Yes	Yes	No	No	No	No	No	Not eligible	Available	Access point	No stockout in last 90 days	Not available	Available	Access point	Did not provide all 7 signal functions	Not an access point	Available	No stockout in last 90 days	Available	Yes	No	No	No	No	No	Yes	Not eligible	Available	Not an access point	Stockout in last 90 days
Mofu Rural Health Centre	No	Yes	No	Yes	Yes	No	No	Not eligible	Available	Not an access point	Stockout in last 90 days	Not available	Available	Not an access point	Did not provide all 7 signal functions	Not an access point	Available	Stockout in last 90 days	Available	Yes	Yes	No	No	No	No	Yes	Not eligible	Available	Access point	No stockout in last 90 days	Available	Available	Not an access point	Did not provide all 7 signal functions	Not an access point	Available	No stockout in last 90 days	Available	Yes	No	No	No	Yes	No	No	Not eligible	Available	Access point	Stockout in last 90 days
Chifwenge Rural Health Centre	Yes	Yes	No	No	No	No	Yes	Not eligible	Available	Not an access point	Stockout in last 90 days	Not available	Available	Not an access point	Did not provide all 7 signal functions	Not an access point	Not available	Stockout in last 90 days	Available	Yes	No	No	No	No	No	Yes	Not eligible	Available	Access point	No stockout in last 90 days	Not available	Not available	Not an access point	Did not provide all 7 signal functions	Not an access point	Available	Stockout in last 90 days	Not available	Yes	No	No	No	No	No	Yes	Not eligible	Available	Access point	Stockout in last 90 days
Nsumbu Rural Health Centre	No	Yes	No	Yes	Yes	No	Yes	Not eligible	Available	Not an access point	Stockout in last 90 days	Not available	Available	Not an access point	Did not provide all 7 signal functions	Not an access point	Not available	Stockout in last 90 days	Available	Yes	Yes	No	No	Yes	No	Yes	Not eligible	Available	Not an access point	Stockout in last 90 days	Not available	Available	Not an access point	Did not provide all 7 signal functions	Not an access point	Available	No stockout in last 90 days	Available	No	No	No	No	Yes	No	Yes	Not eligible	Available	Not an access point	No stockout in last 90 days
Chaba Rural Health Centre	Yes	Yes	No	Yes	Yes	No	Yes	Not eligible	Available	Not an access point	Stockout in last 90 days	Not available	Available	Not an access point	Did not provide all 7 signal functions	Not an access point	Available	Stockout in last 90 days	Available	Yes	No	No	No	No	No	No	Not eligible	Not available	Not an access point	Stockout in last 90 days	Available	Available	Not an access point	Did not provide all 7 signal functions	Not an access point	Not available	Stockout in last 90 days	Available	Yes	Yes	No	No	Yes	No	Yes	Not eligible	Available	Access point	Stockout in last 90 days
Mayuka Rural Health Centre	No	Yes	No	No	Yes	No	Yes	Not eligible	Available	Not an access point	Stockout in last 90 days	Not available	Available	Not an access point	Did not provide all 7 signal functions	Not an access point	Not available	Stockout in last 90 days	Available	Yes	Yes	No	No	No	No	Yes	Not eligible	Available	Not an access point	Stockout in last 90 days	Not available	Available	Not an access point	Did not provide all 7 signal functions	Not an access point	Available	Stockout in last 90 days	Available	Yes	No	No	No	No	No	Yes	Not eligible	Available	Access point	No stockout in last 90 days
Kaputa District Hospital	Yes	Yes	No	Yes	Yes	Yes	Yes	Eligible	Available	Not an access point	Stockout in last 90 days	Not available	Available	Not an access point	Did not provide all 7 signal functions	Not an access point	Not available	No stockout in last 90 days	Available	Yes	Yes	Yes	Yes	Yes	Yes	Yes	Eligible	Available	Access point	No stockout in last 90 days	Available	Available	Access point	Provided all 7 signal functions	Access point	Available	No stockout in last 90 days	Available	Yes	Yes	Yes	Yes	Yes	Yes	Yes	Eligible	Available	Access point	No stockout in last 90 days
Kaputa Rural Health Centre	Yes	No	No	Yes	Yes	Yes	Yes	Not eligible	Available	Not an access point	Stockout in last 90 days	Not available	Available	Not an access point	Did not provide all 7 signal functions	Not an access point	Not available	No stockout in last 90 days	Available	No	Yes	No	No	No	No	Yes	Not eligible	Available	Not an access point	No stockout in last 90 days	Available	Available	Access point	Did not provide all 7 signal functions	Not an access point	Available	No stockout in last 90 days	Available	Yes	Yes	Yes	Yes	Yes	Yes	Yes	Not eligible	Available	Access point	No stockout in last 90 days
Kasongole Rural Health Centre	No	Yes	No	No	No	No	Yes	Not eligible	Available	Not an access point	Stockout in last 90 days	Not available	Available	Not an access point	Did not provide all 7 signal functions	Not an access point	Available	Stockout in last 90 days	Available	No	No	No	No	No	No	Yes	Not eligible	Available	Access point	No stockout in last 90 days	Available	Available	Access point	Did not provide all 7 signal functions	Not an access point	Available	No stockout in last 90 days	Available	Yes	Yes	Yes	Yes	Yes	Yes	Yes	Not eligible	Available	Access point	No stockout in last 90 days
Kalaba Rural Health Centre	No	Yes	No	No	No	No	Yes	Not eligible	Available	Not an access point	Stockout in last 90 days	Not available	Available	Not an access point	Did not provide all 7 signal functions	Not an access point	Not available	Stockout in last 90 days	Available	No	Yes	No	No	No	No	Yes	Not eligible	Available	Not an access point	No stockout in last 90 days	Available	Available	Access point	Did not provide all 7 signal functions	Not an access point	Available	No stockout in last 90 days	Available	Yes	Yes	No	Yes	Yes	Yes	Yes	Not eligible	Available	Access point	No stockout in last 90 days
Mukupa Katandula Rural Health	Yes	Yes	No	No	No	No	Yes	Not eligible	Available	Not an access point	Stockout in last 90 days	Not available	Available	Not an access point	Did not provide all 7 signal functions	Not an access point	Available	Stockout in last 90 days	Available	No	Yes	No	No	No	No	Yes	Not eligible	Available	Access point	No stockout in last 90 days	Available	Available	Access point	Did not provide all 7 signal functions	Not an access point	Available	No stockout in last 90 days	Available	Yes	Yes	No	Yes	Yes	No	Yes	Not eligible	Available	Access point	No stockout in last 90 days
Chilubula Health Centre (St.Fedelis) Hospital	Yes	Yes	Yes	Yes	Yes	Yes	Yes	Eligible	Available	Not an access point	Stockout in last 90 days	Not available	Not available	Not an access point	Provided all 7 signal functions	Not an access point	Available	No stockout in last 90 days	Not available	Yes	Yes	Yes	Yes	Yes	Yes	Yes	Eligible	Available	Access point	Stockout in last 90 days	Not available	Not available	Access point	Provided all 7 signal functions	Not an access point	Available	Stockout in last 90 days	Not available	Yes	Yes	Yes	No	Yes	Yes	Yes	Eligible	Available	Access point	No stockout in last 90 days
Kasama General Hospital	Yes	Yes	Yes	Yes	Yes	Yes	Yes	Eligible	Available	Not an access point	Stockout in last 90 days	Available	Available	Not an access point	Provided all 7 signal functions	Not an access point	Available	Stockout in last 90 days	Available	Yes	Yes	Yes	Yes	Yes	Yes	Yes	Eligible	Available	Not an access point	No stockout in last 90 days	Available	Not available	Access point	Provided all 7 signal functions	Access point	Available	Stockout in last 90 days	Available	Yes	Yes	Yes	Yes	Yes	Yes	Yes	Eligible	Available	Access point	No stockout in last 90 days
Location Urban Health Centre	Yes	Yes	Yes	Yes	No	No	Yes	Not eligible	Available	Not an access point	Stockout in last 90 days	Available	Available	Not an access point	Did not provide all 7 signal functions	Not an access point	Available	No stockout in last 90 days	Available	Yes	Yes	Yes	No	Yes	Yes	Yes	Not eligible	Available	Not an access point	Stockout in last 90 days	Available	Available	Access point	Did not provide all 7 signal functions	Access point	Available	Stockout in last 90 days	Available	Yes	No	Yes	No	Yes	No	Yes	Not eligible	Available	Access point	Stockout in last 90 days
Chiombo Rural Health Centre	No	Yes	No	No	No	No	No	Not eligible	Available	Not an access point	Stockout in last 90 days	Available	Available	Not an access point	Did not provide all 7 signal functions	Not an access point	Not available	No stockout in last 90 days	Available	Yes	Yes	Yes	No	No	Yes	Yes	Not eligible	Available	Not an access point	Stockout in last 90 days	Available	Available	Not an access point	Did not provide all 7 signal functions	Not an access point	Available	Stockout in last 90 days	Available	Yes	No	No	Yes	No	No	Yes	Not eligible	Available	Access point	No stockout in last 90 days
Kasakula Rural Health Centre	Yes	Yes	No	No	No	No	No	Not eligible	Available	Not an access point	Stockout in last 90 days	Not available	Available	Not an access point	Did not provide all 7 signal functions	Not an access point	Not available	No stockout in last 90 days	Available	Yes	No	No	No	No	Yes	Yes	Not eligible	Not available	Not an access point	Stockout in last 90 days	Not available	Available	Not an access point	Did not provide all 7 signal functions	Not an access point	Available	Stockout in last 90 days	Available	Yes	No	No	No	Yes	No	No	Not eligible	Available	Access point	No stockout in last 90 days
Mbusa Rural Health Centre	Yes	Yes	Yes	Yes	Yes	No	Yes	Not eligible	Available	Not an access point	Stockout in last 90 days	Available	Available	Not an access point	Did not provide all 7 signal functions	Not an access point	Not available	No stockout in last 90 days	Available	Yes	No	No	No	No	No	No	Not eligible	Available	Not an access point	Stockout in last 90 days	Not available	Available	Access point	Did not provide all 7 signal functions	Not an access point	Available	No stockout in last 90 days	Available	Yes	No	No	No	No	No	Yes	Not eligible	Available	Not an access point	No stockout in last 90 days
Misengo Rural Health Centre	No	Yes	No	No	No	No	No	Not eligible	Available	Not an access point	Stockout in last 90 days	Available	Available	Not an access point	Did not provide all 7 signal functions	Not an access point	Not available	No stockout in last 90 days	Available	Yes	Yes	No	Yes	No	No	Yes	Not eligible	Not available	Not an access point	No stockout in last 90 days	Not available	Available	Not an access point	Did not provide all 7 signal functions	Not an access point	Available	No stockout in last 90 days	Available	Yes	Yes	No	Yes	No	No	Yes	Not eligible	Available	Access point	No stockout in last 90 days
Kateshi Rural Health Centre	Yes	Yes	Yes	No	No	No	Yes	Not eligible	Available	Not an access point	Stockout in last 90 days	Available	Available	Not an access point	Did not provide all 7 signal functions	Not an access point	Available	No stockout in last 90 days	Available	Yes	Yes	No	No	No	Yes	Yes	Not eligible	Available	Not an access point	No stockout in last 90 days	Not available	Not available	Not an access point	Did not provide all 7 signal functions	Not an access point	Available	No stockout in last 90 days	Not available	Yes	No	No	No	No	No	No	Not eligible	Available	Access point	No stockout in last 90 days
Mulanshi Rural Health Centre	Yes	Yes	No	No	No	No	Yes	Not eligible	Available	Not an access point	Stockout in last 90 days	Not available	Available	Not an access point	Did not provide all 7 signal functions	Not an access point	Not available	Stockout in last 90 days	Available	Yes	No	No	No	No	No	Yes	Not eligible	Available	Not an access point	No stockout in last 90 days	Not available	Available	Not an access point	Did not provide all 7 signal functions	Not an access point	Available	Stockout in last 90 days	Available	Yes	No	No	No	Yes	No	No	Not eligible	Available	Access point	No stockout in last 90 days
Mulobola Rural Health Centre	Yes	Yes	Yes	No	No	No	No	Not eligible	Available	Not an access point	Stockout in last 90 days	Available	Available	Not an access point	Did not provide all 7 signal functions	Not an access point	Not available	No stockout in last 90 days	Available	Yes	No	No	No	No	No	No	Not eligible	Available	Not an access point	Stockout in last 90 days	Available	Available	Access point	Did not provide all 7 signal functions	Not an access point	Available	Stockout in last 90 days	Available	Yes	No	No	No	No	No	No	Not eligible	Available	Access point	No stockout in last 90 days
Nkolemfumu Rural Health Centre	Yes	Yes	Yes	Yes	Yes	No	Yes	Not eligible	Available	Not an access point	Stockout in last 90 days	Not available	Available	Not an access point	Did not provide all 7 signal functions	Not an access point	Not available	No stockout in last 90 days	Available	Yes	Yes	No	No	No	Yes	Yes	Not eligible	Available	Not an access point	Stockout in last 90 days	Available	Available	Access point	Did not provide all 7 signal functions	Not an access point	Available	No stockout in last 90 days	Available	Yes	No	No	No	Yes	No	No	Not eligible	Available	Access point	No stockout in last 90 days
Lubushi Rural Health Centre	Yes	Yes	Yes	Yes	Yes	No	Yes	Not eligible	Available	Not an access point	Stockout in last 90 days	Not available	Available	Not an access point	Did not provide all 7 signal functions	Not an access point	Available	No stockout in last 90 days	Available	Yes	No	No	No	Yes	Yes	No	Not eligible	Available	Not an access point	No stockout in last 90 days	Not available	Not available	Not an access point	Did not provide all 7 signal functions	Not an access point	Not available	Stockout in last 90 days	Not available	Yes	No	No	No	No	No	No	Not eligible	Available	Access point	No stockout in last 90 days
Mwamba Rural Health Centre (Kasama)	Yes	Yes	No	Yes	No	No	Yes	Not eligible	Available	Not an access point	Stockout in last 90 days	Available	Available	Not an access point	Did not provide all 7 signal functions	Not an access point	Not available	Stockout in last 90 days	Available	Yes	Yes	No	Yes	No	Yes	Yes	Not eligible	Available	Not an access point	No stockout in last 90 days	Not available	Not available	Not an access point	Did not provide all 7 signal functions	Not an access point	Available	Stockout in last 90 days	Not available	Yes	No	No	Yes	Yes	No	Yes	Not eligible	Available	Not an access point	Stockout in last 90 days
Mukupa Kaoma Rural Health	Yes	No	No	No	Yes	No	Yes	Not eligible	Available	Not an access point	Stockout in last 90 days	Not available	Available	Not an access point	Did not provide all 7 signal functions	Not an access point	Available	No stockout in last 90 days	Available	No	Yes	No	No	No	No	Yes	Not eligible	Available	Not an access point	No stockout in last 90 days	Available	Available	Access point	Did not provide all 7 signal functions	Not an access point	Available	No stockout in last 90 days	Available	Yes	Yes	Yes	Yes	Yes	Yes	Yes	Not eligible	Available	Access point	No stockout in last 90 days
Chitoshi Rural Health Centre	Yes	No	No	Yes	Yes	No	Yes	Not eligible	Available	Not an access point	Stockout in last 90 days	Not available	Available	Not an access point	Did not provide all 7 signal functions	Not an access point	Available	No stockout in last 90 days	Available	No	Yes	No	No	No	No	Yes	Not eligible	Available	Access point	No stockout in last 90 days	Available	Available	Access point	Did not provide all 7 signal functions	Access point	Available	No stockout in last 90 days	Available	Yes	Yes	Yes	Yes	Yes	Yes	Yes	Not eligible	Available	Access point	No stockout in last 90 days
Shibwalya Kapila Rural Health	Yes	Yes	No	No	No	Yes	Yes	Not eligible	Available	Not an access point	No stockout in last 90 days	Available	Available	Not an access point	Did not provide all 7 signal functions	Not an access point	Not available	No stockout in last 90 days	Available	No	Yes	No	No	No	No	Yes	Not eligible	Available	Not an access point	No stockout in last 90 days	Available	Available	Access point	Did not provide all 7 signal functions	Not an access point	Available	No stockout in last 90 days	Available	Yes	Yes	Yes	Yes	Yes	Yes	Yes	Not eligible	Available	Access point	No stockout in last 90 days
Kapatu Rural Health Centre	Yes	Yes	No	No	Yes	No	No	Not eligible	Available	Not an access point	Stockout in last 90 days	Available	Not available	Not an access point	Did not provide all 7 signal functions	Not an access point	Available	No stockout in last 90 days	Available	No	Yes	No	No	No	No	Yes	Not eligible	Available	Not an access point	No stockout in last 90 days	Available	Available	Access point	Did not provide all 7 signal functions	Not an access point	Available	No stockout in last 90 days	Available	Yes	Yes	Yes	Yes	Yes	Yes	Yes	Not eligible	Available	Access point	No stockout in last 90 days
Mukolwe Rural Health Centre	No	No	No	No	No	No	Yes	Not eligible	Available	Not an access point	Stockout in last 90 days	Not available	Available	Not an access point	Did not provide all 7 signal functions	Not an access point	Available	No stockout in last 90 days	Available	No	Yes	No	No	No	No	Yes	Not eligible	Available	Not an access point	No stockout in last 90 days	Available	Available	Access point	Did not provide all 7 signal functions	Not an access point	Available	No stockout in last 90 days	Available	Yes	Yes	Yes	Yes	Yes	Yes	Yes	Not eligible	Available	Not an access point	Stockout in last 90 days
Shimumbi Rural Health Centre	No	Yes	No	Yes	No	Yes	Yes	Not eligible	Available	Not an access point	Stockout in last 90 days	Not available	Available	Not an access point	Did not provide all 7 signal functions	Not an access point	Not available	Stockout in last 90 days	Available	Yes	No	No	No	Yes	No	Yes	Not eligible	Available	Access point	No stockout in last 90 days	Available	Available	Not an access point	Did not provide all 7 signal functions	Access point	Available	Stockout in last 90 days	Available	Yes	Yes	Yes	Yes	Yes	Yes	Yes	Not eligible	Available	Access point	No stockout in last 90 days
Tungati Rural Health Centre	Yes	Yes	No	Yes	No	No	Yes	Not eligible	Available	Not an access point	Stockout in last 90 days	Available	Available	Not an access point	Did not provide all 7 signal functions	Not an access point	Not available	Stockout in last 90 days	Available	Yes	Yes	No	Yes	Yes	Yes	Yes	Not eligible	Available	Access point	No stockout in last 90 days	Available	Available	Not an access point	Did not provide all 7 signal functions	Not an access point	Available	Stockout in last 90 days	Available	Yes	Yes	Yes	Yes	Yes	Yes	Yes	Not eligible	Available	Access point	No stockout in last 90 days
Luwingu District Hospital	Yes	Yes	Yes	No	Yes	Yes	Yes	Eligible	Available	Not an access point	Stockout in last 90 days	Not available	Available	Not an access point	Did not provide all 7 signal functions	Not an access point	Available	No stockout in last 90 days	Available	Yes	Yes	Yes	Yes	Yes	Yes	Yes	Eligible	Available	Access point	No stockout in last 90 days	Available	Available	Not an access point	Provided all 7 signal functions	Access point	Available	Stockout in last 90 days	Available	Yes	Yes	Yes	Yes	Yes	Yes	Yes	Eligible	Available	Access point	No stockout in last 90 days
Ndoki Rural Health Centre	Yes	Yes	No	No	No	No	Yes	Not eligible	Available	Not an access point	Stockout in last 90 days	Not available	Available	Not an access point	Did not provide all 7 signal functions	Not an access point	Not available	No stockout in last 90 days	Available	Yes	Yes	No	Yes	Yes	Yes	Yes	Not eligible	Available	Access point	No stockout in last 90 days	Available	Available	Not an access point	Did not provide all 7 signal functions	Access point	Available	Stockout in last 90 days	Available	Yes	Yes	Yes	Yes	Yes	Yes	Yes	Not eligible	Available	Not an access point	No stockout in last 90 days
Katuta Rural Health Centre	No	Yes	No	No	No	Yes	Yes	Not eligible	Available	Not an access point	Stockout in last 90 days	Available	Available	Not an access point	Did not provide all 7 signal functions	Not an access point	Available	Stockout in last 90 days	Available	Yes	Yes	No	Yes	Yes	Yes	Yes	Not eligible	Available	Access point	No stockout in last 90 days	Available	Available	Not an access point	Did not provide all 7 signal functions	Not an access point	Available	Stockout in last 90 days	Available	Yes	Yes	Yes	Yes	Yes	Yes	Yes	Not eligible	Available	Access point	No stockout in last 90 days
Chungu Rural Health Centre	Yes	Yes	No	No	No	No	Yes	Not eligible	Available	Not an access point	Stockout in last 90 days	Available	Available	Not an access point	Did not provide all 7 signal functions	Not an access point	Available	No stockout in last 90 days	Available	Yes	Yes	No	Yes	Yes	Yes	Yes	Not eligible	Available	Access point	No stockout in last 90 days	Available	Available	Not an access point	Did not provide all 7 signal functions	Not an access point	Available	Stockout in last 90 days	Available	Yes	Yes	Yes	Yes	Yes	Yes	Yes	Not eligible	Available	Not an access point	Stockout in last 90 days
Luena Rural Health Centre	Yes	Yes	No	No	No	No	Yes	Not eligible	Available	Not an access point	Stockout in last 90 days	Available	Available	Not an access point	Did not provide all 7 signal functions	Not an access point	Available	No stockout in last 90 days	Available	Yes	Yes	No	Yes	Yes	Yes	Yes	Not eligible	Available	Access point	No stockout in last 90 days	Available	Available	Not an access point	Did not provide all 7 signal functions	Not an access point	Available	Stockout in last 90 days	Available	Yes	Yes	Yes	Yes	Yes	Yes	Yes	Not eligible	Available	Not an access point	No stockout in last 90 days
Nsombo Rural Health Centre	No	Yes	No	No	No	No	Yes	Not eligible	Available	Not an access point	Stockout in last 90 days	Not available	Available	Not an access point	Did not provide all 7 signal functions	Not an access point	Not available	No stockout in last 90 days	Available	Yes	Yes	No	Yes	Yes	Yes	Yes	Not eligible	Available	Access point	No stockout in last 90 days	Available	Available	Not an access point	Did not provide all 7 signal functions	Access point	Available	Stockout in last 90 days	Available	Yes	Yes	Yes	Yes	Yes	Yes	Yes	Not eligible	Available	Not an access point	No stockout in last 90 days
Ipusukilo Rural Health Centre	Yes	Yes	Yes	Yes	Yes	No	Yes	Not eligible	Available	Not an access point	Stockout in last 90 days	Available	Available	Not an access point	Did not provide all 7 signal functions	Not an access point	Available	No stockout in last 90 days	Available	Yes	Yes	No	Yes	Yes	Yes	Yes	Not eligible	Available	Access point	No stockout in last 90 days	Available	Available	Not an access point	Did not provide all 7 signal functions	Not an access point	Available	Stockout in last 90 days	Available	Yes	Yes	Yes	Yes	Yes	Yes	Yes	Not eligible	Available	Access point	Stockout in last 90 days
Mbala General Hospital	Yes	Yes	Yes	Yes	Yes	Yes	Yes	Eligible	Available	Not an access point	Stockout in last 90 days	Available	Available	Not an access point	Provided all 7 signal functions	Not an access point	Not available	No stockout in last 90 days	Available	Yes	Yes	Yes	Yes	Yes	Yes	Yes	Eligible	Available	Access point	No stockout in last 90 days	Not available	Not available	Access point	Provided all 7 signal functions	Access point	Available	No stockout in last 90 days	Not available	Yes	Yes	Yes	Yes	Yes	Yes	Yes	Eligible	Available	Access point	No stockout in last 90 days
Tulemane Health Centre	No	Yes	No	No	No	No	Yes	Not eligible	Available	Not an access point	Stockout in last 90 days	Available	Available	Not an access point	Did not provide all 7 signal functions	Not an access point	Available	Stockout in last 90 days	Available	Yes	Yes	Yes	No	Yes	Yes	Yes	Not eligible	Available	Not an access point	No stockout in last 90 days	Available	Available	Not an access point	Did not provide all 7 signal functions	Access point	Available	Stockout in last 90 days	Available	Yes	Yes	Yes	No	Yes	No	Yes	Not eligible	Available	Not an access point	Stockout in last 90 days
Masamba Rural Health Centre	Yes	Yes	No	Yes	Yes	No	Yes	Not eligible	Available	Not an access point	Stockout in last 90 days	Not available	Not available	Not an access point	Did not provide all 7 signal functions	Not an access point	Not available	Stockout in last 90 days	Not available	Yes	No	No	Yes	No	Yes	Yes	Not eligible	Available	Not an access point	Stockout in last 90 days	Not available	Available	Access point	Did not provide all 7 signal functions	Not an access point	Available	No stockout in last 90 days	Available	Yes	Yes	No	No	Yes	No	Yes	Not eligible	Available	Not an access point	Stockout in last 90 days
Mwamba Rural Health Centre	Yes	Yes	Yes	No	No	No	Yes	Not eligible	Available	Not an access point	Stockout in last 90 days	Not available	Not available	Not an access point	Did not provide all 7 signal functions	Not an access point	Not available	Stockout in last 90 days	Not available	Yes	No	No	No	Yes	Yes	Yes	Not eligible	Available	Not an access point	Stockout in last 90 days	Not available	Available	Not an access point	Did not provide all 7 signal functions	Not an access point	Available	Stockout in last 90 days	Available	Yes	Yes	No	No	Yes	No	No	Not eligible	Available	Not an access point	Stockout in last 90 days
Kaka Rural Health Centre	No	Yes	No	No	No	No	Yes	Not eligible	Not available	Not an access point	Stockout in last 90 days	Not available	Available	Not an access point	Did not provide all 7 signal functions	Not an access point	Not available	Stockout in last 90 days	Available	Yes	No	No	No	No	No	No	Not eligible	Available	Not an access point	Stockout in last 90 days	Not available	Not available	Not an access point	Did not provide all 7 signal functions	Not an access point	Available	Stockout in last 90 days	Not available	Yes	Yes	No	No	Yes	No	Yes	Not eligible	Available	Not an access point	Stockout in last 90 days
Musipazi Rural Health Centre	Yes	No	No	No	Yes	Yes	Yes	Not eligible	Available	Not an access point	Stockout in last 90 days	Not available	Not available	Not an access point	Did not provide all 7 signal functions	Not an access point	Not available	Stockout in last 90 days	Not available	Yes	Yes	No	Yes	Yes	Yes	Yes	Not eligible	Available	Not an access point	Stockout in last 90 days	Not available	Available	Not an access point	Did not provide all 7 signal functions	Not an access point	Available	Stockout in last 90 days	Available	Yes	Yes	No	No	Yes	No	Yes	Not eligible	Available	Not an access point	Stockout in last 90 days
Mbala Urban Health Centre	No	Yes	No	Yes	No	No	Yes	Not eligible	Available	Not an access point	Stockout in last 90 days	Not available	Available	Not an access point	Did not provide all 7 signal functions	Not an access point	Not available	Stockout in last 90 days	Available	Yes	No	No	No	No	Yes	Yes	Not eligible	Available	Not an access point	Stockout in last 90 days	Not available	Available	Access point	Did not provide all 7 signal functions	Not an access point	Available	No stockout in last 90 days	Available	Yes	Yes	No	No	Yes	No	Yes	Not eligible	Available	Not an access point	Stockout in last 90 days
Isofu Rural Health Centre	Yes	Yes	No	Yes	No	No	No	Not eligible	Available	Not an access point	Stockout in last 90 days	Not available	Not available	Not an access point	Did not provide all 7 signal functions	Not an access point	Not available	No stockout in last 90 days	Not available	Yes	No	No	No	Yes	Yes	Yes	Not eligible	Available	Access point	Stockout in last 90 days	Not available	Not available	Not an access point	Did not provide all 7 signal functions	Not an access point	Available	Stockout in last 90 days	Not available	Yes	Yes	No	No	Yes	No	Yes	Not eligible	Available	Not an access point	Stockout in last 90 days
Mporokoso District Hospital	Yes	Yes	No	Yes	Yes	Yes	Yes	Eligible	Available	Not an access point	Stockout in last 90 days	Available	Available	Not an access point	Did not provide all 7 signal functions	Not an access point	Available	No stockout in last 90 days	Available	Yes	Yes	Yes	Yes	Yes	Yes	Yes	Eligible	Available	Access point	No stockout in last 90 days	Available	Available	Access point	Provided all 7 signal functions	Access point	Available	No stockout in last 90 days	Available	Yes	Yes	Yes	Yes	Yes	Yes	Yes	Eligible	Available	Access point	No stockout in last 90 days
Mporokoso Township Rural Health Centre	Yes	Yes	Yes	Yes	Yes	Yes	Yes	Not eligible	Available	Not an access point	Stockout in last 90 days	Available	Available	Not an access point	Provided all 7 signal functions	Not an access point	Available	No stockout in last 90 days	Available	No	Yes	Yes	Yes	Yes	No	Yes	Not eligible	Available	Not an access point	No stockout in last 90 days	Available	Available	Not an access point	Did not provide all 7 signal functions	Access point	Available	No stockout in last 90 days	Available	Yes	Yes	Yes	Yes	Yes	Yes	Yes	Not eligible	Available	Access point	No stockout in last 90 days
Sunkutu Rural Health Centre	Yes	Yes	No	No	No	No	No	Not eligible	Available	Not an access point	Stockout in last 90 days	Not available	Available	Not an access point	Did not provide all 7 signal functions	Not an access point	Not available	Stockout in last 90 days	Available	No	Yes	No	No	No	No	Yes	Not eligible	Available	Access point	No stockout in last 90 days	Available	Available	Access point	Did not provide all 7 signal functions	Access point	Available	No stockout in last 90 days	Available	Yes	Yes	No	Yes	Yes	No	Yes	Not eligible	Available	Access point	No stockout in last 90 days
Chishamwamba Rural Health	No	Yes	No	No	No	No	No	Not eligible	Available	Not an access point	Stockout in last 90 days	Available	Available	Not an access point	Did not provide all 7 signal functions	Not an access point	Available	No stockout in last 90 days	Available	No	Yes	No	No	No	No	Yes	Not eligible	Available	Access point	No stockout in last 90 days	Available	Available	Access point	Did not provide all 7 signal functions	Access point	Available	No stockout in last 90 days	Available	Yes	Yes	No	Yes	Yes	No	Yes	Not eligible	Available	Access point	No stockout in last 90 days
Kalabwe Rural Health Centre	No	Yes	No	No	No	No	Yes	Not eligible	Available	Not an access point	Stockout in last 90 days	Not available	Not available	Not an access point	Did not provide all 7 signal functions	Not an access point	Available	No stockout in last 90 days	Not available	Yes	Yes	No	Yes	Yes	No	Yes	Not eligible	Available	Access point	No stockout in last 90 days	Available	Available	Access point	Did not provide all 7 signal functions	Access point	Available	No stockout in last 90 days	Available	Yes	Yes	No	Yes	Yes	No	Yes	Not eligible	Available	Access point	No stockout in last 90 days
Chiwala Rural Health Centre	No	Yes	No	No	No	No	Yes	Not eligible	Available	Not an access point	Stockout in last 90 days	Available	Available	Not an access point	Did not provide all 7 signal functions	Not an access point	Available	No stockout in last 90 days	Available	No	No	No	No	No	No	Yes	Not eligible	Available	Access point	No stockout in last 90 days	Available	Available	Access point	Did not provide all 7 signal functions	Access point	Available	No stockout in last 90 days	Available	Yes	Yes	No	Yes	Yes	Yes	Yes	Not eligible	Available	Access point	No stockout in last 90 days
Mpulungu District Hospital	Yes	No	No	No	Yes	No	Yes	Eligible	Available	Not an access point	Stockout in last 90 days	Not available	Not available	Not an access point	Did not provide all 7 signal functions	Not an access point	Available	No stockout in last 90 days	Not available	Yes	Yes	Yes	Yes	Yes	Yes	Yes	Eligible	Available	Access point	No stockout in last 90 days	Not available	Not available	Access point	Provided all 7 signal functions	Access point	Available	No stockout in last 90 days	Not available	Yes	Yes	Yes	Yes	Yes	Yes	Yes	Eligible	Available	Access point	No stockout in last 90 days
Mpulungu Urban Health Centre	Yes	No	No	No	Yes	Yes	Yes	Not eligible	Available	Not an access point	Stockout in last 90 days	Available	Available	Not an access point	Did not provide all 7 signal functions	Not an access point	Not available	Stockout in last 90 days	Available	Yes	Yes	Yes	No	Yes	Yes	Yes	Not eligible	Available	Access point	No stockout in last 90 days	Available	Available	Access point	Did not provide all 7 signal functions	Not an access point	Available	No stockout in last 90 days	Available	Yes	Yes	Yes	Yes	Yes	Yes	Yes	Not eligible	Available	Not an access point	Stockout in last 90 days
Vyamba Rural Health Centre	Yes	Yes	No	No	No	No	Yes	Not eligible	Available	Not an access point	Stockout in last 90 days	Not available	Not available	Not an access point	Did not provide all 7 signal functions	Not an access point	Available	No stockout in last 90 days	Not available	Yes	Yes	Yes	No	No	Yes	Yes	Not eligible	Available	Access point	No stockout in last 90 days	Available	Available	Access point	Did not provide all 7 signal functions	Not an access point	Available	No stockout in last 90 days	Available	Yes	Yes	No	No	Yes	No	Yes	Not eligible	Available	Not an access point	Stockout in last 90 days
Chinakila Rural Health Centre	Yes	Yes	No	Yes	No	No	Yes	Not eligible	Available	Not an access point	Stockout in last 90 days	Not available	Available	Not an access point	Did not provide all 7 signal functions	Not an access point	Available	No stockout in last 90 days	Available	Yes	Yes	Yes	No	No	Yes	Yes	Not eligible	Available	Access point	No stockout in last 90 days	Available	Available	Access point	Did not provide all 7 signal functions	Not an access point	Available	No stockout in last 90 days	Available	Yes	Yes	Yes	No	Yes	No	Yes	Not eligible	Available	Not an access point	Stockout in last 90 days
Isoko Rural Health Centre	Yes	Yes	Yes	Yes	Yes	Yes	Yes	Not eligible	Not available	Not an access point	Stockout in last 90 days	Not available	Available	Not an access point	Provided all 7 signal functions	Not an access point	Not available	No stockout in last 90 days	Available	Yes	Yes	Yes	No	No	Yes	Yes	Not eligible	Available	Access point	No stockout in last 90 days	Available	Available	Access point	Did not provide all 7 signal functions	Not an access point	Available	No stockout in last 90 days	Available	Yes	Yes	No	No	Yes	No	No	Not eligible	Available	Not an access point	Stockout in last 90 days
Chitimbwa Rural Health Centre	Yes	No	No	No	Yes	No	Yes	Not eligible	Available	Not an access point	Stockout in last 90 days	Not available	Available	Not an access point	Did not provide all 7 signal functions	Not an access point	Available	No stockout in last 90 days	Available	Yes	Yes	Yes	No	No	Yes	Yes	Not eligible	Available	Not an access point	Stockout in last 90 days	Not available	Not available	Not an access point	Did not provide all 7 signal functions	Not an access point	Available	Stockout in last 90 days	Not available	Yes	Yes	No	No	Yes	No	Yes	Not eligible	Available	Not an access point	Stockout in last 90 days
Chisanza Rural Health Centre	Yes	No	No	No	No	No	No	Not eligible	Available	Not an access point	Stockout in last 90 days	Not available	Available	Not an access point	Did not provide all 7 signal functions	Not an access point	Not available	No stockout in last 90 days	Available	Yes	Yes	Yes	No	No	Yes	Yes	Not eligible	Available	Not an access point	No stockout in last 90 days	Available	Available	Not an access point	Did not provide all 7 signal functions	Not an access point	Available	No stockout in last 90 days	Available	Yes	Yes	No	No	Yes	No	No	Not eligible	Available	Not an access point	Stockout in last 90 days
Kayambi Rural Health Centre	No	Yes	No	No	No	No	Yes	Not eligible	Available	Not an access point	Stockout in last 90 days	Not available	Not available	Not an access point	Did not provide all 7 signal functions	Not an access point	Available	No stockout in last 90 days	Not available	Yes	No	No	No	No	No	Yes	Not eligible	Available	Not an access point	Stockout in last 90 days	Not available	Not available	Not an access point	Did not provide all 7 signal functions	Not an access point	Available	No stockout in last 90 days	Not available	Yes	No	No	No	Yes	No	No	Not eligible	Available	Access point	No stockout in last 90 days
Nseluka Urban Health Centre	No	Yes	No	Yes	Yes	Yes	Yes	Not eligible	Available	Not an access point	Stockout in last 90 days	Not available	Available	Not an access point	Did not provide all 7 signal functions	Not an access point	Available	Stockout in last 90 days	Available	Yes	Yes	Yes	Yes	Yes	No	No	Not eligible	Available	Access point	Stockout in last 90 days	Available	Available	Not an access point	Did not provide all 7 signal functions	Not an access point	Available	Stockout in last 90 days	Available	Yes	Yes	Yes	No	Yes	No	Yes	Not eligible	Available	Access point	No stockout in last 90 days
Malole Rural Health Centre	Yes	Yes	No	Yes	Yes	No	Yes	Not eligible	Available	Not an access point	Stockout in last 90 days	Available	Available	Not an access point	Did not provide all 7 signal functions	Not an access point	Not available	Stockout in last 90 days	Available	Yes	Yes	No	No	No	No	Yes	Not eligible	Available	Not an access point	Stockout in last 90 days	Available	Available	Not an access point	Did not provide all 7 signal functions	Not an access point	Available	No stockout in last 90 days	Available	Yes	Yes	Yes	No	Yes	No	Yes	Not eligible	Available	Access point	No stockout in last 90 days
Makasa Rural Health Centre	No	Yes	No	No	No	No	Yes	Not eligible	Available	Not an access point	Stockout in last 90 days	Not available	Available	Not an access point	Did not provide all 7 signal functions	Not an access point	Available	Stockout in last 90 days	Available	Yes	Yes	No	Yes	Yes	No	Yes	Not eligible	Available	Not an access point	Stockout in last 90 days	Available	Available	Not an access point	Did not provide all 7 signal functions	Not an access point	Available	Stockout in last 90 days	Available	Yes	Yes	Yes	Yes	Yes	No	Yes	Not eligible	Available	Access point	No stockout in last 90 days
Ngoli Rural Health Centre	Yes	Yes	No	No	Yes	Yes	Yes	Not eligible	Available	Not an access point	Stockout in last 90 days	Not available	Available	Not an access point	Did not provide all 7 signal functions	Not an access point	Available	Stockout in last 90 days	Available	Yes	Yes	No	Yes	Yes	No	Yes	Not eligible	Available	Access point	Stockout in last 90 days	Available	Available	Not an access point	Did not provide all 7 signal functions	Access point	Not available	Stockout in last 90 days	Available	Yes	Yes	No	No	Yes	Yes	Yes	Not eligible	Available	Access point	No stockout in last 90 days
Mumba Rural Health Centre	No	Yes	No	No	No	No	No	Not eligible	Available	Not an access point	Stockout in last 90 days	Not available	Available	Not an access point	Did not provide all 7 signal functions	Not an access point	Not available	Stockout in last 90 days	Available	Yes	Yes	No	Yes	No	No	Yes	Not eligible	Available	Not an access point	Stockout in last 90 days	Available	Available	Not an access point	Did not provide all 7 signal functions	Not an access point	Not available	Stockout in last 90 days	Available	Yes	Yes	Yes	Yes	Yes	No	Yes	Not eligible	Available	Access point	No stockout in last 90 days
Chimba Rural Health Centre	No	Yes	No	No	No	No	Yes	Not eligible	Available	Not an access point	Stockout in last 90 days	Not available	Available	Not an access point	Did not provide all 7 signal functions	Not an access point	Not available	Stockout in last 90 days	Available	Yes	Yes	No	No	Yes	No	Yes	Not eligible	Available	Not an access point	No stockout in last 90 days	Available	Available	Not an access point	Did not provide all 7 signal functions	Not an access point	Available	No stockout in last 90 days	Available	Yes	No	No	No	Yes	No	No	Not eligible	Available	Access point	Stockout in last 90 days
Rosa Rural Health Centre	No	Yes	No	No	No	No	Yes	Not eligible	Available	Not an access point	Stockout in last 90 days	Available	Available	Not an access point	Did not provide all 7 signal functions	Not an access point	Not available	Stockout in last 90 days	Available	Yes	No	Yes	Yes	Yes	No	Yes	Not eligible	Available	Not an access point	Stockout in last 90 days	Available	Available	Not an access point	Did not provide all 7 signal functions	Not an access point	Available	No stockout in last 90 days	Available	Yes	No	No	No	Yes	No	Yes	Not eligible	Available	Access point	No stockout in last 90 days
Mungwi Baptist Rural Health	Yes	Yes	No	No	No	No	Yes	Not eligible	Not available	Not an access point	Stockout in last 90 days	Available	Available	Not an access point	Did not provide all 7 signal functions	Not an access point	Not available	No stockout in last 90 days	Available	Yes	No	No	No	No	No	Yes	Not eligible	Available	Not an access point	Stockout in last 90 days	Not available	Available	Not an access point	Did not provide all 7 signal functions	Access point	Available	Stockout in last 90 days	Available	Yes	Yes	Yes	No	Yes	No	Yes	Not eligible	Available	Access point	No stockout in last 90 days
Peleti Health Center	No	Yes	No	Yes	No	No	Yes	Not eligible	Available	Not an access point	Stockout in last 90 days	Not available	Available	Not an access point	Did not provide all 7 signal functions	Not an access point	Available	Stockout in last 90 days	Available	Yes	Yes	Yes	No	Yes	No	Yes	Not eligible	Available	Not an access point	Stockout in last 90 days	Available	Not available	Not an access point	Did not provide all 7 signal functions	Not an access point	Available	Stockout in last 90 days	Available	Yes	Yes	No	No	Yes	No	Yes	Not eligible	Available	Access point	Stockout in last 90 days
Kapolyo Rural Health Centre	Yes	Yes	No	No	No	No	Yes	Not eligible	Available	Not an access point	Stockout in last 90 days	Available	Available	Not an access point	Did not provide all 7 signal functions	Not an access point	Not available	No stockout in last 90 days	Available	Yes	Yes	Yes	No	No	No	Yes	Not eligible	Available	Not an access point	No stockout in last 90 days	Available	Available	Not an access point	Did not provide all 7 signal functions	Not an access point	Available	No stockout in last 90 days	Available	Yes	Yes	No	No	Yes	No	No	Not eligible	Available	Access point	No stockout in last 90 days
Chitimukulu Rural Health	No	Yes	No	No	No	No	No	Not eligible	Available	Not an access point	Stockout in last 90 days	Not available	Available	Not an access point	Did not provide all 7 signal functions	Not an access point	Not available	Stockout in last 90 days	Available	Yes	No	No	No	Yes	Yes	Yes	Not eligible	Available	Not an access point	Stockout in last 90 days	Not available	Not available	Not an access point	Did not provide all 7 signal functions	Access point	Available	Stockout in last 90 days	Not available	Yes	Yes	Yes	No	Yes	No	Yes	Not eligible	Available	Access point	Stockout in last 90 days
Nsama Rural Health Centre	Yes	Yes	Yes	No	Yes	No	Yes	Not eligible	Available	Not an access point	Stockout in last 90 days	Not available	Available	Not an access point	Did not provide all 7 signal functions	Not an access point	Not available	Stockout in last 90 days	Available	Yes	Yes	No	No	Yes	Yes	Yes	Not eligible	Available	Access point	No stockout in last 90 days	Not available	Not available	Not an access point	Did not provide all 7 signal functions	Access point	Available	No stockout in last 90 days	Not available	Yes	Yes	No	Yes	Yes	No	Yes	Not eligible	Available	Access point	No stockout in last 90 days
Chishela Rural Health Centre	Yes	Yes	No	No	No	Yes	Yes	Not eligible	Available	Not an access point	Stockout in last 90 days	Not available	Available	Not an access point	Did not provide all 7 signal functions	Not an access point	Available	No stockout in last 90 days	Available	No	No	No	No	Yes	Yes	Yes	Not eligible	Available	Not an access point	No stockout in last 90 days	Available	Available	Access point	Did not provide all 7 signal functions	Not an access point	Available	No stockout in last 90 days	Available	Yes	Yes	No	Yes	Yes	No	Yes	Not eligible	Available	Access point	No stockout in last 90 days
Mwewe Rural Health Centre	No	Yes	No	No	No	Yes	Yes	Not eligible	Available	Not an access point	Stockout in last 90 days	Not available	Available	Not an access point	Did not provide all 7 signal functions	Not an access point	Available	Stockout in last 90 days	Available	Yes	Yes	No	No	No	Yes	Yes	Not eligible	Available	Access point	No stockout in last 90 days	Not available	Not available	Not an access point	Did not provide all 7 signal functions	Access point	Available	No stockout in last 90 days	Not available	Yes	Yes	Yes	Yes	Yes	Yes	Yes	Not eligible	Available	Access point	No stockout in last 90 days
Kampinda Rural Health Centre	Yes	Yes	No	No	No	No	Yes	Not eligible	Available	Not an access point	Stockout in last 90 days	Available	Available	Not an access point	Did not provide all 7 signal functions	Not an access point	Available	Stockout in last 90 days	Available	No	No	No	No	No	No	Yes	Not eligible	Available	Not an access point	No stockout in last 90 days	Available	Available	Not an access point	Did not provide all 7 signal functions	Not an access point	Available	No stockout in last 90 days	Available	Yes	Yes	No	Yes	Yes	No	Yes	Not eligible	Available	Access point	No stockout in last 90 days
Nsumbu Rural Health Centre	Yes	Yes	No	No	Yes	No	Yes	Not eligible	Available	Not an access point	Stockout in last 90 days	Not available	Available	Not an access point	Did not provide all 7 signal functions	Not an access point	Not available	No stockout in last 90 days	Available	Yes	Yes	Yes	Yes	Yes	Yes	Yes	Not eligible	Available	Access point	No stockout in last 90 days	Available	Available	Access point	Provided all 7 signal functions	Not an access point	Available	No stockout in last 90 days	Available	Yes	Yes	Yes	Yes	Yes	Yes	Yes	Not eligible	Available	Access point	No stockout in last 90 days
Senga Rural Health Centre	Yes	Yes	No	Yes	Yes	No	Yes	Not eligible	Available	Not an access point	Stockout in last 90 days	Available	Available	Not an access point	Did not provide all 7 signal functions	Not an access point	Available	No stockout in last 90 days	Available	Yes	Yes	Yes	Yes	Yes	Yes	Yes	Not eligible	Available	Access point	Stockout in last 90 days	Not available	Not available	Access point	Provided all 7 signal functions	Access point	Available	Stockout in last 90 days	Not available	Yes	Yes	Yes	Yes	Yes	Yes	Yes	Not eligible	Available	Access point	No stockout in last 90 days
Mpande Rural Health Centre	Yes	Yes	Yes	Yes	Yes	No	No	Not eligible	Available	Not an access point	Stockout in last 90 days	Available	Available	Not an access point	Did not provide all 7 signal functions	Not an access point	Not available	Stockout in last 90 days	Available	Yes	Yes	No	Yes	Yes	No	Yes	Not eligible	Available	Not an access point	Stockout in last 90 days	Not available	Not available	Not an access point	Did not provide all 7 signal functions	Not an access point	Available	Stockout in last 90 days	Not available	No	Yes	No	Yes	Yes	No	Yes	Not eligible	Available	Not an access point	No stockout in last 90 days
Nondo Rural Health Centre	Yes	Yes	No	Yes	Yes	Yes	Yes	Not eligible	Available	Not an access point	Stockout in last 90 days	Not available	Available	Not an access point	Did not provide all 7 signal functions	Not an access point	Available	Stockout in last 90 days	Available	Yes	No	No	No	No	No	Yes	Not eligible	Available	Not an access point	Stockout in last 90 days	Available	Available	Access point	Did not provide all 7 signal functions	Not an access point	Available	Stockout in last 90 days	Available	Yes	Yes	No	No	No	No	No	Not eligible	Available	Access point	Stockout in last 90 days
Chozi Tazara clinic	Yes	Yes	No	Yes	Yes	No	No	Not eligible	Available	Not an access point	Stockout in last 90 days	Available	Available	Not an access point	Did not provide all 7 signal functions	Not an access point	Not available	Stockout in last 90 days	Available	No	No	No	No	No	No	No	Not eligible	Available	Not an access point	No stockout in last 90 days	Available	Available	Not an access point	Did not provide all 7 signal functions	Not an access point	Available	Stockout in last 90 days	Available	Yes	No	No	No	No	Yes	Yes	Not eligible	Available	Access point	No stockout in last 90 days
Nsokolo Rural Health Centre	No	Yes	No	No	No	No	Yes	Not eligible	Available	Not an access point	Stockout in last 90 days	Available	Available	Not an access point	Did not provide all 7 signal functions	Not an access point	Available	Stockout in last 90 days	Available	Yes	Yes	No	No	No	Yes	Yes	Not eligible	Available	Not an access point	Stockout in last 90 days	Not available	Not available	Access point	Did not provide all 7 signal functions	Not an access point	Available	Stockout in last 90 days	Not available	Yes	Yes	No	Yes	Yes	Yes	Yes	Not eligible	Available	Not an access point	No stockout in last 90 days
Mambwe Mission Rural Health	No	Yes	No	Yes	Yes	No	Yes	Eligible	Available	Not an access point	Stockout in last 90 days	Not available	Not available	Not an access point	Did not provide all 7 signal functions	Not an access point	Available	Stockout in last 90 days	Not available	Yes	Yes	Yes	No	No	No	No	Eligible	Available	Access point	Stockout in last 90 days	Not available	Not available	Access point	Did not provide all 7 signal functions	Not an access point	Available	Stockout in last 90 days	Not available	Yes	Yes	Yes	No	No	No	Yes	Eligible	Available	Access point	No stockout in last 90 days
Senka Rural Health Centre	Yes	Yes	No	No	Yes	No	No	Not eligible	Available	Not an access point	Stockout in last 90 days	Available	Available	Not an access point	Did not provide all 7 signal functions	Not an access point	Not available	No stockout in last 90 days	Available	No	No	No	No	No	No	Yes	Not eligible	Available	Access point	Stockout in last 90 days	Available	Not available	Not an access point	Did not provide all 7 signal functions	Not an access point	Available	Stockout in last 90 days	Available	Yes	No	No	No	Yes	No	Yes	Not eligible	Available	Access point	Stockout in last 90 days
[truncated: 8 more columns]

## Sheet: Info
Facility assessment data
Timing
Baseline	2018 Q3
Midline	2019 Q4
Endline	2020 Q4
Variables
emoncservices_antibiotics	Facilities administering parenteral antibiotics in the last 90 days
emoncservices_uteronics	Facilities administering uterotonic drugs to treat post-partum hemorrhage in the last 90 days
emoncservices_anticonvulsants	Facilities providing parenteral anticonvulsants for the management of pre-eclampsia/eclampsia in the last 90 days
emoncservices_placenta	Facilities providing manual removal of placenta in the last 90 days
emoncservices_retainedproducts	Facilities providing removal of retained products of conception in the last 90 days
emoncservices_assisteddeliv	Facilities performing assisted vaginal delivery in the last 90 days
emoncservices_nbresuscitation	Facilities performing basic neonatal resuscitation in the last 90 days
Eligible_MedAbor	Facilities that are eligible to provide medical abortion according to national guidelines
Oxytocin	Facilities with stock of oxytocin on the day of assessment
C3_PAC	Facilities with supplies and skilled staff available to provide post-abortion care
C6_Miso90	Facilities with stock in the last 90 days of misoprostol
IUDStock	Facilities with stock of IUDs
ImplantStock	Facilities with stock of implants
E16_BEmONC	Facilities with supplies and skilled staff available to provide BEmONC services
E17_BEmONCSignal	Facilities providing all 7 BEmONC signal functions in the last 90 days
E18_MedSurgAbortion	Facilities with supplies and skilled staff available to provide medical or surgical abortion
E23_Newborn_Pack	Facilities with basic newborn care supplies available
E25_MagSul90	Facilities with stock in the last 90 days of magnesium sulphate
LARCStock	Facilities with at least one long-acting reversible family planning method available in stock
